# Supplementary material for: Characterization of the Drosophila Adult Hematopoietic System Reveals a Rare Cell Population With Differentiation and Proliferation Potential
Source: Front Cell Dev Biol. 2021 Oct 13;9:739357. doi: 10.3389/fcell.2021.739357 (PMC8550105; doi:10.3389/fcell.2021.739357)
Supplement: Supplementary Table 1 — List of primers used for qPCR. [file Table_1.XLSX]

## Sheet: qPCR
Gene	Forward	Reverse
Ald	GGTCAGTCGGCCAAGAAGAA	GGGAACGTTGTTGATGGCAC
CG151115	GGTCTTCTACTGGATGTGCGA	ATCGCCAGCAGAGACATTCC
Cyp12a4	CAGTTTTGTTTGGGCGGTGA	TGAGTCGAGGGATCTGCTCA
Fhos	TGCGCGAGGACATGATACC	GCATTGGAGCGCTTGTGATC
Hsp23	AGGTCTGCATGGATGTGTCG	GACACCATCGGAGGACAAGG
Men	GGATTCACCCGACTCTTGGA	TGTAGGCGATGTCTGAGCTG
mthl6	GGATTCCCGGTGTTGGCTTA	ACTTTCGCTGCTGTTGGGTA
NinaD	GGATCTTGAGTGGCACGACA	TTCGCATTTAGGGCCTCGTT
Rp49	GACGCTTCAAGGGACAGTATCTG	AAACGCGGTTCTGCATGAG
Tiggrin	ACGGAGGTGGACAAACAGTG	GAGGGTGCTCTTTCCGCTAA
Tps1	TCATCGTTACCAATGCCGGG	AGACCACTGCCCTTGATCAC
