# Supplementary material for: Characterization of the Drosophila Adult Hematopoietic System Reveals a Rare Cell Population With Differentiation and Proliferation Potential
Source: Front Cell Dev Biol. 2021 Oct 13;9:739357. doi: 10.3389/fcell.2021.739357 (PMC8550105; doi:10.3389/fcell.2021.739357)
Supplement: Supplementary Table 2 — List of genes expressed in adult hemocytes (RPKM > 1 in all three samples). [file Table_2.XLSX]

## Sheet: AD>1 RPKM
Symbol	FBgn	RPKM AD1	RPKM AD2	RPKM AD3
7SLRNA:CR32864	FBgn0000003	15.5048	25.4427	24.2577
a	FBgn0000008	4.83191	3.05463	2.95848
Abl	FBgn0000017	42.4418	41.3347	36.7302
abo	FBgn0000018	3.87621	3.13425	3.53759
Acph-1	FBgn0000032	17.9967	23.0417	14.3341
Act5C	FBgn0000042	748.231	773.132	976.452
Act42A	FBgn0000043	446.61	400.527	518.926
Act57B	FBgn0000044	18.6314	42.7833	32.0793
Act87E	FBgn0000046	10.8215	22.4494	13.8267
Act88F	FBgn0000047	69.5495	43.9624	62.337
ade2	FBgn0000052	10.3808	7.7579	6.27051
ade3	FBgn0000053	3.67162	3.2522	3.60377
Adf1	FBgn0000054	4.04725	7.35012	3.86159
adp	FBgn0000057	13.8757	15.3034	14.6423
Ald	FBgn0000064	523.876	409.602	512.386
amx	FBgn0000077	1.16434	1.62819	1.06263
AnxB9	FBgn0000083	126.034	142.641	154.677
AnxB10	FBgn0000084	1.85884	2.12193	1.9388
aop	FBgn0000097	42.5004	42.4512	35.4076
	FBgn0000099	10.1181	6.73761	7.2055
RpLP0	FBgn0000100	171.055	197.009	155.884
Aprt	FBgn0000109	5.8379	2.59162	1.18398
bru1	FBgn0000114	6.88544	6.6652	7.68037
Arl1	FBgn0000115	15.732	14.564	15.058
Argk	FBgn0000116	25.8938	24.3536	24.8393
arm	FBgn0000117	45.9915	47.2375	43.6697
arr	FBgn0000119	4.39759	2.85512	5.56863
ash2	FBgn0000139	18.8164	17.7587	14.0626
awd	FBgn0000150	92.9193	130.118	99.7671
b	FBgn0000153	25.1262	23.0832	23.9221
baz	FBgn0000163	5.79404	6.43501	6.08966
ben	FBgn0000173	36.438	38.7903	31.6505
bic	FBgn0000181	155.717	188.269	154.82
BicD	FBgn0000183	19.2733	19.2509	15.7207
brm	FBgn0000212	8.16458	8.74607	7.23536
Bsg25D	FBgn0000228	9.76101	12.5544	8.17611
bsk	FBgn0000229	17.8861	18.3571	20.3671
bur	FBgn0000239	40.3828	33.0118	36.952
by	FBgn0000244	3.81496	3.74126	2.59545
c(3)G	FBgn0000246	1.00765	2.76783	2.52896
ca	FBgn0000247	5.51427	6.92016	7.7854
cact	FBgn0000250	42.1395	46.1704	35.8217
Cam	FBgn0000253	208.415	194.856	216.363
capu	FBgn0000256	5.67818	7.79183	7.60371
car	FBgn0000257	2.06639	2.16719	2.07446
CkIIbeta	FBgn0000259	29.3701	27.1909	29.9827
Cat	FBgn0000261	59.9805	53.2727	50.1916
Pka-C1	FBgn0000273	50.0902	47.6056	50.5181
CecC	FBgn0000279	6.00511	13.7101	23.4879
Cp190	FBgn0000283	27.3056	32.282	28.8625
Cf2	FBgn0000286	12.8158	12.4177	14.8479
cg	FBgn0000289	17.6274	14.9263	14.8072
Col4a1	FBgn0000299	1247.96	1397.06	1232.42
chif	FBgn0000307	16.9267	12.9792	14.1997
chic	FBgn0000308	373.286	375.995	426.334
cin	FBgn0000316	18.5187	21.6323	13.4634
ck	FBgn0000317	2.14677	3.75249	2.40822
cl	FBgn0000318	103.596	99.7809	135.066
Chc	FBgn0000319	66.4151	64.5765	63.8325
clt	FBgn0000326	3.23237	4.12547	2.45833
cm	FBgn0000330	3.91991	3.91537	3.0664
cni	FBgn0000339	15.1282	21.2668	27.8689
cos	FBgn0000352	4.37996	2.01384	3.68008
Cp15	FBgn0000355	1.28598	1.92673	2.34727
crc	FBgn0000370	211.375	213.933	199.09
crm	FBgn0000376	5.70929	5.61756	4.35508
crn	FBgn0000377	15.6198	9.64466	9.71948
csw	FBgn0000382	13.1212	11.6287	13.2901
cta	FBgn0000384	18.8093	11.9665	12.3552
cv	FBgn0000394	14.3553	13.8553	11.9236
cv-2	FBgn0000395	2.2183	1.6045	1.46603
CycA	FBgn0000404	4.08393	4.41913	6.31548
Cyt-b5-r	FBgn0000406	63.3779	58.631	48.1364
Cyt-c-p	FBgn0000409	923.396	1042.78	983.85
D1	FBgn0000412	34.2253	31.8949	37.0317
	FBgn0000413	18.3813	19.6452	20.3823
Dab	FBgn0000414	4.1437	3.35394	3.91212
Sap-r	FBgn0000416	606.884	567.732	606.821
Dhod	FBgn0000447	4.49917	9.21261	7.80165
Dip-B	FBgn0000454	88.3772	95.041	86.1201
Dip-C	FBgn0000455	31.3996	31.7023	27.8821
Lar	FBgn0000464	2.0502	1.88784	2.66046
DNaseII	FBgn0000477	3.50554	2.96279	6.89081
dnc	FBgn0000479	2.08413	1.88346	1.90207
dor	FBgn0000482	6.28546	3.87154	4.6847
dpp	FBgn0000490	28.7063	32.4158	26.4884
dsh	FBgn0000499	6.40388	3.02378	5.73819
dsx	FBgn0000504	9.10787	8.80504	7.14384
dwg	FBgn0000520	3.14268	2.47819	3.47196
dx	FBgn0000524	7.00685	7.08514	5.44738
eas	FBgn0000536	16.5319	14.4397	13.3895
E(bx)	FBgn0000541	31.6607	32.3793	32.4055
ecd	FBgn0000543	4.65758	3.45162	3.5651
EcR	FBgn0000546	3.00005	2.49715	3.34641
ed	FBgn0000547	4.69006	7.0012	3.57479
Ef1alpha48D	FBgn0000556	3543.88	3834.69	3524.73
Ef1alpha100E	FBgn0000557	30.6702	33.3744	53.2511
EF2	FBgn0000559	684.816	687.919	609.663
egl	FBgn0000562	11.588	6.59313	9.30395
Eip71CD	FBgn0000565	29.8367	21.0081	20.5343
Eip55E	FBgn0000566	6.9454	9.17521	10.4281
Eip74EF	FBgn0000567	8.72912	9.81775	7.77225
Eip75B	FBgn0000568	21.467	22.6225	18.1089
emc	FBgn0000575	61.2502	61.9863	64.3065
ena	FBgn0000578	27.1997	27.6582	34.5242
Eno	FBgn0000579	71.4291	72.2359	63.5635
E(Pc)	FBgn0000581	12.6756	14.7459	9.99456
esc	FBgn0000588	6.02424	6.40547	12.5921
Est-6	FBgn0000592	21.0905	17.6451	8.22567
exd	FBgn0000611	15.9452	12.3207	12.9964
e(y)1	FBgn0000617	3.53529	12.0649	7.25952
e(y)2	FBgn0000618	12.5082	3.94539	3.00409
E(z)	FBgn0000629	5.59146	6.32965	7.371
Fas3	FBgn0000636	2.10342	2.05096	3.19945
fl(2)d	FBgn0000662	23.6925	20.3319	24.4652
Actn	FBgn0000667	9.296	7.71679	10.0317
fliI	FBgn0000709	4.73349	4.24836	3.81912
flw	FBgn0000711	26.8721	30.0124	31.9456
fog	FBgn0000719	38.7438	36.5826	34.8068
for	FBgn0000721	21.8879	20.5737	21.3715
FER	FBgn0000723	2.06639	2.77349	2.94668
fs(1)K10	FBgn0000810	5.85894	8.128	8.71382
tj	FBgn0000964	3.50863	2.93626	2.68286
dup	FBgn0000996	1.47736	1.68645	2.98551
ftz-f1	FBgn0001078	7.44782	7.20793	8.38204
fu	FBgn0001079	2.85201	1.32261	1.48735
g	FBgn0001087	27.2941	20.0526	27.6546
Gal	FBgn0001089	12.0029	11.0017	15.2072
Gapdh1	FBgn0001091	480.151	474.902	386.953
Gapdh2	FBgn0001092	191.615	210.877	210.061
Gdh	FBgn0001098	23.7436	17.2224	21.5404
Galphai	FBgn0001104	62.3188	60.4864	67.2555
Gbeta13F	FBgn0001105	118.213	104.052	119.342
DCTN1-p150	FBgn0001108	10.9894	10.0317	10.4279
Glt	FBgn0001114	581.874	699.754	538.12
Galphao	FBgn0001122	29.165	25.4189	34.5788
Galphas	FBgn0001123	18.5011	13.4683	16.5987
Got1	FBgn0001124	26.5659	29.3382	23.3915
Got2	FBgn0001125	80.7795	91.5585	71.6314
Gpdh	FBgn0001128	166.83	176.606	145.353
grau	FBgn0001133	5.76958	4.54046	4.30818
grk	FBgn0001137	2.69845	3.85047	3.16636
gro	FBgn0001139	14.9403	15.8139	12.9567
Gs1	FBgn0001142	52.3796	39.2047	41.3711
Gs2	FBgn0001145	65.7528	66.5662	57.2996
GstD1	FBgn0001149	130.413	170.282	207.568
h	FBgn0001168	68.6386	70.8255	77.1383
H	FBgn0001169	5.95653	4.95802	5.98986
hay	FBgn0001179	5.04016	5.66362	5.28984
her	FBgn0001185	7.24105	6.11995	4.82928
Hex-A	FBgn0001186	80.4846	78.2337	67.6123
Hex-C	FBgn0001187	105.796	90.8303	90.0763
hfw	FBgn0001189	14.9329	14.3712	19.7959
His2Av	FBgn0001197	61.1416	68.9073	74.8121
hook	FBgn0001202	16.8642	13.8469	12.391
Hn	FBgn0001208	79.5359	90.3908	70.1587
Hrb98DE	FBgn0001215	202.45	204.989	193.027
Hsc70-1	FBgn0001216	42.8848	40.523	40.2503
Hsc70-3	FBgn0001218	240.258	290.666	279.223
Hsc70-5	FBgn0001220	41.364	45.2779	47.4726
Hsf	FBgn0001222	10.5828	9.09293	9.24288
Hsp23	FBgn0001224	8.99019	8.23146	32.4774
Hsp26	FBgn0001225	40.9825	24.8885	32.0164
Hsp27	FBgn0001226	46.4649	19.6589	35.1839
Hsp68	FBgn0001230	60.261	16.308	25.331
Hsp83	FBgn0001233	395.912	387.855	352.239
Hsromega	FBgn0001234	51.5393	40.6017	42.652
hth	FBgn0001235	1.95791	4.52592	4.56929
Ide	FBgn0001247	13.6731	11.0604	12.8301
Idh	FBgn0001248	61.2212	70.119	51.7757
if	FBgn0001250	4.02148	3.13642	4.82653
ImpL2	FBgn0001257	31.0404	26.9118	32.2948
ImpL3	FBgn0001258	3.75131	3.91729	8.09216
ix	FBgn0001276	6.8323	6.82439	4.98835
janA	FBgn0001280	11.1871	15.6438	7.75947
Jra	FBgn0001291	19.3601	15.5104	15.8284
kar	FBgn0001296	33.5096	44.0925	31.2593
kay	FBgn0001297	31.7577	24.3746	27.0046
kel	FBgn0001301	5.44238	6.34209	3.03536
Khc	FBgn0001308	27.0754	28.8232	34.3828
klar	FBgn0001316	18.4264	18.2639	15.7077
kn	FBgn0001319	1.80991	2.9377	1.6518
kto	FBgn0001324	1.83114	2.50959	1.78777
	FBgn0001332	10.9457	9.67635	10.9081
l(1)1Bi	FBgn0001341	4.04925	3.95468	2.95641
egh	FBgn0001404	141.775	157.502	155.125
l(1)10Bb	FBgn0001491	10.6361	13.1027	15.5312
Hlc	FBgn0001565	26.6038	21.8836	19.8522
Grip91	FBgn0001612	5.47107	4.53851	3.89295
dlg1	FBgn0001624	19.025	20.2679	20.0949
ifc	FBgn0001941	29.1872	22.2407	35.1504
eIF-4a	FBgn0001942	363.585	377.034	384.344
Arpc1	FBgn0001961	16.251	12.4129	10.6437
Sos	FBgn0001965	2.8207	3.75658	2.89608
l(2)35Bd	FBgn0001974	1.12314	1.30881	3.41675
CIAPIN1	FBgn0001977	13.4815	13.7464	9.61231
stc	FBgn0001978	8.70787	6.94227	8.895
l(2)35Df	FBgn0001986	3.04814	1.93748	2.78186
ND-B17	FBgn0001989	65.4266	63.3503	55.446
wek	FBgn0001990	5.86375	4.7181	4.01363
crp	FBgn0001994	26.7047	28.402	28.0105
mRpL4	FBgn0001995	4.58097	3.26833	4.47941
l(2)37Bb	FBgn0002021	2.52038	3.67936	3.89265
Catsup	FBgn0002022	13.4562	18.6999	12.4586
l(2)37Cc	FBgn0002031	20.3153	21.5405	25.3863
CG10561	FBgn0002036	8.39143	6.28628	7.36382
swm	FBgn0002044	27.2767	27.6343	28.948
AspRS	FBgn0002069	1.3152	3.21122	3.06746
l(2)gl	FBgn0002121	21.9616	22.0467	23.981
l(2)tid	FBgn0002174	3.19941	5.91205	2.77392
dre4	FBgn0002183	8.61499	6.8123	11.1384
l(3)73Ah	FBgn0002283	3.53781	6.1251	5.5965
Prosbeta6	FBgn0002284	12.2774	15.0662	12.1653
l(3)87Df	FBgn0002354	13.2215	10.8051	6.03325
dco	FBgn0002413	32.9546	32.0866	32.2241
hyd	FBgn0002431	19.7961	24.1794	21.3275
l(3)mbt	FBgn0002441	6.44119	7.04647	7.22216
pho	FBgn0002521	16.8281	18.1978	17.262
lace	FBgn0002524	14.1711	14.1547	15.9643
Lam	FBgn0002525	10.013	10.1784	12.2114
LanA	FBgn0002526	190.525	220.098	189.237
lds	FBgn0002542	4.39275	6.44146	5.11788
robo2	FBgn0002543	1.76081	1.59888	1.99656
lin	FBgn0002552	3.0812	2.17245	4.38347
Lsp1beta	FBgn0002563	5.42061	3.00796	7.58551
Lsp1gamma	FBgn0002564	4.63409	2.90948	9.66689
lt	FBgn0002566	11.2888	8.07171	10.753
Rab32	FBgn0002567	10.6295	15.6422	15.5512
lz	FBgn0002576	9.83486	6.4854	8.71428
RpL36	FBgn0002579	327.277	517.83	400.892
RpS5a	FBgn0002590	130.926	155.593	129.955
RpLP1	FBgn0002593	347.092	387.173	343.923
RpL19	FBgn0002607	301.455	334.401	277.786
RpS3	FBgn0002622	1073.79	1288.28	1057.61
RpL32	FBgn0002626	230.466	288.788	233.492
Rcc1	FBgn0002638	4.62054	5.87388	7.02817
mal	FBgn0002641	2.167	2.06142	2.16605
mam	FBgn0002643	12.3211	9.32335	11.6877
Map205	FBgn0002645	46.3353	36.3798	46.0365
Men	FBgn0002719	243.668	250.165	258.462
Met	FBgn0002723	7.3543	5.13555	4.39537
E(spl)mbeta-HLH	FBgn0002733	11.8506	18.6008	13.9054
mago	FBgn0002736	11.4082	8.09646	13.9735
Mlc1	FBgn0002772	178.215	185.728	152.815
Mlc2	FBgn0002773	272.762	272.302	313.448
mle	FBgn0002774	8.13398	9.97753	9.18159
msl-3	FBgn0002775	9.91735	6.71584	7.51693
mnd	FBgn0002778	9.23443	12.0818	8.78383
mod	FBgn0002780	69.0657	70.1427	59.3322
mod(mdg4)	FBgn0002781	3.27623	2.82015	2.674
mor	FBgn0002783	6.65104	5.48075	6.29765
Rpn8	FBgn0002787	25.7216	31.5211	23.2774
Mp20	FBgn0002789	8.03396	23.0273	8.60728
mr	FBgn0002791	2.85129	2.58908	3.07534
MtnA	FBgn0002868	276.264	265.549	198.164
MtnB	FBgn0002869	14.1755	14.7254	17.5945
mu2	FBgn0002872	2.17167	1.28542	2.12876
mus201	FBgn0002887	4.19163	8.37355	4.89658
Blm	FBgn0002906	1.24022	1.16996	1.00611
Myb	FBgn0002914	22.5057	21.5759	19.7139
Atpalpha	FBgn0002921	51.8024	48.3259	53.5203
nec	FBgn0002930	36.9059	33.6224	36.0877
net	FBgn0002931	1.63709	2.82443	2.03738
neur	FBgn0002932	11.7578	13.4329	12.2736
ninaD	FBgn0002939	207.98	251.396	249.814
numb	FBgn0002973	1.01039	1.41291	1.65983
or	FBgn0003008	39.4309	49.8343	46.268
osp	FBgn0003016	1.16087	1.01459	1.67748
pbl	FBgn0003041	2.23394	2.05971	2.61383
Pc	FBgn0003042	5.111	3.62729	4.66451
Pcl	FBgn0003044	4.98521	5.96023	4.41184
pcx	FBgn0003048	7.84197	9.17021	9.02718
peb	FBgn0003053	7.73813	7.77359	9.41619
Fib	FBgn0003062	10.0497	10.289	12.3819
per	FBgn0003068	1.09721	1.31513	1.40191
Pfk	FBgn0003071	13.2395	12.8463	12.221
Pgi	FBgn0003074	45.9018	53.378	40.5405
Pgm	FBgn0003076	38.9892	37.3289	38.6988
Raf	FBgn0003079	3.50865	4.82854	5.26575
Pkc53E	FBgn0003091	5.36607	3.80377	2.94891
Pkc98E	FBgn0003093	12.6787	11.6326	11.8329
pn	FBgn0003116	7.07561	8.27898	3.8745
pnr	FBgn0003117	32.347	29.5791	27.6501
pnt	FBgn0003118	81.9865	75.5132	68.7001
polo	FBgn0003124	1.00008	1.10992	2.73815
Pp1alpha-96A	FBgn0003134	41.0571	36.7849	41.6129
Ppn	FBgn0003137	1800.48	2081.57	1715.77
PpV	FBgn0003139	21.351	22.3136	20.9292
pr	FBgn0003141	25.9233	33.9078	21.9687
Prm	FBgn0003149	47.4204	50.7002	33.5727
CG2841	FBgn0003159	1.81687	1.63914	1.39071
Pu	FBgn0003162	8.46312	3.22763	3.08952
pum	FBgn0003165	61.3833	59.6301	59.2485
put	FBgn0003169	9.32437	6.42883	8.35919
px	FBgn0003175	8.56659	9.14148	7.45263
r	FBgn0003189	1.44054	1.02114	1.95084
ras	FBgn0003204	17.4466	16.2723	14.5517
Ras85D	FBgn0003205	49.7215	37.1635	49.2366
Ras64B	FBgn0003206	30.2522	25.7254	36.0042
raw	FBgn0003209	33.5038	31.0887	30.5769
rb	FBgn0003210	10.8705	9.34609	10.486
rdgB	FBgn0003218	1.67692	1.99572	2.37705
ref(2)P	FBgn0003231	70.5139	60.9032	66.3729
rl	FBgn0003256	11.4727	10.6316	9.23633
r-l	FBgn0003257	2.76084	2.91986	4.00181
Rm62	FBgn0003261	103.227	102.555	90.0012
RpLP2	FBgn0003274	652.957	785.817	571.899
RpII18	FBgn0003275	47.7427	45.8533	40.7789
RpII215	FBgn0003277	14.5512	17.3823	16.1514
RpI135	FBgn0003278	4.18104	3.89779	4.49416
RpL4	FBgn0003279	355.501	400.686	357.257
rux	FBgn0003302	1.13171	1.58256	3.92482
ry	FBgn0003308	1.52704	1.83033	1.9511
S	FBgn0003310	5.40661	4.19321	6.61776
sax	FBgn0003317	4.85439	4.04064	6.22354
sbr	FBgn0003321	31.0947	26.3192	22.2051
scb	FBgn0003328	26.3376	27.4968	34.0622
Sce	FBgn0003330	1.07373	4.28995	3.52776
Scm	FBgn0003334	8.62637	13.4936	10.7694
sd	FBgn0003345	9.97269	10.1875	11.5148
RanGAP	FBgn0003346	4.55126	2.20412	5.53823
sesB	FBgn0003360	1045.25	1072.07	964.183
sgg	FBgn0003371	19.1845	19.056	17.7514
shd	FBgn0003388	4.50155	3.61901	2.80567
shg	FBgn0003391	2.01788	1.70546	6.2331
shi	FBgn0003392	23.9964	25.2388	22.9598
shn	FBgn0003396	22.2526	22.9186	21.4628
shu	FBgn0003401	15.2472	11.9103	11.0609
sina	FBgn0003410	7.11689	10.1552	9.46439
skd	FBgn0003415	5.56965	4.89132	5.86889
sl	FBgn0003416	8.51466	4.66017	4.84347
slgA	FBgn0003423	8.76883	7.75988	8.1432
sm	FBgn0003435	2.96602	2.32632	2.77958
smo	FBgn0003444	2.14811	1.65048	1.20643
sn	FBgn0003447	2.07729	1.79194	2.41286
snf	FBgn0003449	20.6218	19.0135	30.4021
stwl	FBgn0003459	7.02925	8.47112	9.41359
Sod	FBgn0003462	96.3158	115.786	117.851
sog	FBgn0003463	1.07947	1.95106	1.31355
sol	FBgn0003464	6.76856	5.14277	4.59336
spir	FBgn0003475	22.8056	20.3385	29.2223
spz	FBgn0003495	28.4354	36.5174	29.7865
sr	FBgn0003499	8.69377	10.2737	9.75956
Btk29A	FBgn0003502	33.9874	34.4613	35.6409
srp	FBgn0003507	126.251	124.763	115.862
Sry-delta	FBgn0003512	7.06829	8.5577	11.7288
sqh	FBgn0003514	40.7103	47.9993	41.7503
sta	FBgn0003517	219.769	248.437	215.478
stau	FBgn0003520	17.7627	15.0315	15.2541
stg	FBgn0003525	17.8322	17.0559	15.4854
Su(dx)	FBgn0003557	32.2305	32.7446	37.4142
su(f)	FBgn0003559	5.60321	5.70646	4.81292
su(Hw)	FBgn0003567	10.6123	8.53388	11.7372
su(sable)	FBgn0003575	8.59504	6.3569	7.96395
Su(var)3-7	FBgn0003598	3.40907	4.32189	3.64975
Su(var)205	FBgn0003607	48.6705	49.5089	45.5088
Su(var)2-10	FBgn0003612	7.55724	7.15466	5.81752
su(w[a])	FBgn0003638	20.1329	16.3682	15.5432
svp	FBgn0003651	7.22054	6.62102	5.45546
sw	FBgn0003654	9.32079	7.70828	8.96389
sws	FBgn0003656	23.4901	21.9653	22.0463
Syb	FBgn0003660	84.8593	87.9697	79.1563
T-cp1	FBgn0003676	26.257	33.5767	32.9685
Tbp	FBgn0003687	3.34242	3.33855	1.74311
tkv	FBgn0003716	4.78071	4.70056	3.61317
Tm1	FBgn0003721	20.016	21.4259	19.4171
Egfr	FBgn0003731	4.86198	4.99918	4.87227
Top2	FBgn0003732	6.19069	7.69785	7.84065
tra	FBgn0003741	12.2929	10.3601	14.0237
tra2	FBgn0003742	4.13026	3.408	4.425
trc	FBgn0003744	15.0518	12.6852	14.5954
Treh	FBgn0003748	32.6667	32.326	28.4987
trx	FBgn0003862	10.9814	13.958	12.3018
tsl	FBgn0003867	3.05568	3.37341	4.99037
ttk	FBgn0003870	30.5855	28.7556	35.4319
tub	FBgn0003882	31.6942	24.8973	26.967
alphaTub84B	FBgn0003884	362.703	407.025	442.449
alphaTub84D	FBgn0003885	34.9535	37.9199	34.0369
betaTub56D	FBgn0003887	44.2936	43.1805	55.9471
betaTub60D	FBgn0003888	146.764	130.831	209.075
betaTub97EF	FBgn0003890	10.6305	9.91027	13.0974
tud	FBgn0003891	24.826	23.9357	24.2659
RpL40	FBgn0003941	701.974	885.862	713.567
RpS27A	FBgn0003942	877.07	1031.38	911.228
Ubi-p63E	FBgn0003943	42.4212	43.0045	46.8052
Ubx	FBgn0003944	10.7492	9.57815	10.5866
ush	FBgn0003963	36.047	34.3283	31.9967
usp	FBgn0003964	17.2218	14.6978	16.7121
v	FBgn0003965	9.38861	8.11047	6.25264
vap	FBgn0003969	9.88141	10.0184	13.8324
vg	FBgn0003975	5.25921	3.82045	4.18889
hid	FBgn0003997	24.1473	22.9668	19.5557
	FBgn0004028	190.514	171.063	180.593
Yp1	FBgn0004045	4434.5	5232.34	2974.46
Yp3	FBgn0004047	2348.99	2602.31	1843.84
yrt	FBgn0004049	3.93153	4.74201	2.84338
z	FBgn0004050	7.6446	9.54469	5.58143
Prosalpha4	FBgn0004066	28.1581	34.313	28.268
Dhfr	FBgn0004087	5.0021	9.49297	8.67373
bs	FBgn0004101	1.6588	2.0711	2.52316
Pp1-87B	FBgn0004103	88.2335	90.3834	85.8757
Nrt	FBgn0004108	33.1061	16.2249	53.5099
Tm2	FBgn0004117	107.845	115.821	94.8385
boca	FBgn0004132	29.6332	34.2971	23.6102
kst	FBgn0004167	15.3038	18.9016	18.0858
up	FBgn0004169	68.8454	59.0914	47.661
mts	FBgn0004177	110.273	113.557	107.849
Csp	FBgn0004179	16.3366	14.3853	22.6585
snRNA:U6:96Aa	FBgn0004188	18.5685	15.4559	14.122
snRNA:U6:96Ab	FBgn0004189	6.18951	9.27351	5.64881
snRNA:U6:96Ac	FBgn0004190	15.4738	3.09117	11.2976
Ser	FBgn0004197	5.73573	5.33202	6.47854
ct	FBgn0004198	20.1321	22.7487	20.4263
nonA	FBgn0004227	9.77455	10.9579	8.16787
Hrb87F	FBgn0004237	66.6118	64.3768	60.4641
T48	FBgn0004359	2.29864	5.13218	1.35742
HmgD	FBgn0004362	49.5444	57.0616	44.9087
porin	FBgn0004363	240.881	282.38	248.177
18w	FBgn0004364	3.29795	3.35513	2.22952
Ptp4E	FBgn0004368	9.57366	8.92202	9.36441
Ptp99A	FBgn0004369	9.4932	9.33744	8.20094
fwd	FBgn0004373	27.3871	27.5333	27.0673
Klp64D	FBgn0004380	4.45185	3.79276	4.06294
Klp68D	FBgn0004381	5.52266	5.62659	6.95549
Klp98A	FBgn0004387	16.1677	12.5603	12.4601
RasGAP1	FBgn0004390	9.01887	9.67797	11.401
unk	FBgn0004395	9.1576	6.84718	5.8742
CrebA	FBgn0004396	26.871	21.766	24.322
Vinc	FBgn0004397	11.0295	11.185	13.3701
Pep	FBgn0004401	36.5296	40.2782	53.5797
RpS14a	FBgn0004403	179.351	210.069	182.292
RpS14b	FBgn0004404	102.06	120.224	88.5878
me31B	FBgn0004419	36.4342	33.703	47.0106
Cyp1	FBgn0004432	334.647	328.329	431.273
Galphaq	FBgn0004435	10.9261	11.6315	8.57212
Ubc6	FBgn0004436	98.4549	85.6665	78.134
Ten-m	FBgn0004449	297.189	365.726	314.245
mew	FBgn0004456	31.8158	30.4442	29.3268
	FBgn0004462	25.159	21.3531	19.5103
RpIII128	FBgn0004463	5.06271	2.52842	3.25142
Su(P)	FBgn0004465	2.57969	5.85615	3.42449
GlyP	FBgn0004507	93.1064	94.1558	95.1619
Fur1	FBgn0004509	6.42107	5.25411	7.35001
Ets97D	FBgn0004510	6.05959	5.16249	4.55431
Mdr49	FBgn0004512	23.3515	30.1713	17.4617
Dbp73D	FBgn0004556	3.4478	4.34219	3.28342
Rop	FBgn0004574	7.78264	8.52591	13.5182
ex	FBgn0004583	7.64319	8.97283	8.06259
Rrp1	FBgn0004584	1.94711	2.85246	4.62024
B52	FBgn0004587	30.2501	21.7027	25.2251
CycC	FBgn0004597	6.95913	4.92368	4.23413
Fur2	FBgn0004598	14.5775	15.4291	15.0779
zfh1	FBgn0004606	137.436	134.741	122.939
Plc21C	FBgn0004611	3.45025	4.16954	3.49871
Rap1	FBgn0004636	117.416	105.859	129.333
drk	FBgn0004638	86.3254	81.2854	85.1443
Zw10	FBgn0004643	2.32197	2.57698	2.70777
ogre	FBgn0004646	6.63958	6.2961	4.75561
N	FBgn0004647	29.4599	34.2161	22.182
svr	FBgn0004648	33.6039	26.4743	28.7669
Pgd	FBgn0004654	6.64025	10.9961	8.93078
wapl	FBgn0004655	9.38868	10.6438	7.28323
fs(1)h	FBgn0004656	10.7037	12.0831	12.601
mys	FBgn0004657	64.2773	63.3911	75.1819
Mlc-c	FBgn0004687	160.48	136.889	190.313
Xpc	FBgn0004698	8.43273	8.08056	7.1955
mdy	FBgn0004797	11.3294	10.7013	11.1264
fs(2)ltoPP43	FBgn0004811	6.52758	7.47086	7.6949
His3,3B	FBgn0004828	262.368	251.307	266.329
Xpac	FBgn0004832	3.37323	1.96544	1.53928
Su(H)	FBgn0004837	1.68376	2.13029	2.97089
Hrb27C	FBgn0004838	190.006	175.023	197.708
Ac76E	FBgn0004852	5.91319	4.84942	3.91966
RpII15	FBgn0004855	3.83929	6.39141	10.8037
Bx42	FBgn0004856	36.6554	39.0905	30.0576
elB	FBgn0004858	5.5754	7.35896	8.54114
ci	FBgn0004859	34.9832	36.5815	32.141
ph-d	FBgn0004860	7.5136	8.58473	7.54788
ph-p	FBgn0004861	5.76981	5.76312	5.48517
hop	FBgn0004864	7.53332	6.41227	6.2176
RpS2	FBgn0004867	211.348	281.744	211.398
Gdi	FBgn0004868	95.1974	107.386	107.302
enc	FBgn0004875	6.4707	6.71881	7.00644
cdi	FBgn0004876	12.9898	10.9475	11.7624
tok	FBgn0004885	2.81508	2.0783	2.1782
Scsalpha	FBgn0004888	81.4973	86.9938	74.9909
tws	FBgn0004889	18.9821	22.0983	18.6978
Prat	FBgn0004901	1.4158	1.25703	3.1585
Rb97D	FBgn0004903	4.93786	4.73083	6.98967
14-3-3zeta	FBgn0004907	423.643	387.776	399.431
Arl2	FBgn0004908	4.03828	1.5126	3.6855
Eip63F-1	FBgn0004910	4.11004	1.49283	4.433
Gnf1	FBgn0004913	4.24796	4.95022	5.723
Hnf4	FBgn0004914	17.7979	18.2694	13.9387
TfIIB	FBgn0004915	27.0444	22.0641	22.0441
Ggamma1	FBgn0004921	128.371	107.946	114.433
Top1	FBgn0004924	35.2861	35.457	37.1357
eIF-2beta	FBgn0004926	40.8052	38.9986	50.9044
gig	FBgn0005198	4.79994	5.36514	4.90213
Sam-S	FBgn0005278	46.5213	44.6087	40.4194
nmd	FBgn0005322	10.7875	10.1978	12.6581
Su(fu)	FBgn0005355	4.35709	1.65792	4.16582
ash1	FBgn0005386	8.69701	10.5981	6.86573
Yp2	FBgn0005391	3336.56	4019.55	2665.73
U2af50	FBgn0005411	31.5849	29.5389	24.7865
ewg	FBgn0005427	5.65116	5.50231	6.54437
RpS17	FBgn0005533	480.306	584.231	529.858
Mbs	FBgn0005536	13.7603	11.7081	11.7443
Calr	FBgn0005585	158.165	184.805	184.354
RpL7	FBgn0005593	300.777	366.183	291.594
yem	FBgn0005596	1.48423	1.24843	2.70913
Sox14	FBgn0005612	38.582	35.1179	38.2514
msl-2	FBgn0005616	2.92967	3.44268	3.85333
msl-1	FBgn0005617	12.2668	13.9654	11.9175
Psc	FBgn0005624	5.59568	5.27579	6.72959
ple	FBgn0005626	1.30507	1.56427	1.34987
	FBgn0005630	16.2758	19.3404	18.1029
robo1	FBgn0005631	11.4102	11.1047	8.18831
faf	FBgn0005632	18.0598	15.7998	16.7415
Eip63E	FBgn0005640	6.62885	4.44781	5.54177
wdn	FBgn0005642	4.57604	3.42805	4.84069
Pabp2	FBgn0005648	11.3064	13.1498	15.8315
Rox8	FBgn0005649	19.6536	19.7958	20.3484
Ets98B	FBgn0005659	8.46181	9.95459	5.1484
Ets21C	FBgn0005660	1.46982	1.95749	1.62088
bt	FBgn0005666	12.5866	13.6816	14.3345
Vha55	FBgn0005671	150.356	156.474	150.889
spi	FBgn0005672	38.2714	40.5935	44.9075
GluProRS	FBgn0005674	9.3518	8.43113	8.36858
Aef1	FBgn0005694	22.3128	34.6686	30.0929
gcl	FBgn0005695	5.80714	6.7232	6.38389
noc	FBgn0005771	10.4241	6.13152	6.0252
PpD3	FBgn0005777	19.4011	19.115	21.922
betaCOP	FBgn0008635	12.4061	10.8427	12.0771
Cyp4g1	FBgn0010019	1227.06	949.597	473.141
GstD3	FBgn0010039	27.077	26.6023	25.927
Itp-r83A	FBgn0010051	9.39151	7.74782	7.81051
Jheh1	FBgn0010053	2.00555	1.33549	2.44047
RpL23	FBgn0010078	321.363	391.17	318.939
Acon	FBgn0010100	243.739	225.762	244.749
comm	FBgn0010105	3.31802	6.76093	1.69577
hdc	FBgn0010113	46.825	45.1459	50.9604
RpA-70	FBgn0010173	13.3386	11.619	15.2875
RpS15Aa	FBgn0010198	324.825	380.509	340.948
Sod2	FBgn0010213	37.8444	42.3627	36.9204
alpha-Cat	FBgn0010215	33.7121	24.4723	27.2137
ATPsynbeta	FBgn0010217	1545.08	1380.97	1342.22
Dbp45A	FBgn0010220	8.9229	6.932	8.32438
Nmdmc	FBgn0010222	20.3139	18.545	29.5035
Gel	FBgn0010225	551.226	552.5	461.318
GstS1	FBgn0010226	33.7689	29.0774	35.734
HmgZ	FBgn0010228	170.937	173.832	143.192
Klc	FBgn0010235	50.192	53.6576	43.0267
Lac	FBgn0010238	13.9766	14.5741	26.3524
Myo61F	FBgn0010246	11.3868	6.18859	10.927
Parp	FBgn0010247	10.9599	9.88439	8.54582
Rbp9	FBgn0010263	6.33168	7.47423	9.00555
RpS13	FBgn0010265	305.355	422.366	329.104
Dsor1	FBgn0010269	6.25832	8.82504	5.37563
Ssrp	FBgn0010278	11.3594	12.1378	8.92047
Taf4	FBgn0010280	17.1693	21.4667	17.8609
TfIIFalpha	FBgn0010282	35.1984	26.7949	23.0791
Uch	FBgn0010288	35.9933	44.8013	62.9185
bys	FBgn0010292	4.58097	5.44722	5.77347
brat	FBgn0010300	7.12099	7.60416	6.47528
hep	FBgn0010303	14.9186	17.7751	15.6576
corto	FBgn0010313	7.33964	9.96465	6.30826
CycD	FBgn0010315	8.0996	6.74185	6.28323
dap	FBgn0010316	7.98398	10.4587	8.83938
woc	FBgn0010328	6.79849	6.73838	6.68186
Rac1	FBgn0010333	24.9501	18.1411	26.9562
128up	FBgn0010339	6.8564	7.86305	9.03852
140up	FBgn0010340	8.27847	4.13444	2.51843
Cdc42	FBgn0010341	127.802	111.419	148.779
Map60	FBgn0010342	2.19055	2.37035	3.49859
Arf79F	FBgn0010348	302.527	313.825	304.562
CdsA	FBgn0010350	17.3883	14.7059	11.4676
Nc73EF	FBgn0010352	96.7734	93.935	99.4726
Taf1	FBgn0010355	7.41643	5.77234	5.36209
Akt1	FBgn0010379	33.2561	36.1943	39.8704
AP-1-2beta	FBgn0010380	11.8997	9.93905	16.1029
	FBgn0010381	88.1325	156.404	278.003
Dbi	FBgn0010387	208.495	232.754	180.487
Gtp-bp	FBgn0010391	8.3751	8.20453	10.4363
Itgbn	FBgn0010395	2.9743	1.08931	1.17627
LamC	FBgn0010397	15.6784	17.5503	24.0535
RNaseX25	FBgn0010406	51.9707	41.767	44.8864
RpS9	FBgn0010408	61.4786	61.4074	69.467
RpL18A	FBgn0010409	386.415	412.012	356.466
RpS18	FBgn0010411	496.708	659.349	541.708
RpS19a	FBgn0010412	101.665	124.759	115.679
Sdc	FBgn0010415	74.0767	50.1407	85.7296
TH1	FBgn0010416	6.48726	6.19176	11.3148
Taf6	FBgn0010417	9.1804	5.46969	6.76153
TfIIFbeta	FBgn0010421	7.99709	6.80445	11.8938
TfIIS	FBgn0010422	12.1399	16.9762	15.1702
TpnC47D	FBgn0010423	2.09317	6.27222	3.0565
TpnC73F	FBgn0010424	8.75532	20.926	17.9786
cora	FBgn0010434	146.089	148.547	148.28
emp	FBgn0010435	4.32492	7.5129	3.51807
pll	FBgn0010441	4.97308	11.9901	5.63418
Fkbp14	FBgn0010470	89.0395	92.979	83.4438
l(2)01289	FBgn0010482	7.9	6.81324	7.52749
NAT1	FBgn0010488	83.4715	82.791	83.4348
dmGlut	FBgn0010497	3.95838	7.77125	5.7303
Dcp-1	FBgn0010501	4.16527	2.83667	6.22047
kermit	FBgn0010504	2.5153	1.63305	2.29556
wal	FBgn0010516	50.1217	54.8815	43.255
Bka	FBgn0010520	7.42659	3.92717	6.37913
Ccs	FBgn0010531	3.38934	7.44792	9.89842
Aldh-III	FBgn0010548	25.4368	23.9344	20.6072
Phb2	FBgn0010551	26.1195	33.9685	32.9568
sbb	FBgn0010575	10.3792	9.22821	8.24503
dock	FBgn0010583	7.89059	5.66756	7.84859
Prosbeta1	FBgn0010590	22.931	42.3149	41.8555
Sply	FBgn0010591	22.0453	16.8207	16.6265
lwr	FBgn0010602	7.81658	8.87219	9.24143
l(2)05714	FBgn0010607	9.79243	9.26629	10.8185
Hmgs	FBgn0010611	27.2493	21.8926	15.5701
ATPsynG	FBgn0010612	145.214	171.037	133.295
CG10939	FBgn0010620	5.78577	2.50426	5.45634
Cct5	FBgn0010621	25.4079	23.5419	38.4438
DCTN3-p24	FBgn0010622	5.07708	9.86068	9.78196
Sec61beta	FBgn0010638	44.7372	51.3673	49.2238
MFS14	FBgn0010651	6.64695	7.14222	10.3862
Nup214	FBgn0010660	5.02854	4.83669	6.68559
l(3)01239	FBgn0010741	82.7013	90.5996	83.9983
Srp54k	FBgn0010747	21.0351	19.041	19.3475
atms	FBgn0010750	6.97989	5.18832	5.33314
simj	FBgn0010762	13.0288	12.8849	12.4793
ppan	FBgn0010770	11.8824	9.85324	10.4352
Xe7	FBgn0010772	9.46111	12.9318	11.7249
Ref1	FBgn0010774	22.9403	17.1853	18.6606
l(3)02640	FBgn0010786	4.14571	7.89361	6.03003
TrpRS	FBgn0010803	10.0345	9.23678	7.18268
l(3)03670	FBgn0010808	30.2957	35.5386	41.1522
unc-45	FBgn0010812	5.62813	8.58574	7.56462
Gug	FBgn0010825	7.58476	8.66362	7.29912
l(3)05822	FBgn0010877	73.899	61.4487	67.0154
sinu	FBgn0010894	14.2718	12.6536	14.1959
Spn	FBgn0010905	6.54794	8.1835	8.18378
msn	FBgn0010909	73.7102	65.2023	73.2419
l(3)07882	FBgn0010926	3.37662	4.06258	1.40075
SsRbeta	FBgn0011016	40.4338	47.3502	37.2197
dia	FBgn0011202	5.32346	4.43108	5.75812
cue	FBgn0011204	24.1172	19.0116	18.2341
fbl	FBgn0011205	2.82783	2.82455	2.5808
bol	FBgn0011206	6.40469	5.38505	7.69493
pelo	FBgn0011207	10.6871	7.11649	9.31017
blw	FBgn0011211	844.169	820.132	760.761
eff	FBgn0011217	174.144	155.281	168.093
jar	FBgn0011225	2.58289	3.98712	3.48231
ox	FBgn0011227	100.042	117.913	104.998
poe	FBgn0011230	29.6097	34.4095	32.6886
scat	FBgn0011232	1.4891	1.20849	2.12346
ken	FBgn0011236	20.8175	20.2547	16.8333
cbx	FBgn0011241	8.06999	7.25458	6.62851
Sema-1a	FBgn0011259	1.65732	1.75278	1.30494
Sema-2a	FBgn0011260	165.847	185.638	157.735
RpL13	FBgn0011272	196.536	244.148	196.952
Dif	FBgn0011274	38.0272	39.8416	32.158
RpS4	FBgn0011284	161.113	205.895	173.526
RyR	FBgn0011286	1.59463	1.06858	1.67639
TfIIA-L	FBgn0011289	24.3573	26.3398	25.5364
Taf12	FBgn0011290	17.7108	17.1542	16.6534
Taf11	FBgn0011291	4.68794	5.53387	7.00103
l(2)not	FBgn0011297	1.55464	1.55284	1.95089
babo	FBgn0011300	18.1339	22.1884	20.6872
Rsf1	FBgn0011305	14.111	11.4637	7.8987
Uch-L5	FBgn0011327	12.8275	14.2362	9.53894
l(3)j2D3	FBgn0011335	8.53563	3.71635	11.1856
OstStt3	FBgn0011336	19.7238	18.5996	18.8952
ND-ACP	FBgn0011361	107.364	116.668	105.882
ND-SGDH	FBgn0011455	68.9872	58.8506	63.6413
PR-Set7	FBgn0011474	8.94542	9.48856	7.29699
l(3)neo43	FBgn0011476	2.64066	4.74768	8.67592
Ssdp	FBgn0011481	25.4907	26.5395	24.7418
SrpRbeta	FBgn0011509	5.25154	10.7823	8.78675
cpb	FBgn0011570	24.5861	33.6594	37.3449
caz	FBgn0011571	21.2676	21.8386	20.3167
Cdc37	FBgn0011573	14.5939	18.2726	11.8183
Trp1	FBgn0011584	48.479	42.639	54.4447
e(r)	FBgn0011586	18.8437	23.9195	25.2589
fra	FBgn0011592	1.57186	1.04669	2.43873
fzo	FBgn0011596	4.5703	4.84167	3.91825
Iswi	FBgn0011604	14.8908	12.0621	15.413
La	FBgn0011638	21.5914	30.9616	21.6562
lark	FBgn0011640	14.2003	15.6928	17.0959
Zyx	FBgn0011642	28.8371	24.6292	24.9194
Mad	FBgn0011648	15.7223	11.2449	13.8174
Med	FBgn0011655	3.77063	2.3177	4.23537
Mef2	FBgn0011656	7.31619	6.01177	4.96668
Moe	FBgn0011661	114.351	119.081	135.591
msi	FBgn0011666	8.26407	8.36955	8.25168
Mvl	FBgn0011672	24.8046	24.6587	27.6148
EbpIII	FBgn0011695	2.56918	2.5662	2.60527
RnrS	FBgn0011704	2.9102	3.32209	3.79424
rost	FBgn0011705	3.36886	2.37526	4.52141
Syx5	FBgn0011708	19.395	22.7494	18.6751
Septin 1	FBgn0011710	51.1582	59.2617	61.7549
Snr1	FBgn0011715	5.70501	7.4327	7.01764
Tig	FBgn0011722	8.68189	8.90749	6.37322
twin	FBgn0011725	8.76399	7.42326	6.20675
tsr	FBgn0011726	455.935	396.006	510.264
Wee1	FBgn0011737	3.24646	5.98652	5.81175
wts	FBgn0011739	25.1649	29.0116	26.4038
alpha-Man-IIa	FBgn0011740	2.23407	4.8762	2.94509
Arp6	FBgn0011741	5.16252	7.36649	9.64742
Arp2	FBgn0011742	43.3186	34.4208	44.6285
Arp1	FBgn0011745	28.1772	20.7144	29.8302
Ank	FBgn0011747	43.4856	37.0102	39.9778
PhKgamma	FBgn0011754	23.9825	31.973	29.3053
ctp	FBgn0011760	78.7034	71.8476	66.1676
Dp	FBgn0011763	16.0496	14.9967	13.797
	FBgn0011764	21.3264	18.035	16.3542
E2f1	FBgn0011766	32.4928	27.4305	33.2615
Fdh	FBgn0011768	8.42088	12.8641	7.00714
Fdx1	FBgn0011769	6.25633	5.35636	2.44705
Gip	FBgn0011770	231.731	249.727	243.043
Hem	FBgn0011771	8.50423	9.54523	14.3224
Irbp	FBgn0011774	5.70132	5.23298	9.14087
BRWD3	FBgn0011785	10.6509	11.7801	12.015
mRpL12	FBgn0011787	3.14088	5.37813	2.8665
Gem3	FBgn0011802	6.93528	6.09264	4.95678
nmo	FBgn0011817	4.29121	4.90537	5.26531
oaf	FBgn0011818	2.36308	2.66821	4.21952
CG4038	FBgn0011824	13.1487	15.2071	12
Pp2B-14D	FBgn0011826	14.6831	14.6048	12.7837
Pxn	FBgn0011828	114.717	139.023	131.034
Taf2	FBgn0011836	3.91831	2.66469	3.72818
Tis11	FBgn0011837	45.0201	41.7984	47.3619
tRNA:Gly-GCC-1-1	FBgn0011859	13.9918	9.31705	21.2825
tRNA:Tyr-GTA-1-2	FBgn0012017	4.53615	31.7163	4.13988
AcCoAS	FBgn0012034	33.4354	36.5161	38.227
Aldh	FBgn0012036	70.227	78.6143	98.2551
Ance	FBgn0012037	41.2596	34.0907	37.1015
CalpA	FBgn0012051	16.0756	15.5763	22.3144
Cdc27	FBgn0012058	14.091	17.4597	15.2204
Trl	FBgn0013263	4.55356	4.28385	5.31551
FK506-bp1	FBgn0013269	39.5123	41.2489	34.6647
Gp150	FBgn0013272	46.6801	27.1817	53.3603
Hsp70Aa	FBgn0013275	84.2444	38.0466	25.1208
Hsp70Ab	FBgn0013276	80.1704	36.0697	26.7218
Hsp70Ba	FBgn0013277	4.55957	2.70411	1.82055
Hsp70Bb	FBgn0013278	5.36143	2.39576	1.41641
Hsp70Bc	FBgn0013279	6.66163	2.07935	1.13994
Nca	FBgn0013303	17.312	10.3016	17.8167
Nmda1	FBgn0013305	107.908	81.2202	116.917
Odc1	FBgn0013307	94.8754	91.0699	60.2975
RpL11	FBgn0013325	168.663	210.747	169.678
Sap47	FBgn0013334	12.5192	12.7631	12.4643
Syx1A	FBgn0013343	107.69	124.734	118.878
TfIIA-S	FBgn0013347	99.8246	104.534	95.5124
bcn92	FBgn0013432	15.9372	17.2453	17.3731
klu	FBgn0013469	5.8737	7.04028	4.4146
mtd	FBgn0013576	31.8449	28.3163	28.473
not	FBgn0013717	3.76672	3.20907	3.53877
nuf	FBgn0013718	41.9103	41.8618	43.8676
pck	FBgn0013720	4.70495	3.58057	6.54314
pnut	FBgn0013726	182.471	158.548	194.985
sced	FBgn0013732	1.80676	1.40363	1.83214
shot	FBgn0013733	13.3919	13.8766	13.1858
alien	FBgn0013746	9.82668	15.0297	11.8642
Arf102F	FBgn0013749	22.788	33.0755	33.4707
Arf51F	FBgn0013750	191.053	176.222	208.768
Mtor	FBgn0013756	20.1748	21.2142	19.3446
CASK	FBgn0013759	4.94528	4.51171	4.65542
Cdk5	FBgn0013762	3.50958	5.77378	2.26093
Idgf6	FBgn0013763	302.614	324.728	314.56
Chi	FBgn0013764	10.4679	8.09953	8.61154
cnn	FBgn0013765	10.6888	10.5163	11.2671
Cp1	FBgn0013770	1079.97	962.808	898.588
Cyp6a9	FBgn0013771	32.7092	21.3879	26.4666
Cyp6a8	FBgn0013772	4.27636	1.29999	1.86655
Cyp6a22	FBgn0013773	20.1895	21.9994	23.7302
Deaf1	FBgn0013799	9.58135	6.35036	11.196
Elal	FBgn0013949	3.4122	6.97142	1.69861
FK506-bp2	FBgn0013954	97.3014	109.207	95.0079
Gycbeta100B	FBgn0013973	9.44715	10.0056	7.8786
His4r	FBgn0013981	789.991	938.663	801.847
imd	FBgn0013983	10.2526	13.0733	9.75517
	FBgn0013984	24.121	22.6963	26.2677
MAPk-Ak2	FBgn0013987	40.0741	25.5816	46.3354
Nrx-IV	FBgn0013997	11.4097	11.654	13.8839
Hf	FBgn0014000	33.6313	30.6392	19.2255
Pdi	FBgn0014002	391.876	504.8	428.262
Ask1	FBgn0014006	9.29085	5.05605	13.6252
Ptp69D	FBgn0014007	26.1425	23.5522	25.1453
Rab2	FBgn0014009	175.821	159.002	165.404
Rab5	FBgn0014010	118.835	115.649	121.038
Rac2	FBgn0014011	75.7979	81.9739	79.7519
Rel	FBgn0014018	94.4488	110.976	94.2304
Rho1	FBgn0014020	403.614	384.841	405.863
Rlb1	FBgn0014022	8.02622	4.81015	3.97646
mRpL47	FBgn0014023	6.22029	9.86784	8.01444
Rnp4F	FBgn0014024	3.68707	4.47908	5.18388
RpL7A	FBgn0014026	219.08	274.917	221.545
SdhB	FBgn0014028	61.6641	64.8486	63.9626
Septin 2	FBgn0014029	29.4258	19.5945	22.9165
Spat	FBgn0014031	59.1822	45.9773	32.7931
Sptr	FBgn0014032	2.31768	4.05125	1.85081
Sr-CI	FBgn0014033	548.138	668.12	634.616
Su(Tpl)	FBgn0014037	23.2887	23.1119	27.0923
Ugt	FBgn0014075	12.2713	12.8171	15.1788
CG4278	FBgn0014092	1.86908	4.97844	4.5488
barr	FBgn0014127	1.82195	4.20837	3.32557
bif	FBgn0014133	16.5906	16.9455	17.2946
bnl	FBgn0014135	3.26853	2.902	4.04362
cher	FBgn0014141	6.11139	6.56038	6.69942
fax	FBgn0014163	363.243	248.682	488.31
Oda	FBgn0014184	227.531	238.495	220.509
Hel25E	FBgn0014189	14.134	15.5966	16.7076
prod	FBgn0014269	5.80581	4.76354	6.43405
mof	FBgn0014340	2.74667	1.0974	1.80484
RhoL	FBgn0014380	45.2619	34.9026	43.4482
sty	FBgn0014388	116.367	121.889	118.539
sun	FBgn0014391	124.361	136.712	89.3202
tim	FBgn0014396	34.6086	24.2943	28.1138
Vps26	FBgn0014411	40.2367	31.7359	40.1681
CG13397	FBgn0014417	9.35678	9.00402	6.76903
CG11899	FBgn0014427	12.6711	15.7502	17.9888
Ahcy13	FBgn0014455	18.2837	21.5405	16.9717
Cyp4e2	FBgn0014469	34.039	37.3124	35.2075
His3,3A	FBgn0014857	10.5753	17.1649	21.1126
Mlp84B	FBgn0014863	2.851	4.74617	6.45668
Mtk	FBgn0014865	27.183	16.0441	18.0425
Ost48	FBgn0014868	12.2563	10.7118	16.3789
Pglym78	FBgn0014869	87.1571	104.526	78.7451
Psi	FBgn0014870	5.35409	5.92918	5.41749
Roe1	FBgn0014877	7.77321	7.45364	21.85
Set	FBgn0014879	27.4769	21.2204	29.2129
Hydr2	FBgn0014906	22.6014	19.9125	23.9061
CG2846	FBgn0014930	14.2308	18.8612	19.9809
betaggt-I	FBgn0015000	5.38286	5.37663	8.97824
Cctgamma	FBgn0015019	22.9426	23.0688	22.7531
CkIalpha	FBgn0015024	67.6235	73.043	66.1115
cype	FBgn0015031	156.688	180.585	143.579
Cyp4d8	FBgn0015033	23.9986	26.4941	29.2029
Cyp4p1	FBgn0015037	6.50451	5.90634	5.21674
Cyp9b2	FBgn0015039	3.1783	2.38096	4.71355
Ddx1	FBgn0015075	2.54722	1.473	5.26116
eIF-4E	FBgn0015218	66.5241	71.1827	64.2283
Fer2LCH	FBgn0015221	1738.08	2101.14	1812.17
Fer1HCH	FBgn0015222	861.435	1023.59	867.712
glec	FBgn0015229	147.316	129.721	154.644
Hr78	FBgn0015239	14.6413	14.0776	14.2364
Hr96	FBgn0015240	5.02434	6.0689	3.62568
Hsp60A	FBgn0015245	48.7361	49.2132	51.6684
Diap2	FBgn0015247	12.2587	12.5544	14.8698
Nf1	FBgn0015269	6.15292	5.42276	5.94573
Pi3K59F	FBgn0015277	3.45372	2.29982	2.76995
Pi3K68D	FBgn0015278	18.2999	21.0777	20.77
Pi3K92E	FBgn0015279	16.2182	20.3689	18.7984
Rpt2	FBgn0015282	17.1173	19.9471	22.8751
Rpn10	FBgn0015283	19.7938	31.866	24.4404
Rala	FBgn0015286	85.5833	82.2379	77.3379
RpL22	FBgn0015288	34.318	31.8728	29.6716
Shark	FBgn0015295	6.67282	6.66509	4.75773
Shc	FBgn0015296	25.8702	22.9461	27.5768
Srp19	FBgn0015298	11.1563	14.1825	8.79328
Ssb-c31a	FBgn0015299	23.4763	16.6612	18.6063
Ubc2	FBgn0015320	14.7042	12.7778	12.8829
Ubc4	FBgn0015321	29.6455	23.9986	36.0744
	FBgn0015324	192.844	172.838	203.677
abs	FBgn0015331	6.80536	7.95802	3.78711
CG5861	FBgn0015338	5.88168	4.6999	7.78341
CG14906	FBgn0015351	3.09475	5.33929	5.13528
CG2034	FBgn0015359	6.18951	11.5919	4.70734
oxt	FBgn0015360	4.40865	3.81641	4.02352
chn	FBgn0015371	1.05863	1.48036	1.64245
RabX1	FBgn0015372	109.107	112.794	122.865
dod	FBgn0015379	3.56761	2.26767	2.36796
glu	FBgn0015391	4.32143	5.04802	7.01884
hoip	FBgn0015393	10.3651	7.62862	18.4214
jumu	FBgn0015396	2.14468	2.39926	2.81855
kek1	FBgn0015399	16.5341	17.0292	13.6277
ksr	FBgn0015402	3.0611	1.55875	1.91724
Rme-8	FBgn0015477	16.4057	15.2375	16.6836
Cul1	FBgn0015509	21.9107	21.0865	18.2451
mbc	FBgn0015513	63.3001	66.5498	57.8917
nonA-l	FBgn0015520	10.1346	14.5587	12.9905
RpS21	FBgn0015521	53.4856	91.9201	76.0912
olf186-M	FBgn0015522	61.8277	57.778	47.9453
peng	FBgn0015527	9.93276	13.9736	8.17132
snoRNA:Me28S-A1322	FBgn0015543	36.2892	9.06179	49.6785
spag	FBgn0015544	3.62892	6.88696	5.96142
alpha-Est1	FBgn0015568	12.4781	12.7753	10.8187
alpha-Est10	FBgn0015569	2.68758	2.11932	4.13104
alpha-Est2	FBgn0015570	22.1172	20.2377	20.185
alpha-Est3	FBgn0015571	7.71286	8.21752	6.25696
alpha-Est7	FBgn0015575	33.1631	30.8289	26.8199
alpha-Est8	FBgn0015576	9.51117	9.62515	7.995
alpha-Est9	FBgn0015577	11.1178	9.7647	7.08512
dare	FBgn0015582	2.95484	2.75465	3.41583
Apc	FBgn0015589	7.51349	6.02716	7.63877
toc	FBgn0015600	3.23349	2.05529	3.59488
BEAF-32	FBgn0015602	15.3577	16.8911	15.4334
CanB2	FBgn0015614	88.2073	88.4261	75.2229
SMC3	FBgn0015615	5.02474	4.27843	3.83402
Clp	FBgn0015621	1.06305	1.59272	2.42545
Cnx99A	FBgn0015622	32.2253	41.1817	44.2234
Cpr	FBgn0015623	39.8079	40.2564	27.0219
Dot	FBgn0015663	1.15029	4.02134	2.6245
Dref	FBgn0015664	5.88025	5.52794	7.99723
Cyp6a17	FBgn0015714	7.47795	12.6403	10.1495
Hmu	FBgn0015737	22.7307	21.0226	25.7392
Lis-1	FBgn0015754	22.1142	25.2441	24.4635
RpL9	FBgn0015756	233.894	250.233	230.947
p38a	FBgn0015765	9.5248	7.69198	6.47331
Msr-110	FBgn0015766	5.81946	6.49657	4.58211
Nak	FBgn0015772	12.4369	13.1453	12.4236
nrv1	FBgn0015776	52.1977	54.6989	63.0582
nrv2	FBgn0015777	11.4154	8.43574	9.06295
rin	FBgn0015778	40.2979	46.4482	44.9268
P5cr	FBgn0015781	6.2372	5.09726	6.46856
Rab10	FBgn0015789	126.587	122.334	118.375
Rab11	FBgn0015790	169.127	174.216	167.507
Rab14	FBgn0015791	39.2302	43.2814	32.8738
Rab19	FBgn0015793	16.1823	6.58517	9.5723
Rab18	FBgn0015794	24.2491	20.2503	26.1215
Rab7	FBgn0015795	171.023	150.396	142.217
Rab6	FBgn0015797	61.1279	69.0818	71.7273
Rbf	FBgn0015799	7.96051	9.2308	8.18367
Reg-5	FBgn0015801	18.5929	19.3142	14.593
RtGEF	FBgn0015803	5.34653	4.11091	4.70395
HDAC1	FBgn0015805	15.5903	18.0638	21.4849
	FBgn0015806	53.0093	45.5	53.5752
ScpX	FBgn0015808	30.775	32.3202	20.8643
TfIIEalpha	FBgn0015828	3.87894	3.67053	8.01176
TfIIEbeta	FBgn0015829	7.97569	9.73677	8.08772
Trip1	FBgn0015834	32.0729	38.2181	33.3793
Vang	FBgn0015838	5.68967	5.39893	5.53881
apt	FBgn0015903	5.01725	4.56399	10.548
ast	FBgn0015905	7.96181	5.7837	6.38552
crq	FBgn0015924	637.279	655.239	655.781
csul	FBgn0015925	5.0995	4.27205	2.70233
hrg	FBgn0015949	15.6654	13.484	18.8429
Faa	FBgn0016013	1.16516	1.16381	1.27605
lama	FBgn0016031	11.2126	13.4068	15.2375
Vsp37A	FBgn0016038	12.967	9.35421	6.57457
Tom40	FBgn0016041	12.9967	14.0864	12.4922
Sema-1b	FBgn0016059	83.9997	89.8437	82.8846
smg	FBgn0016070	8.71856	8.09832	10.1869
vkg	FBgn0016075	283.324	317.277	273.398
vri	FBgn0016076	55.3412	48.5768	55.9272
fry	FBgn0016081	5.61823	6.03261	5.9991
ATPsynCF6	FBgn0016119	120.884	131.55	95.7288
ATPsynD	FBgn0016120	326.259	361.045	289.168
Acer	FBgn0016122	49.7019	45.921	53.487
Alp4	FBgn0016123	4.39322	4.251	6.26474
CaMKI	FBgn0016126	75.1965	58.4836	61.4788
Cdk4	FBgn0016131	5.5145	5.50811	6.62851
PTP-ER	FBgn0016641	13.3919	14.7466	15.7395
Ipp	FBgn0016672	16.0609	6.84158	14.8734
Lectin-galC1	FBgn0016675	3.92655	3.48622	3.9817
Nlp	FBgn0016685	113.446	135.671	120.325
Nurf-38	FBgn0016687	35.3274	42.8798	35.9144
ATPsynO	FBgn0016691	279.94	338.179	312.385
Past1	FBgn0016693	40.5919	35.6338	44.6638
Pdp1	FBgn0016694	18.4693	15.614	15.7355
Pitslre	FBgn0016696	13.6274	10.4817	9.4441
Prosalpha5	FBgn0016697	29.785	24.8504	33.579
Ptpa	FBgn0016698	2.8526	4.74882	3.0373
Rab1	FBgn0016700	75.993	67.1044	68.8519
Rab4	FBgn0016701	52.8413	55.0421	50.9809
Reg-2	FBgn0016715	5.62523	8.24079	10.6099
RpL29	FBgn0016726	331.99	379.221	271.912
sba	FBgn0016754	6.13125	6.58731	6.48905
Usp47	FBgn0016756	29.4946	32.7469	32.5483
angel	FBgn0016762	4.3075	5.91595	3.1941
	FBgn0016792	6.33212	4.56214	7.20001
dos	FBgn0016794	17.1034	15.0988	15.9979
fz2	FBgn0016797	10.3063	10.7845	8.4694
Stat92E	FBgn0016917	106.587	110.019	98.0881
Pino	FBgn0016926	107.285	91.928	108.927
Dyrk2	FBgn0016930	47.7829	45.5247	38.6074
spen	FBgn0016977	41.1282	49.0928	41.0251
snRNP-U1-70K	FBgn0016978	9.32311	13.4636	10.5589
smid	FBgn0016983	13.4959	7.5216	9.01457
sktl	FBgn0016984	19.5167	21.0246	16.7813
cag	FBgn0017414	10.7545	2.74797	12.5541
ari-1	FBgn0017418	58.8003	65.945	61.6975
CG5989	FBgn0017429	2.95848	5.27689	5.01435
Nelf-E	FBgn0017430	1.07951	2.42608	1.4778
Ubc84D	FBgn0017456	5.19841	2.59619	2.84657
U2af38	FBgn0017457	4.80201	3.79719	4.01731
T3dh	FBgn0017482	2.36648	2.70142	2.31402
RpS3A	FBgn0017545	901.12	979.271	890.951
Rga	FBgn0017550	9.81321	12.0813	14.267
Rca1	FBgn0017551	3.62716	5.541	2.33668
Pdk	FBgn0017558	57.0388	56.45	54.3483
Ork1	FBgn0017561	1.69928	1.62352	1.9554
ND-75	FBgn0017566	57.327	58.6419	60.3504
ND-23	FBgn0017567	47.7099	96.5208	61.254
Mo25	FBgn0017572	19.2369	20.2413	20.1027
Max	FBgn0017578	29.543	39.5161	36.5748
RpL14	FBgn0017579	328.999	423.196	368.61
Lk6	FBgn0017581	398.855	340.57	364.989
COX5A	FBgn0019624	308.259	392.668	339.798
Atu	FBgn0019637	4.92976	4.3613	5.39892
Dat	FBgn0019643	6.84389	8.58877	6.08586
ATPsynB	FBgn0019644	218.234	207.893	174.479
roX1	FBgn0019661	7.44881	8.22654	8.5667
qm	FBgn0019662	11.3288	9.88494	8.91303
lok	FBgn0019686	1.22191	2.84783	2.35425
colt	FBgn0019830	12.9771	19.6665	18.3777
Letm1	FBgn0019886	18.4998	18.7205	17.7684
Smg5	FBgn0019890	17.7396	15.0579	13.3433
Surf4	FBgn0019925	31.6812	28.6211	26.5194
Ser7	FBgn0019929	5.85879	8.42688	5.56086
SamDC	FBgn0019932	35.9816	24.05	27.6533
RpS20	FBgn0019936	318.809	344.83	335.969
RpI1	FBgn0019938	6.8471	7.55565	5.71333
Psn	FBgn0019947	9.86302	14.8581	15.1991
	FBgn0019948	50.8173	46.4254	52.9765
Cdk9	FBgn0019949	3.14088	1.79271	3.6855
Orct	FBgn0019952	4.96774	4.43967	4.53376
ND-42	FBgn0019957	80.2264	72.1611	61.0773
Mitofilin	FBgn0019960	28.0364	28.1142	24.1769
Khc-73	FBgn0019968	16.851	18.3092	18.9685
Drice	FBgn0019972	5.67077	6.35077	5.48904
Gs1l	FBgn0019982	8.41655	7.09324	11.5219
Gcn2	FBgn0019990	4.61276	3.9739	3.20997
Ppox	FBgn0020018	2.20092	5.99556	4.01731
Cbl	FBgn0020224	5.70372	7.68573	5.35278
ATPsyngamma	FBgn0020235	78.0217	97.6408	80.1066
ATPCL	FBgn0020236	39.6848	25.0792	34.2678
14-3-3epsilon	FBgn0020238	271.03	243.104	281.92
stck	FBgn0020249	29.0766	29.2519	41.6185
sfl	FBgn0020251	8.72022	10.6011	10.0528
Ran	FBgn0020255	143.412	144.64	159.545
pcm	FBgn0020261	2.39866	2.58019	2.58204
mre11	FBgn0020270	5.922	5.42222	2.55221
mst	FBgn0020272	2.57537	2.03083	1.11334
lush	FBgn0020277	1.69121	1.68925	1.85216
loco	FBgn0020278	4.31676	6.07958	6.50043
lig	FBgn0020279	18.8905	16.2788	18.1095
drongo	FBgn0020304	59.894	56.3099	76.2531
dbe	FBgn0020305	11.1777	5.30325	8.92607
dom	FBgn0020306	25.077	26.0895	21.1919
crol	FBgn0020309	18.9643	18.0509	20.6062
CG4050	FBgn0020312	8.43607	9.16707	5.92239
Rpt6	FBgn0020369	22.1703	17.1974	23.247
TppII	FBgn0020370	10.8705	12.9196	11.7418
TM4SF	FBgn0020372	1.76934	2.31107	2.11163
Rfx	FBgn0020379	8.28294	6.90437	7.88566
Dredd	FBgn0020381	17.2549	11.2317	9.02387
pug	FBgn0020385	16.2668	10.6419	9.81036
Pdk1	FBgn0020386	27.3731	25.6357	21.2231
Gcn5	FBgn0020388	4.18406	6.32853	7.96441
Papss	FBgn0020389	4.04494	2.8391	2.8934
Nmt	FBgn0020392	7.12716	7.66651	7.33846
asun	FBgn0020407	1.59138	2.78168	2.29956
JIL-1	FBgn0020412	11.181	14.5086	13.6665
Idgf3	FBgn0020414	68.9244	75.2857	77.5018
Idgf2	FBgn0020415	224.938	237.753	232.716
Idgf1	FBgn0020416	126.726	122.46	94.9508
Fak	FBgn0020440	5.95213	9.83024	6.50784
Elf	FBgn0020443	46.7905	39.9847	46.2673
E23	FBgn0020445	8.23184	8.09384	6.63233
Dad	FBgn0020493	18.7357	14.4801	14.6231
CtBP	FBgn0020496	54.6419	61.4858	54.0069
emb	FBgn0020497	15.1858	16.5672	17.5595
CLIP-190	FBgn0020503	34.6849	24.9442	37.6879
Abi	FBgn0020510	22.923	17.7938	22.7137
ade5	FBgn0020513	65.3187	72.2473	57.7164
snoRNA:Me28S-G764	FBgn0020518	8.49074	21.2023	11.6235
kraken	FBgn0020545	16.8078	10.7746	16.7132
SA	FBgn0020616	4.00939	3.73169	2.91067
Rack1	FBgn0020618	128.113	134.803	124.597
RN-tre	FBgn0020620	33.8577	31.3846	36.05
Pkn	FBgn0020621	21.3263	18.7066	16.6322
Pi3K21B	FBgn0020622	12.8083	11.052	12.8522
Osbp	FBgn0020626	10.8069	6.82284	12.4681
KrT95D	FBgn0020647	20.2988	22.7819	23.9713
Trxr-1	FBgn0020653	25.1618	20.035	22.3138
ArfGAP1	FBgn0020655	9.52917	8.56632	8.40683
eIF-4B	FBgn0020660	81.8371	74.3425	67.6123
Atet	FBgn0020762	23.1115	26.1123	24.2046
Alas	FBgn0020764	44.9428	40.7608	33.4696
	FBgn0020766	5.20795	7.15264	4.95103
Spred	FBgn0020767	7.39043	6.34999	6.96239
Su(z)12	FBgn0020887	10.2622	11.6224	10.2507
Scp1	FBgn0020908	37.8136	13.4892	28.5942
Rtc1	FBgn0020909	3.30884	6.10156	4.87812
RpL3	FBgn0020910	135.513	156.853	129.5
Dgkepsilon	FBgn0020930	3.78915	5.75942	7.06663
SerRS-m	FBgn0021750	3.50343	1.68488	1.77632
chb	FBgn0021760	9.92616	10.3411	10.8611
Nup154	FBgn0021761	3.11588	3.60047	3.68006
sdk	FBgn0021764	5.64303	4.21873	7.58292
scu	FBgn0021765	63.3661	64.751	76.4855
nudC	FBgn0021768	21.4362	20.5957	23.1037
Tapdelta	FBgn0021795	48.1287	68.0469	43.6149
Tor	FBgn0021796	5.5556	6.3774	4.42703
Reph	FBgn0021800	6.83947	6.2228	6.92181
Vps28	FBgn0021814	16.3734	9.30513	14.4278
cnk	FBgn0021818	4.95342	5.63012	7.1188
DCTN2-p50	FBgn0021825	6.09607	9.49886	9.12419
l(2)k14710	FBgn0021847	4.517	4.08207	2.94457
l(2)k14505	FBgn0021856	21.6574	19.7513	14.8957
Xbp1	FBgn0021872	104.041	122.759	111.178
Nle	FBgn0021874	3.76294	3.96739	3.62501
Zfrp8	FBgn0021875	6.59235	1.26629	5.09085
ytr	FBgn0021895	44.3717	53.0047	48.9776
RFeSP	FBgn0021906	87.0794	103.25	100.827
Coprox	FBgn0021944	3.6116	2.4801	9.68229
ND-PDSW	FBgn0021967	94.2265	112.941	99.5085
l(2)k09913	FBgn0021979	18.6789	22.91	22.4371
Rs1	FBgn0021995	7.63887	10.9	7.63551
eIF-3p40	FBgn0022023	56.2228	73.8451	63.23
Vps25	FBgn0022027	2.93043	7.31759	4.45739
l(2)k01209	FBgn0022029	4.68113	3.65925	6.22254
Nnp-1	FBgn0022069	9.42171	12.9685	9.85699
Vha36-1	FBgn0022097	56.6422	59.3743	61.3511
l(2)k05819	FBgn0022153	7.89027	9.39431	10.0238
Gpo-1	FBgn0022160	61.8412	50.0255	50.2481
Cas	FBgn0022213	11.2528	9.19616	9.98968
ubl	FBgn0022224	8.36209	12.5286	10.6842
lolal	FBgn0022238	71.9627	78.3513	67.4376
l(2)09851	FBgn0022288	4.57121	5.4791	3.50438
dnk	FBgn0022338	3.80346	4.51138	6.29154
CG3760	FBgn0022343	42.6427	46.5371	38.9175
CG10340	FBgn0022344	45.5404	35.2618	49.9389
CG1910	FBgn0022349	54.2409	61.7258	52.5256
Tsf1	FBgn0022355	8.12183	12.5163	16.6248
Pur-alpha	FBgn0022361	40.5934	34.61	38.48
Pka-R2	FBgn0022382	26.1228	30.1801	24.5877
D19B	FBgn0022699	4.68651	3.07966	5.17755
Adk1	FBgn0022709	26.6794	29.2611	26.9746
Ac13E	FBgn0022710	20.4492	20.9545	22.7151
	FBgn0022720	6.45365	6.55731	5.99142
Sin3A	FBgn0022764	23.7607	23.1013	22.1983
Pp2C1	FBgn0022768	28.8251	27.6844	21.7272
Oat	FBgn0022774	10.81	9.25498	12.2817
Hira	FBgn0022786	2.4206	3.77177	2.73934
Hel89B	FBgn0022787	30.8949	33.3218	29.8491
Df31	FBgn0022893	68.9939	65.7382	64.9979
D19A	FBgn0022935	5.4285	2.14843	3.83256
Cbp80	FBgn0022942	8.30125	4.85364	5.82064
Cbp20	FBgn0022943	48.567	63.3948	53.3906
yps	FBgn0022959	49.2317	47.1978	44.5922
vimar	FBgn0022960	8.8749	9.2459	7.31577
qkr58E-3	FBgn0022984	17.4284	4.97376	9.61342
qkr58E-2	FBgn0022985	12.8076	16.1973	13.1027
qkr58E-1	FBgn0022986	4.7602	4.75468	5.2355
qkr54B	FBgn0022987	13.2246	9.77638	12.6149
mth	FBgn0023000	20.9356	24.875	14.2364
CRMP	FBgn0023023	2.82421	1.76309	2.3627
Clk	FBgn0023076	9.97229	12.5242	7.69581
gek	FBgn0023081	7.32551	7.77029	7.80968
fray	FBgn0023083	13.1311	11.9388	13.8277
cyc	FBgn0023094	10.1889	14.0444	14.3202
caps	FBgn0023095	2.73612	1.70809	3.74564
bon	FBgn0023097	5.98341	4.78118	5.56472
aay	FBgn0023129	19.2749	24.228	26.6831
a6	FBgn0023130	2.53803	2.23685	2.18006
Uba1	FBgn0023143	57.3374	64.0491	55.6686
SmD3	FBgn0023167	5.78603	11.1141	10.1549
AMPKalpha	FBgn0023169	13.1156	12.9844	14.5121
RpL39	FBgn0023170	225.358	321.568	234.004
rnh1	FBgn0023171	13.4488	13.4332	9.27363
RhoGEF2	FBgn0023172	43.041	39.5612	35.2212
Prosbeta2	FBgn0023174	26.901	26.8699	20.7514
Prosalpha7	FBgn0023175	41.7316	57.9499	48.6139
Pp4-19C	FBgn0023177	4.78827	2.09244	3.82373
Orc4	FBgn0023181	2.05039	1.22881	2.99404
EloB	FBgn0023212	88.6146	82.2093	90.1375
eIF4G	FBgn0023213	70.8178	64.4885	65.0916
edl	FBgn0023214	44.4099	50.5005	34.5028
Mnt	FBgn0023215	25.2206	24.6832	23.9461
Parg	FBgn0023216	3.8223	3.18156	1.97676
Dap160	FBgn0023388	15.12	16.7059	14.5553
B4	FBgn0023407	12.1616	11.2915	12.44
	FBgn0023423	27.5001	30.4992	34.6175
fus	FBgn0023441	5.81663	5.67372	5.55733
Rbcn-3A	FBgn0023458	4.96455	5.07758	5.5347
Taldo	FBgn0023477	30.2654	26.6738	30.3294
teq	FBgn0023479	31.9647	26.5883	20.3775
Es2	FBgn0023506	3.63889	4.20857	4.71932
D2hgdh	FBgn0023507	27.4325	28.7483	20.3845
Ocrl	FBgn0023508	6.37496	6.27789	7.94861
mip130	FBgn0023509	3.63784	2.67741	4.28111
Rbcn-3B	FBgn0023510	12.9675	11.9182	12.6446
Edem1	FBgn0023511	4.8082	2.29691	2.60746
eIF2B-epsilon	FBgn0023512	3.51843	3.78469	3.08757
CG14805	FBgn0023514	14.1861	9.89936	15.6071
Pgam5	FBgn0023517	6.62278	5.41236	2.74737
trr	FBgn0023518	2.78803	4.61482	4.03481
mRpL16	FBgn0023519	7.07824	4.91829	3.08952
CG3587	FBgn0023521	1.79804	2.09528	3.00844
CG11596	FBgn0023522	11.3763	12.9365	10.2228
CG3191	FBgn0023525	2.92103	2.65241	3.15056
CG2865	FBgn0023526	16.6936	15.9622	18.1088
CG3071	FBgn0023527	3.9647	4.47665	5.03423
CG2924	FBgn0023528	45.3911	49.6565	43.793
CG2918	FBgn0023529	57.7944	69.4577	74.097
CG3156	FBgn0023536	2.25937	3.38513	1.93312
CG17896	FBgn0023537	27.7557	36.9153	28.0402
CG3630	FBgn0023540	39.4562	44.1333	32.7358
Nmd3	FBgn0023542	13.6819	14.2201	11.9805
CG4406	FBgn0023545	6.60626	7.14849	9.79737
Mct1	FBgn0023549	23.7194	26.2783	21.9309
CG18031	FBgn0023550	6.69763	4.13198	3.59561
wit	FBgn0024179	2.12017	2.35301	2.14995
vig	FBgn0024183	57.4484	56.5972	46.4251
syd	FBgn0024187	7.13966	6.24734	7.86223
san	FBgn0024188	36.8843	41.3444	32.5401
robl	FBgn0024196	8.79686	20.0838	10.3222
IKKbeta	FBgn0024222	31.011	31.9056	19.4348
Hs2st	FBgn0024230	7.41655	8.80946	4.57341
gbb	FBgn0024234	13.3555	10.5936	15.0568
foi	FBgn0024236	35.5522	45.3315	41.2759
Fim	FBgn0024238	14.465	10.875	16.5372
chico	FBgn0024248	23.5999	21.2615	18.6665
brk	FBgn0024250	9.95282	11.184	8.04256
WASp	FBgn0024273	5.51015	5.82129	7.44648
trio	FBgn0024277	6.84073	5.05805	5.78369
Srp54	FBgn0024285	13.6552	11.9345	12.0375
Sodh-1	FBgn0024289	12.8922	10.4926	10.4586
Sirt1	FBgn0024291	14.0836	16.2382	13.1707
Spn43Ab	FBgn0024293	73.2542	66.2008	41.3863
Plap	FBgn0024314	9.70201	10.383	7.48413
Picot	FBgn0024315	3.43044	2.8218	4.60407
Npc1a	FBgn0024320	48.6706	40.9149	41.6863
NK7,1	FBgn0024321	2.95322	2.72289	4.21561
Mkk4	FBgn0024326	15.3081	17.0609	13.7502
Mekk1	FBgn0024329	3.88866	3.3918	4.84857
MED6	FBgn0024330	2.96635	2.80698	2.99219
Hop	FBgn0024352	59.5821	52.3192	68.5689
CG11412	FBgn0024362	24.973	19.307	20.4736
CG11417	FBgn0024364	7.80734	8.20165	6.1425
CG12773	FBgn0024365	9.28586	9.2751	8.39691
E2f2	FBgn0024371	5.62374	4.95637	4.67959
Dlc90F	FBgn0024432	64.1176	51.4778	81.1081
Bin1	FBgn0024491	13.5989	10.4105	11.4144
Sec13	FBgn0024509	16.8407	25.9631	23.3884
dlt	FBgn0024510	1.82126	2.72873	4.60872
Neos	FBgn0024542	4.79911	4.10876	5.83983
flfl	FBgn0024555	24.4647	22.9379	24.9605
EfTuM	FBgn0024556	21.2555	26.2593	17.5269
Dph5	FBgn0024558	3.52275	10.2628	6.16211
fws	FBgn0024689	3.34214	3.0712	4.27024
Cpsf160	FBgn0024698	2.32378	2.18455	3.43067
Slip1	FBgn0024728	27.8495	31.1037	26.2746
Drep1	FBgn0024732	19.8406	12.5973	9.26425
RpL10	FBgn0024733	925.58	1072.61	937.956
PRL-1	FBgn0024734	101.439	84.5651	84.3639
Flo1	FBgn0024754	40.3519	35.9674	35.0102
Dbp80	FBgn0024804	7.83429	9.92126	7.91596
DIP2	FBgn0024806	18.1423	17.4522	23.3332
DIP1	FBgn0024807	28.5838	26.0417	29.0116
Crk	FBgn0024811	18.5457	12.187	16.4802
Clc	FBgn0024814	182.056	205.134	212.794
AP-1mu	FBgn0024833	5.47181	7.72705	7.5768
Pcd	FBgn0024841	14.159	18.2486	12.0884
p38b	FBgn0024846	4.72796	5.26738	5.47664
kin17	FBgn0024887	5.6975	8.42253	8.94362
Kap-alpha1	FBgn0024889	27.2384	20.7968	25.6398
Taf7	FBgn0024909	5.12599	6.14406	5.3465
agt	FBgn0024912	8.60101	9.06833	7.84964
Trn	FBgn0024921	18.16	17.7844	18.1931
NitFhit	FBgn0024945	9.10794	14.0793	8.11438
NTPase	FBgn0024947	22.0996	30.3369	34.6216
Mat1	FBgn0024956	8.46274	8.18026	6.47773
Irp-1B	FBgn0024957	7.30537	8.43705	4.79204
Irp-1A	FBgn0024958	3.67677	3.21344	6.08197
Syx4	FBgn0024980	5.61909	4.06428	8.84175
CG4293	FBgn0024983	5.58009	2.3887	5.09263
CG11448	FBgn0024985	31.3793	23.6813	27.8426
CG3719	FBgn0024986	13.5484	24.2793	25.0933
ssx	FBgn0024987	18.2865	16.1059	19.1554
CG2694	FBgn0024991	1.78596	2.62338	1.91758
CG2658	FBgn0024992	3.84357	2.2641	3.50781
Csat	FBgn0024994	5.67581	4.32652	4.77104
eIF2B-beta	FBgn0024996	5.3685	6.82472	3.56328
CG2685	FBgn0024998	3.05353	4.06666	5.41874
Bem46	FBgn0025109	2.71108	1.16054	1.76732
	FBgn0025117	11.5558	13.813	14.3498
az2	FBgn0025185	2.64119	2.47324	2.71176
ari-2	FBgn0025186	8.36654	9.0166	11.8554
RpL31	FBgn0025286	433.776	522.302	483.636
CG4585	FBgn0025335	6.98184	5.9775	6.67535
CG4882	FBgn0025336	8.34975	7.11958	7.99205
Thiolase	FBgn0025352	22.2422	17.8562	21.058
Ip259	FBgn0025366	96.268	89.7847	99.2374
Fpps	FBgn0025373	6.32893	6.99892	11.7584
rush	FBgn0025381	50.3827	47.6501	67.084
Mur2B	FBgn0025390	12.7511	14.2042	11.7161
inc	FBgn0025394	21.6237	18.0694	18.9607
Cyp6g1	FBgn0025454	27.1425	22.9647	25.2085
CycT	FBgn0025455	17.5438	14.8636	15.2011
CREG	FBgn0025456	8.52436	6.22213	6.2836
Bub3	FBgn0025457	6.56442	7.77105	5.32531
Bap60	FBgn0025463	18.6437	20.3305	16.5467
slv	FBgn0025469	1.35713	2.48518	2.68357
fidipidine	FBgn0025519	22.1094	19.2397	17.2736
unc-119	FBgn0025549	16.5287	18.7673	15.7294
SF1	FBgn0025571	8.83179	8.39642	6.60358
Pli	FBgn0025574	11.0194	6.1148	10.7679
Int6	FBgn0025582	35.946	38.298	29.227
IM2	FBgn0025583	607.238	551.559	540.192
Gk1	FBgn0025592	13.4845	15.5148	12.7739
AkhR	FBgn0025595	4.78705	4.98939	6.17339
Faf2	FBgn0025608	17.34	13.9677	16.591
Torsin	FBgn0025615	5.02814	4.78316	12.0185
CG13360	FBgn0025620	16.526	16.9195	17.1561
CG16989	FBgn0025621	6.34365	9.63119	7.41054
CG4025	FBgn0025624	10.1478	14.6706	12.4297
Sik2	FBgn0025625	5.0019	5.94474	5.60506
CG4281	FBgn0025626	14.5433	13.409	12.9325
CG4199	FBgn0025628	6.89664	4.69227	5.83807
CG4045	FBgn0025629	6.81651	1.43339	1.30969
Rtca	FBgn0025630	1.27976	1.27828	1.02197
moody	FBgn0025631	8.74294	8.64884	12.5058
CG13366	FBgn0025633	3.34846	4.121	4.09278
CG13367	FBgn0025634	7.05005	6.40171	5.26432
CG17829	FBgn0025635	2.3485	1.61272	2.81314
SkpA	FBgn0025637	125.892	132.413	153.136
Roc1a	FBgn0025638	38.2601	39.0232	57.7865
Hmt4-20	FBgn0025639	20.6862	20.9285	20.0468
CG13369	FBgn0025640	10.4273	11.5412	11.0596
CycK	FBgn0025674	3.33513	3.10542	2.47629
CkIIalpha-i3	FBgn0025676	5.80581	2.89954	1.32466
CaBP1	FBgn0025678	52.4319	40.4855	47.5121
cry	FBgn0025680	2.79442	2.44229	3.02849
CG3558	FBgn0025681	18.4178	19.6942	18.6223
scf	FBgn0025682	230.555	289.824	249.135
CG3164	FBgn0025683	33.5557	30.785	32.8323
MFS18	FBgn0025684	1.43505	1.25422	1.4734
LKRSDH	FBgn0025687	3.03189	3.21765	3.63172
ZnT41F	FBgn0025693	30.9475	25.5358	26.0336
santa-maria	FBgn0025697	12.9765	10.5238	10.3218
CG5885	FBgn0025700	12.6502	18.9534	16.299
Bap55	FBgn0025716	6.74417	6.06272	5.53951
Ate1	FBgn0025720	16.7782	15.8379	11.1058
beta'COP	FBgn0025724	18.6846	15.6424	13.5039
alphaCOP	FBgn0025725	17.2959	19.9524	21.1948
unc-13	FBgn0025726	13.3053	10.7139	10.1771
PlexB	FBgn0025740	4.18033	6.47436	4.24382
PlexA	FBgn0025741	43.1161	40.5731	46.0122
mtm	FBgn0025742	6.83066	10.5308	9.35093
mbt	FBgn0025743	3.24149	4.04717	2.21874
homer	FBgn0025777	11.0164	12.7297	14.391
Cdc16	FBgn0025781	3.92555	2.40319	1.84909
TBPH	FBgn0025790	5.96091	7.18587	6.28434
Smox	FBgn0025800	31.5684	28.7518	29.0112
Sbf	FBgn0025802	7.42157	6.82774	8.42198
	FBgn0025806	29.7973	29.504	27.6672
Rad17	FBgn0025808	2.36138	2.90295	1.49199
Paf-AHalpha	FBgn0025809	9.22882	7.68177	9.4253
Mgstl	FBgn0025814	2.51923	1.95713	3.83192
JTBR	FBgn0025820	6.63058	3.50624	6.76326
IntS8	FBgn0025830	6.13406	6.52872	5.04756
RhoGAP1A	FBgn0025836	16.6988	17.061	15.24
ND-B14,5A	FBgn0025839	27.4923	33.6083	30.3335
Crag	FBgn0025864	12.8653	8.88187	11.137
Cortactin	FBgn0025865	30.0052	23.3554	37.1288
CalpB	FBgn0025866	9.91712	9.75086	11.1721
Meics	FBgn0025874	7.85174	9.0361	7.01005
Timp	FBgn0025879	28.7223	21.2049	33.8112
Inos	FBgn0025885	669.447	870.522	648.856
Eph	FBgn0025936	19.3941	19.8315	18.3301
Top3beta	FBgn0026015	1.90887	1.30456	2.29226
Rlip	FBgn0026056	2.76168	4.72883	4.32073
Mhcl	FBgn0026059	11.7036	13.7913	11.6277
Mipp1	FBgn0026061	3.98386	4.93427	6.98081
UBL3	FBgn0026076	26.8016	24.8688	23.6583
Nsun2	FBgn0026079	2.98079	2.03	2.9677
Tip60	FBgn0026080	2.05847	3.28973	2.37962
tyf	FBgn0026083	15.5235	12.0403	15.8042
cib	FBgn0026084	192.962	162.296	235.66
Adar	FBgn0026086	9.37685	7.59098	8.07461
CG14818	FBgn0026088	8.01142	7.46867	4.87437
CG14817	FBgn0026089	11.8778	12.2236	9.52622
CG14812	FBgn0026090	33.8571	35.8799	36.9285
CDC45L	FBgn0026143	1.04696	4.18299	3.276
CG16833	FBgn0026147	3.07492	4.10957	4.07111
BCL7-like	FBgn0026149	4.97504	3.77665	5.2669
ApepP	FBgn0026150	35.0795	33.6796	39.6048
tna	FBgn0026160	12.0664	11.4155	9.84838
Rok	FBgn0026181	8.51948	6.67333	9.12567
prominin-like	FBgn0026189	8.22374	7.44598	8.15327
par-6	FBgn0026192	28.3958	19.1995	26.8123
nop5	FBgn0026196	24.6573	32.1086	22.1699
noe	FBgn0026197	1.32191	2.31067	1.80965
myo	FBgn0026199	27.9354	26.9868	25.495
mei-P26	FBgn0026206	5.23196	5.65308	5.0091
mbo	FBgn0026207	3.61336	2.57798	2.94438
gus	FBgn0026238	28.9673	23.3526	24.558
eIF-1A	FBgn0026250	242.001	228.067	254.947
msk	FBgn0026252	66.9102	65.8352	71.1666
cav	FBgn0026257	2.26254	2.0985	1.9174
eIF5B	FBgn0026259	15.8436	17.7003	13.1575
bonsai	FBgn0026261	5.40084	5.39458	8.00967
bip2	FBgn0026262	27.8027	26.8913	32.4706
bip1	FBgn0026263	5.9507	1.923	6.7087
aft	FBgn0026309	6.0103	3.00167	3.13443
X11L	FBgn0026313	6.65867	5.78345	4.06894
Ugt35a	FBgn0026315	1.11557	4.82854	2.71498
Ubc10	FBgn0026316	19.8882	21.8517	17.2433
Tsc1	FBgn0026317	4.92968	5.09377	4.73174
Traf4	FBgn0026319	51.8527	53.9464	50.5091
Tak1	FBgn0026323	7.14204	7.2177	7.97512
Taf10b	FBgn0026324	5.32187	12.994	8.6346
Mad1	FBgn0026326	5.15919	4.20394	6.3193
Sara	FBgn0026369	15.3351	12.8838	12.2297
SRPK	FBgn0026370	29.1689	31.5829	29.512
SAK	FBgn0026371	1.57171	1.37365	1.2551
RpL23A	FBgn0026372	339.613	404.654	348.019
RpII33	FBgn0026373	3.07242	2.04591	1.55779
Rhp	FBgn0026374	5.74531	3.52145	1.90669
RhoGAPp190	FBgn0026375	7.7028	7.44963	7.7738
Rgl	FBgn0026376	13.0649	17.6202	12.1434
Rep	FBgn0026378	3.27178	3.09599	3.77175
Pten	FBgn0026379	5.70565	6.75441	5.59293
Prosbeta3	FBgn0026380	16.3033	17.0082	17.5243
Noa36	FBgn0026400	4.65573	6.10357	4.24901
Nipped-B	FBgn0026401	12.385	10.1035	10.7177
NiPp1	FBgn0026402	1.71829	3.18741	1.56818
Dronc	FBgn0026404	16.2693	19.5334	20.0974
Mpcp	FBgn0026409	325.144	351.076	290.441
Idgf4	FBgn0026415	52.1805	43.4635	39.5478
Hus1-like	FBgn0026417	3.96573	4.24408	5.68746
Hsc70Cb	FBgn0026418	37.0777	39.2392	36.6585
Su(var)2-HP2	FBgn0026427	7.04824	6.39715	8.81168
HDAC6	FBgn0026428	5.04496	8.12558	7.02147
Grip84	FBgn0026430	1.67597	3.29405	2.66439
Grip75	FBgn0026431	3.71197	2.93524	5.50501
Grip163	FBgn0026432	2.0056	1.71709	2.15725
Grip128	FBgn0026433	2.37614	2.84806	3.64319
Eaat1	FBgn0026439	7.06795	5.26848	6.93189
ear	FBgn0026441	7.72214	11.4454	7.80535
Drp1	FBgn0026479	13.7397	10.7253	16.649
Dek	FBgn0026533	29.6088	29.3347	30.966
SPARC	FBgn0026562	327.003	394.097	333.665
CG1979	FBgn0026563	2.12702	1.83485	1.23532
CG1307	FBgn0026566	8.61499	20.4369	7.8624
CG5704	FBgn0026570	18.7534	16.4223	17.3496
ADD1	FBgn0026573	7.51368	8.68433	8.1308
hang	FBgn0026575	16.7024	16.9473	20.3474
CG5991	FBgn0026576	34.8402	36.3674	34.6612
CG8677	FBgn0026577	14.6404	15.6319	15.7309
Hmg-2	FBgn0026582	1.96667	1.9644	1.34615
CG5707	FBgn0026593	14.4956	15.795	14.7755
Axn	FBgn0026597	6.17771	9.15631	7.82051
Apc2	FBgn0026598	1.02954	1.12184	1.19586
Ady43A	FBgn0026602	2.70563	4.6543	3.7039
Taz	FBgn0026619	6.70198	5.78137	7.2286
tacc	FBgn0026620	26.5611	26.1067	27.3374
nes	FBgn0026630	14.6275	15.7237	16.0196
ldlCp	FBgn0026634	3.40474	2.30377	4.91156
MagR	FBgn0026666	35.1016	29.5694	38.9825
l(1)G0007	FBgn0026713	1.79302	3.98893	1.63639
fu12	FBgn0026718	2.77104	1.84522	2.80996
fat-spondin	FBgn0026721	110.915	139.519	106.964
drosha	FBgn0026722	2.54722	3.16106	3.24049
CG6171	FBgn0026737	11.9091	8.26062	6.94391
CG7857	FBgn0026738	4.02519	4.02053	1.95923
mRpL18	FBgn0026741	11.1871	16.9847	14.7022
Yippee	FBgn0026749	27.4028	27.1153	31.3196
XRCC1	FBgn0026751	8.71042	8.70033	13.9442
	FBgn0026753	63.2078	69.4481	75.3124
Trap1	FBgn0026761	12.695	11.7459	12.8056
Rad23	FBgn0026777	27.2818	34.1035	29.3713
Nhe1	FBgn0026787	2.46634	5.05663	4.73871
Thd1	FBgn0026869	34.5898	33.7433	34.4693
CG14777	FBgn0026872	3.88433	9.11759	4.78575
MED18	FBgn0026873	1.53128	1.91188	1.74689
CG4325	FBgn0026878	5.9066	3.68735	9.09666
CG13364	FBgn0026879	47.9167	62.3905	46.0735
STUB1	FBgn0027052	15.8179	14.2455	9.46628
CSN5	FBgn0027053	10.2443	6.63723	8.84397
CSN4	FBgn0027054	15.1667	15.5375	10.1151
CSN3	FBgn0027055	12.0307	11.2287	12.9596
CSN1b	FBgn0027057	5.88038	8.44325	10.9011
Eb1	FBgn0027066	55.0068	47.39	45.4151
CG17322	FBgn0027070	3.82819	2.78092	4.28781
CG4302	FBgn0027073	16.9912	19.2343	20.1589
ValRS	FBgn0027079	7.57	7.07653	9.21159
TyrRS	FBgn0027080	24.1202	19.61	18.6002
ThrRS	FBgn0027081	22.7544	28.3243	25.5669
LysRS	FBgn0027084	4.38401	5.25472	8.40216
LeuRS-m	FBgn0027085	1.20613	1.86187	1.70119
IleRS	FBgn0027086	14.353	14.1667	12.3241
HisRS	FBgn0027087	5.78509	8.89873	11.5098
GlyRS	FBgn0027088	12.2307	9.35732	10.5685
GlnRS	FBgn0027090	9.03719	16.4367	11.6945
CysRS	FBgn0027091	6.74967	5.25864	4.18882
ArgRS	FBgn0027093	11.4774	11.1543	7.7853
AlaRS	FBgn0027094	18.7266	13.9784	14.6098
Manf	FBgn0027095	48.0874	60.9183	50.6659
Dyrk3	FBgn0027101	18.0046	17.4977	16.5058
Inx2	FBgn0027108	3.02134	4.04391	1.81988
Kmn1	FBgn0027259	8.26195	4.62133	6.33377
l(1)G0196	FBgn0027279	15.7951	19.372	15.5953
l(1)G0193	FBgn0027280	40.5975	42.7002	37.1403
Gmap	FBgn0027287	6.12517	5.08937	3.90812
l(1)G0156	FBgn0027291	299.032	305.917	298.907
temp	FBgn0027296	3.21494	5.19911	2.51493
Tcp-1zeta	FBgn0027329	23.4069	22.6921	23.8753
l(1)G0020	FBgn0027330	1.73211	2.74781	1.5808
l(1)G0004	FBgn0027334	4.85439	5.88779	5.69613
Rip11	FBgn0027335	53.3024	63.1063	60.0692
Kap-alpha3	FBgn0027338	63.294	58.8368	58.8189
jim	FBgn0027339	3.03967	3.2911	3.02825
fz4	FBgn0027342	2.867	2.35833	2.61655
bgm	FBgn0027348	46.2288	35.5098	34.0503
Amph	FBgn0027356	35.5419	32.8175	26.8737
Tim8	FBgn0027359	9.573	20.8624	18.6648
Stam	FBgn0027363	19.4924	17.0361	29.8611
RecQ5	FBgn0027375	16.2071	14.3307	12.8514
MRG15	FBgn0027378	2.41067	2.84568	5.00018
Dnz1	FBgn0027453	73.7374	61.7727	59.5429
wdb	FBgn0027492	48.9246	47.831	50.2172
AdSS	FBgn0027493	55.1615	36.7883	61.3406
Smyd4-4	FBgn0027495	7.36161	8.15524	6.96283
epsilonCOP	FBgn0027496	23.3745	23.9461	28.4434
Madm	FBgn0027497	11.9176	9.35298	5.61089
wde	FBgn0027499	14.2521	16.4833	15.7453
CG11970	FBgn0027503	2.83479	3.53938	3.50343
CG8878	FBgn0027504	8.2805	9.16287	9.33528
Rab3-GAP	FBgn0027505	5.72244	5.33476	6.33668
EDTP	FBgn0027506	21.1231	22.7781	20.5247
CG1344	FBgn0027507	28.5446	19.7304	25.0604
Tnks	FBgn0027508	1.9919	3.07483	1.98316
TBCD	FBgn0027509	4.40389	5.4139	5.25585
CG10254	FBgn0027512	5.66387	6.77561	5.71003
CG1024	FBgn0027514	1.47118	1.22457	1.67833
CG7115	FBgn0027515	8.97523	10.2624	7.97561
CG7609	FBgn0027518	5.51489	4.65163	3.35542
CG3909	FBgn0027524	1.50244	3.00141	7.40445
LTV1	FBgn0027525	56.7937	59.5643	51.5443
Ublcp1	FBgn0027526	10.1931	8.80546	8.79982
goe	FBgn0027528	2.33703	1.88541	1.39457
tapas	FBgn0027529	7.12909	6.24889	7.83412
CG7139	FBgn0027532	10.9137	11.6278	11.7033
botv	FBgn0027535	7.61766	6.96713	9.80008
Nup93-1	FBgn0027537	4.51661	3.08673	4.339
beta4GalNAcTA	FBgn0027538	9.4003	10.098	9.38845
lili	FBgn0027539	3.62603	3.73867	3.73627
CG1927	FBgn0027547	32.4646	41.6146	28.394
nito	FBgn0027548	7.76974	5.69121	8.84685
CG7927	FBgn0027549	8.57238	10.1526	10.6176
CG6495	FBgn0027550	3.46406	2.0504	3.51272
CG10863	FBgn0027552	56.8622	69.249	52.4499
CG8042	FBgn0027554	6.2479	5.02297	6.67562
CG4928	FBgn0027556	4.17586	3.87832	3.87793
pgant3	FBgn0027558	3.44458	3.44059	3.56282
	FBgn0027559	4.23394	6.23227	6.30454
Tps1	FBgn0027560	156.837	150.539	118.918
CG18659	FBgn0027561	20.9673	21.1837	19.7955
CG9631	FBgn0027563	5.25617	6.16314	9.80257
CG5498	FBgn0027565	7.82731	8.03542	9.72314
CG8108	FBgn0027567	31.1229	30.9821	31.7513
Cand1	FBgn0027568	5.22428	6.18159	6.30829
cert	FBgn0027569	19.1832	16.0815	13.4432
	FBgn0027571	166.175	163.751	141.636
CG5009	FBgn0027572	10.9675	17.2901	19.5364
CG5815	FBgn0027574	6.61702	4.45413	6.30153
CG14526	FBgn0027578	72.9845	80.8734	89.2453
mino	FBgn0027579	45.3545	33.4292	33.7756
PCB	FBgn0027580	30.1861	29.8022	23.6591
CG6191	FBgn0027581	1.32632	1.14815	1.85604
CG6230	FBgn0027582	6.50492	7.49111	9.00976
CG7601	FBgn0027583	6.88769	6.0859	6.04422
CG5867	FBgn0027586	7.2952	8.2372	5.21054
CG7028	FBgn0027587	11.4577	16.5996	9.98578
GCS2alpha	FBgn0027588	29.0441	28.0101	27.2547
GstE12	FBgn0027590	122.697	123.501	133.163
MED15	FBgn0027592	4.34364	4.46622	3.26463
drpr	FBgn0027594	142.633	122.234	144.467
cindr	FBgn0027598	36.5091	32.7775	31.0509
CG2790	FBgn0027599	30.3434	25.602	23.3925
pdgy	FBgn0027601	16.8715	16.4711	18.0944
CG8611	FBgn0027602	3.20337	4.76228	2.92353
Ulp1	FBgn0027603	11.9856	12.9944	13.7968
	FBgn0027605	17.1681	21.5382	14.1642
CG8230	FBgn0027607	7.85874	7.25497	9.12828
morgue	FBgn0027609	2.27196	3.404	2.76465
Dic1	FBgn0027610	12.6887	11.7938	10.9369
LManII	FBgn0027611	164.065	169.975	153.809
CG6404	FBgn0027615	6.19973	8.92456	6.65663
YT521-B	FBgn0027616	11.5112	13.4142	8.14184
CG5808	FBgn0027617	5.34879	4.20932	5.17738
Adam	FBgn0027619	121.717	99.4935	105.763
Acf	FBgn0027620	6.84575	7.74953	9.69884
Pfrx	FBgn0027621	62.8774	59.3025	57.9534
jdp	FBgn0027654	4.4091	2.73351	4.57896
htt	FBgn0027655	4.47372	4.07997	4.51402
glob1	FBgn0027657	91.0063	94.2064	78.1483
blot	FBgn0027660	3.16673	4.0976	6.43701
VhaSFD	FBgn0027779	35.9348	33.321	36.6414
U26	FBgn0027780	1.35041	1.73422	1.58456
SMC2	FBgn0027783	3.49984	1.79271	4.7502
Prp18	FBgn0027784	1.2697	2.53647	2.08581
NP15,6	FBgn0027785	56.7228	50.532	45.2384
Mtch	FBgn0027786	12.5749	12.7807	14.2951
Lrpprc2	FBgn0027794	1.17495	2.24937	1.0723
Dp1	FBgn0027835	63.4976	63.1865	58.9924
Dgp-1	FBgn0027836	2.89983	2.67367	4.07155
CAH2	FBgn0027843	25.8075	33.7896	25.781
Ogg1	FBgn0027864	10.1343	5.82048	9.48023
Tsp96F	FBgn0027865	8.22151	9.69608	8.22651
CG9776	FBgn0027866	13.2145	14.1309	12.7695
rdgBbeta	FBgn0027872	5.51099	5.50461	3.7175
Cpsf100	FBgn0027873	2.58809	4.35383	2.61063
Aac11	FBgn0027885	18.3218	15.4747	18.0737
NimB1	FBgn0027929	31.5982	47.2141	28.6034
MP1	FBgn0027930	41.863	45.5756	45.079
Akap200	FBgn0027932	247.687	212.26	247.582
ppl	FBgn0027945	129.144	125.319	124.914
msps	FBgn0027948	26.2642	28.3691	26.5579
MBD-like	FBgn0027950	5.67666	4.05006	3.70054
MTA1-like	FBgn0027951	13.5539	14.5319	13.6182
ric8a	FBgn0028292	3.23334	2.33867	3.76492
l(1)G0334	FBgn0028325	115.768	123.014	113.944
l(1)G0320	FBgn0028327	118.106	138.396	147.606
l(1)G0289	FBgn0028331	209.035	200.934	195.187
l(1)G0255	FBgn0028336	46.7971	42.122	40.2732
Ptpmeg2	FBgn0028341	10.9325	10.8734	11.5908
ATPsyndelta	FBgn0028342	57.6912	57.8843	52.2555
Ankle2	FBgn0028343	4.70736	5.59365	6.44421
Cdc7	FBgn0028360	14.62	15.4559	8.5706
isopeptidase-T-3	FBgn0028372	2.15519	2.91247	1.85122
heix	FBgn0028375	1.90431	1.37374	1.06208
fal	FBgn0028380	12.1653	8.2628	13.9892
cyp33	FBgn0028382	5.03761	3.01906	2.45202
chm	FBgn0028387	4.36075	4.07768	2.96368
CG17834	FBgn0028394	6.03213	7.53143	9.17529
TotA	FBgn0028396	506.717	80.5466	159.196
Tob	FBgn0028397	2.57758	3.33893	3.67564
Taf10	FBgn0028398	13.465	13.9475	9.55788
TMS1	FBgn0028399	134.554	105.011	105.868
Sin	FBgn0028402	2.17724	4.34944	1.98704
Drep4	FBgn0028406	1.38875	1.38714	2.11238
Nxt1	FBgn0028411	4.29254	4.28757	5.03685
Kap3	FBgn0028421	6.52412	3.89404	5.01023
JhI-26	FBgn0028424	1.77198	1.1062	1.41504
JhI-1	FBgn0028426	5.74936	3.66555	9.15453
Ilk	FBgn0028427	14.767	9.83326	15.3828
I-2	FBgn0028429	40.9913	39.3417	32.5308
He	FBgn0028430	8.85661	5.4061	8.08291
ECSIT	FBgn0028436	1.24488	1.74082	2.95394
CG11070	FBgn0028467	5.46853	7.2179	6.95148
rtet	FBgn0028468	6.15357	7.68305	7.722
Nab2	FBgn0028471	2.56182	4.4543	2.33802
Non1	FBgn0028473	133.707	136.458	113.794
CG4119	FBgn0028474	9.44394	8.91847	10.6561
Hrd3	FBgn0028475	7.83641	9.03154	5.04296
Usp1	FBgn0028476	3.17639	4.29638	4.40876
Mtpalpha	FBgn0028479	26.2754	22.4629	18.7442
CG17841	FBgn0028480	32.6081	33.2351	20.7709
Ack	FBgn0028484	5.42727	4.3669	4.81557
f-cup	FBgn0028487	2.53351	1.78077	2.14091
CG31705	FBgn0028490	76.3059	67.4693	60.2232
CG2930	FBgn0028491	1.99081	2.31993	4.48169
CG6424	FBgn0028494	33.623	30.2468	31.9442
CG3530	FBgn0028497	5.01454	4.11432	4.41303
Rich	FBgn0028500	6.05659	4.35025	4.72011
CG4455	FBgn0028506	2.38385	5.8445	3.95564
CG3793	FBgn0028507	5.90639	7.99293	6.08595
CenG1A	FBgn0028509	4.87332	4.49798	4.67279
EndoGI	FBgn0028515	16.1638	11.3452	11.7615
CG5888	FBgn0028523	33.237	30.388	42.531
CG15293	FBgn0028526	206.559	167.233	139.239
mTTF	FBgn0028530	4.62162	5.77033	4.00699
CG31775	FBgn0028537	9.72349	7.55395	5.42304
Sec71	FBgn0028538	5.52088	8.1296	5.45414
CG31731	FBgn0028539	20.3983	18.0262	21.6901
CG9008	FBgn0028540	5.28252	7.08546	7.57594
TM9SF4	FBgn0028541	21.712	19.5801	16.0787
NimB4	FBgn0028542	144.285	167.839	115.732
NimB2	FBgn0028543	109.841	106.487	100.456
ics	FBgn0028546	18.5037	15.0168	23.3959
Atf3	FBgn0028550	19.3262	20.2455	22.0259
gammaSnap1	FBgn0028552	3.55744	2.36888	4.59945
x16	FBgn0028554	7.41217	7.2185	7.44112
qtc	FBgn0028572	4.1787	2.22606	1.9492
hfp	FBgn0028577	18.3436	19.8889	16.3677
phtf	FBgn0028579	13.2019	11.2036	12.1392
lqf	FBgn0028582	17.1638	17.1946	14.2277
aralar1	FBgn0028646	49.1411	52.7092	40.6409
CG11902	FBgn0028647	4.60615	3.59438	5.18902
mRpL50	FBgn0028648	1.79236	3.58057	9.8147
VhaPPA1-1	FBgn0028662	63.1907	62.1389	55.4352
VhaM9,7-b	FBgn0028663	52.5574	47.8725	75.0557
VhaM9,7-c	FBgn0028664	7.02889	9.361	4.98933
VhaAC39-1	FBgn0028665	61.7189	69.3995	53.123
Vha100-2	FBgn0028670	48.8178	48.1453	52.1506
Vha100-1	FBgn0028671	25.7743	24.3365	25.2685
spt4	FBgn0028683	7.24592	10.8563	5.29035
Rpt5	FBgn0028684	23.6092	26.8345	26.9334
Rpt4	FBgn0028685	23.7335	33.64	34.45
Rpt3	FBgn0028686	31.3441	32.7987	39.5034
Rpt1	FBgn0028687	24.4802	34.4946	28.1266
Rpn7	FBgn0028688	11.6481	15.6711	16.2712
Rpn6	FBgn0028689	68.441	63.2601	71.3187
Rpn5	FBgn0028690	41.5451	42.02	43.9696
Rpn9	FBgn0028691	19.1307	34.8682	28.2592
Rpn2	FBgn0028692	36.2001	39.648	42.3379
Rpn12	FBgn0028693	30.9507	35.5687	33.714
Rpn11	FBgn0028694	44.1336	36.4159	45.782
Rpn1	FBgn0028695	17.3137	18.4901	20.2733
RpL15	FBgn0028697	1374	1437.71	1263.47
Nhe3	FBgn0028703	6.76387	6.90133	8.62891
Mst85C	FBgn0028708	4.3005	3.16512	5.16424
Lnk	FBgn0028717	8.73769	7.23992	7.24944
Fmr1	FBgn0028734	20.1188	21.4625	21.9835
Ef1beta	FBgn0028737	204.547	257.024	202.733
CG5033	FBgn0028744	11.4595	14.3406	12.502
CG18508	FBgn0028746	6.89872	3.2427	6.66642
Dak1	FBgn0028833	23.6921	23.1143	29.1651
CSN7	FBgn0028836	11.1683	15.6174	8.91854
CSN6	FBgn0028837	9.35887	9.34803	9.29494
GMF	FBgn0028894	31.1966	33.4326	50.1214
CG17328	FBgn0028895	2.95471	1.68645	3.27444
CG4935	FBgn0028897	1.83456	3.35947	3.06955
CG33090	FBgn0028916	3.57549	4.13951	2.59568
CG16890	FBgn0028932	2.9566	5.63787	9.07615
NimB5	FBgn0028936	135.067	133.013	139.299
NimC2	FBgn0028939	24.1981	28.6287	23.2635
Cyp28a5	FBgn0028940	30.7513	30.903	26.5248
CG14478	FBgn0028953	41.6877	43.847	48.0617
AlaRS-m	FBgn0028962	1.63879	4.70607	2.24345
A16	FBgn0028965	5.33313	2.42134	4.86724
gammaCOP	FBgn0028968	10.9167	11.2069	13.653
deltaCOP	FBgn0028969	41.812	45.7265	37.463
betaggt-II	FBgn0028970	3.69729	4.38545	2.10894
xmas-2	FBgn0028974	1.82769	1.43438	3.15734
trbl	FBgn0028978	11.7267	8.92426	10.5748
tant	FBgn0028980	2.79779	4.79066	3.46531
Spt6	FBgn0028982	11.2778	9.28003	9.99855
Spn55B	FBgn0028983	2.04249	1.27508	3.0291
Spn88Ea	FBgn0028984	154.793	117.863	240.815
Spn42Dd	FBgn0028988	6.37338	4.15174	6.5753
Spn27A	FBgn0028990	21.7568	19.4136	17.6058
sds22	FBgn0028992	21.277	25.4051	19.8647
miple2	FBgn0029002	39.965	33.7774	32.2652
Smurf	FBgn0029006	29.9969	30.8869	32.8968
Dd	FBgn0029067	15.4524	19.7823	11.8183
icln	FBgn0029079	7.16406	5.16805	2.17941
gom	FBgn0029084	2.2698	6.54961	1.15084
disp	FBgn0029088	4.20365	4.2665	3.96018
ced-6	FBgn0029092	162.282	137.359	153.606
cathD	FBgn0029093	279.191	276.498	303.077
asf1	FBgn0029094	5.9407	8.35129	10.4418
aru	FBgn0029095	5.28669	6.5287	5.87755
Uba2	FBgn0029113	8.53084	16.1898	13.3653
Surf1	FBgn0029117	1.56938	2.5081	1.43228
Sucb	FBgn0029118	7.0367	8.68232	6.79975
Sras	FBgn0029121	8.59762	5.20465	1.90219
Debcl	FBgn0029131	4.22567	5.56375	5.0836
REG	FBgn0029133	18.6379	27.6533	25.2668
Prosbeta5	FBgn0029134	26.4562	24.6832	29.4517
NtR	FBgn0029147	144.917	163.967	140.473
NHP2	FBgn0029148	18.6557	27.5276	21.6694
Mkrn1	FBgn0029152	14.9265	11.0099	12.889
Men-b	FBgn0029155	23.7017	18.7829	22.1675
ssh	FBgn0029157	7.55252	7.34867	9.32897
Las	FBgn0029158	13.2648	13.4904	12.9865
Hml	FBgn0029167	979.501	1269	1012.06
Fad2	FBgn0029172	39.6256	23.6974	13.5903
FKBP59	FBgn0029174	114.135	117.129	131.015
Ext2	FBgn0029175	2.08959	1.71885	1.12179
Ef1gamma	FBgn0029176	389.943	447.837	379.235
COQ7	FBgn0029502	13.2603	13.2449	8.74025
CHORD	FBgn0029503	4.80298	5.86351	6.81862
CHES-1-like	FBgn0029504	18.0231	14.7038	16.8843
Tsp42Ee	FBgn0029506	153.913	106.032	170.213
Tsp42Ed	FBgn0029507	84.3767	79.7735	95.6518
Aos1	FBgn0029512	5.39129	3.40108	6.21514
CG9166	FBgn0029514	1.43262	2.65749	2.42815
Or1a	FBgn0029521	14.2156	9.46606	9.15791
CG18273	FBgn0029525	3.35562	4.49437	3.27129
CG13365	FBgn0029529	3.98163	4.63985	2.42253
CG14806	FBgn0029594	8.77404	9.41305	10.3802
CG3091	FBgn0029608	55.3615	54.2685	45.5902
eIF3ga	FBgn0029629	36.4349	41.8677	36.7832
CG3603	FBgn0029648	2.92755	2.92416	6.23422
CG10802	FBgn0029664	12.5977	13.0325	6.77511
CG14270	FBgn0029665	6.84525	12.3926	5.0759
CG10803	FBgn0029666	6.2097	6.67443	5.54403
CG2875	FBgn0029672	6.86385	11.3708	6.87538
HIP-R	FBgn0029676	20.7543	23.8243	23.4645
CG2938	FBgn0029685	3.80619	4.56214	4.24562
CG2941	FBgn0029686	1.00497	1.67302	1.6815
Vap33	FBgn0029687	40.532	39.8909	38.0769
lva	FBgn0029688	9.31272	9.55237	9.44716
CG6379	FBgn0029693	4.26444	4.35856	4.34445
CG3626	FBgn0029706	3.93692	5.06838	3.99222
CHOp24	FBgn0029709	24.5811	33.3013	35.0689
CG3568	FBgn0029710	17.6034	20.9042	18.3861
Usf	FBgn0029711	12.634	13.0766	10.4441
CG11436	FBgn0029713	3.98163	1.15996	2.27113
CG3527	FBgn0029714	4.77932	4.4328	7.47739
CG11444	FBgn0029715	20.4056	18.318	16.5014
mRpL30	FBgn0029718	6.66084	3.80178	3.9079
CG4041	FBgn0029736	3.64824	4.00842	4.21742
CG6903	FBgn0029737	15.8912	16.3018	10.0606
Sas10	FBgn0029755	5.5754	3.77892	5.45179
Usp16-45	FBgn0029763	3.25324	3.45689	4.73784
CG16756	FBgn0029765	44.4908	48.8832	45.2447
CG15784	FBgn0029766	16.2433	8.72764	16.9713
frma	FBgn0029769	15.0265	8.89426	9.2441
CG12730	FBgn0029771	44.9803	44.9282	38.9744
RhoGAP5A	FBgn0029778	6.50971	3.76442	3.43955
RpL35	FBgn0029785	442.875	524.599	379.002
CG3160	FBgn0029789	5.58808	4.23122	3.45478
lin-52	FBgn0029800	4.13923	4.37764	2.44435
CG15771	FBgn0029801	44.6352	41.302	33.2918
GAA1	FBgn0029818	4.43737	4.43223	5.31527
Usp30	FBgn0029819	4.07806	5.15956	4.59023
CG16721	FBgn0029820	15.7159	10.7922	10.197
CG12236	FBgn0029822	8.52063	11.4671	9.98639
CG3011	FBgn0029823	11.8358	9.72037	12.9622
CG3726	FBgn0029824	25.2136	17.839	19.08
CG12728	FBgn0029825	2.37125	4.0404	5.21932
CG6067	FBgn0029828	19.2851	16.6787	16.3125
CG5966	FBgn0029831	2.82496	2.55716	4.43125
MCTS1	FBgn0029833	3.45767	1.594	2.91288
CG4666	FBgn0029838	2.42948	1.456	2.6607
raptor	FBgn0029840	2.05299	3.12253	2.42723
Efr	FBgn0029849	6.8114	2.79118	5.26
CG3781	FBgn0029853	16.0172	18.4333	17.478
CG3566	FBgn0029854	11.9515	12.9668	12.2238
wuho	FBgn0029857	2.03708	1.58256	6.19708
CG15891	FBgn0029860	8.38832	15.5603	8.02008
CG3815	FBgn0029861	1.33193	1.02338	1.30908
CG3847	FBgn0029867	9.00002	10.3845	8.63865
ND-B16,6	FBgn0029868	37.9566	45.7567	47.5415
Marf	FBgn0029870	32.3174	31.1826	26.9876
CG3918	FBgn0029873	9.70705	4.02468	6.68609
CG3342	FBgn0029874	3.48771	2.70952	3.18303
Pat1	FBgn0029878	12.4756	11.3931	8.94597
APC7	FBgn0029879	1.00258	1.57366	1.04571
pigs	FBgn0029881	40.8442	40.4032	38.2654
CG3226	FBgn0029882	14.4457	13.689	15.55
CG3224	FBgn0029885	4.66941	10.8827	8.52299
CG3198	FBgn0029887	15.4434	15.4255	14.6387
ND-ASHI	FBgn0029888	19.6195	29.1562	20.7443
Pink1	FBgn0029891	15.8464	19.5042	13.809
CG3184	FBgn0029892	3.37037	1.68323	1.28164
CG14442	FBgn0029893	11.4276	14.432	11.5682
CG14440	FBgn0029894	12.9906	9.91531	10.4018
CG14441	FBgn0029895	4.66779	2.97113	2.92355
CG3168	FBgn0029896	8.8372	3.3261	8.70807
RpL17	FBgn0029897	147.37	158.431	147.19
CG14438	FBgn0029899	12.1533	12.6841	12.9725
pod1	FBgn0029903	29.8426	24.9636	43.9925
Nf-YC	FBgn0029905	4.3329	3.541	5.87167
xit	FBgn0029906	1.21148	1.41176	1.10565
CG14435	FBgn0029911	20.5719	23.6562	23.0346
CG4557	FBgn0029912	2.86169	4.79799	3.26463
Cht11	FBgn0029913	5.04272	5.24675	5.94451
CG4558	FBgn0029914	6.26267	6.72457	8.43048
CG3040	FBgn0029925	3.09475	7.10969	4.51904
CG4593	FBgn0029929	9.14096	6.77415	3.49844
CG4607	FBgn0029932	3.94364	5.20974	3.83134
CG4615	FBgn0029935	5.87423	4.69394	8.73088
CG4617	FBgn0029936	2.36658	4.72767	1.66141
CG8300	FBgn0029937	20.6181	12.4813	37.9189
CG1677	FBgn0029941	19.539	19.7894	15.2134
CG2059	FBgn0029942	10.2822	6.5835	6.9778
Atg5	FBgn0029943	15.1791	9.56344	14.7056
Dok	FBgn0029944	5.12804	3.98386	5.98009
CG12155	FBgn0029957	8.13064	6.76768	5.62149
Pdp	FBgn0029958	3.81496	5.79203	5.29218
Rab39	FBgn0029959	52.0495	54.8122	64.0533
CG10932	FBgn0029969	9.39826	9.38738	6.7523
CG1444	FBgn0029975	43.3102	35.5004	40.413
snz	FBgn0029976	25.2296	23.8774	19.9747
mahe	FBgn0029979	12.9447	14.6695	14.4512
CG10778	FBgn0029980	4.12407	3.15005	4.2066
CG2233	FBgn0029990	495.142	394.671	303.028
Upf2	FBgn0029992	7.36878	5.14566	5.5943
CG2254	FBgn0029994	16.5098	22.6157	17.6505
UbcE2H	FBgn0029996	70.7818	56.002	55.9723
CG2258	FBgn0029997	2.7942	1.94841	2.64633
CG2260	FBgn0030000	4.29621	2.47571	3.7701
CG2116	FBgn0030003	4.36593	5.53495	2.91177
CG17982	FBgn0030006	2.83245	1.54318	6.34502
alpha-PheRS	FBgn0030007	7.01648	6.42432	6.75928
CG18262	FBgn0030012	1.8791	2.08547	1.52439
GIIIspla2	FBgn0030013	32.8349	35.5835	33.6878
CG2278	FBgn0030017	2.15927	2.61893	1.19646
slpr	FBgn0030018	10.6153	13.5483	12.11
CG2147	FBgn0030025	4.43886	9.75418	8.50728
sni	FBgn0030026	2.8206	3.75645	5.83485
Corp	FBgn0030028	3.81245	7.88808	3.4794
CG15343	FBgn0030029	14.3214	8.37355	6.05697
CG1636	FBgn0030030	6.69813	8.64173	8.66007
CG10555	FBgn0030034	2.99991	3.18769	2.73784
CG11190	FBgn0030035	4.07192	2.2304	4.55534
Miga	FBgn0030037	2.5452	2.19159	2.32285
CG1440	FBgn0030038	25.7948	19.6727	25.9767
CG15347	FBgn0030040	64.3121	41.3444	67.7477
CG12116	FBgn0030041	154.813	152.316	118.19
CG12112	FBgn0030048	7.11489	8.5872	7.30501
Trf4-1	FBgn0030049	11.9978	13.493	16.2623
CG12065	FBgn0030052	44.1755	40.9304	48.6391
CG12081	FBgn0030053	6.40696	5.5575	4.61626
Caf1-180	FBgn0030054	3.03046	3.59961	3.28897
CG12772	FBgn0030055	4.44482	7.06311	4.51749
CG11284	FBgn0030056	13.5424	12.8764	13.5478
Ppt1	FBgn0030057	2.26807	1.76201	2.52993
CG2004	FBgn0030060	6.36805	6.84996	8.79214
CG1785	FBgn0030061	10.1889	12.6336	9.13848
CG1789	FBgn0030063	16.1719	12.3072	18.2732
CG1885	FBgn0030066	1.35475	2.51304	3.17931
Rbm13	FBgn0030067	16.8266	19.3928	18.9005
CG10962	FBgn0030073	1.54161	6.77525	1.96972
HP1b	FBgn0030082	4.9733	4.96754	9.64504
CG7033	FBgn0030086	46.8372	65.4961	62.4085
CG7766	FBgn0030087	13.1765	11.9473	9.57362
Arfrp1	FBgn0030088	8.42133	8.41158	11.803
AP-1gamma	FBgn0030089	13.3733	11.4323	14.734
fend	FBgn0030090	18.4504	24.9371	14.719
CG7065	FBgn0030091	2.87137	2.94556	2.33723
fh	FBgn0030092	2.50051	1.78401	2.28207
Bap111	FBgn0030093	3.72345	3.34722	2.15218
Zpr1	FBgn0030096	2.32315	3.39145	5.05588
CG12056	FBgn0030099	1.73917	1.0423	3.49194
CG12121	FBgn0030109	16.0301	18.0269	15.5505
CG17754	FBgn0030114	17.066	12.7847	12.1238
Cfp1	FBgn0030121	3.16813	2.33895	5.53132
RpS28b	FBgn0030136	209.176	269.845	242.204
CG15317	FBgn0030137	2.40828	1.60366	1.46527
Gga	FBgn0030141	5.75283	5.74617	4.86611
CG1354	FBgn0030151	15.9133	19.1095	18.7658
CG1468	FBgn0030157	31.9876	29.7005	23.848
CG9691	FBgn0030160	21.4169	15.907	8.01887
CG2972	FBgn0030177	6.84618	6.47834	4.1106
CG2974	FBgn0030178	1.93164	2.48066	2.77027
CG15309	FBgn0030183	30.0474	35.6455	27.503
CG2909	FBgn0030189	5.90733	10.162	5.99031
Psf3	FBgn0030196	6.9567	4.72507	5.96803
CG2889	FBgn0030206	2.21152	2.0617	1.61466
PPP4R2r	FBgn0030208	11.1836	11.5559	11.4972
BTBD9	FBgn0030228	5.78408	5.68109	6.68648
CG15211	FBgn0030234	8.37149	4.64544	6.57903
CG15209	FBgn0030237	12.1404	9.19926	8.78743
CG17333	FBgn0030239	9.38292	14.8391	5.35203
CG2202	FBgn0030240	4.72633	5.21262	5.39181
CG2186	FBgn0030243	6.23473	5.57688	6.79412
CG1637	FBgn0030245	52.5113	45.118	48.2258
CG1582	FBgn0030246	5.61914	3.97561	4.62968
CG2145	FBgn0030251	6.96282	4.69042	4.5812
CG15203	FBgn0030261	2.57552	1.47002	3.69369
CG11122	FBgn0030266	2.25209	3.06255	2.47633
Klp10A	FBgn0030268	7.97305	9.11985	11.7364
CDK2AP1	FBgn0030269	6.14894	2.89027	3.30105
CG15202	FBgn0030271	1.53483	1.53305	1.40075
CG15201	FBgn0030272	6.77175	6.08752	1.85406
Lint-1	FBgn0030274	6.35846	5.47938	3.52731
Dlic	FBgn0030276	93.2332	84.5331	88.657
CG1657	FBgn0030286	9.37185	7.659	10.2119
GCS1	FBgn0030289	2.41355	2.41075	2.1146
CG1738	FBgn0030291	2.90109	2.89773	2.26942
CG11752	FBgn0030292	29.8511	20.1088	10.7706
CG1737	FBgn0030293	6.44838	8.3439	5.75131
Pa1	FBgn0030294	7.11908	10.1583	6.49717
HP5	FBgn0030301	9.20067	10.0409	12.6731
CG1749	FBgn0030305	11.5621	23.3284	22.5814
Spase25	FBgn0030306	9.75577	8.07399	7.37721
CG1572	FBgn0030309	51.2996	48.9344	54.5431
PGRP-SA	FBgn0030310	11.7102	6.82304	10.0935
CG11697	FBgn0030313	14.1815	12.7486	19.7376
CG11695	FBgn0030316	2.02363	2.02128	1.84685
rho-4	FBgn0030318	12.0029	14.5278	14.9495
CG2247	FBgn0030320	7.82356	11.151	8.58418
CG1703	FBgn0030321	28.1452	36.222	30.6262
CG2444	FBgn0030326	12.3316	12.3173	14.8954
FucT6	FBgn0030327	6.16072	3.78682	2.37876
Amun	FBgn0030328	42.7708	40.0419	42.3667
prtp	FBgn0030329	50.6372	58.3967	46.3594
Tango10	FBgn0030330	8.9745	6.31562	5.67751
CG9360	FBgn0030332	33.5938	36.431	29.1991
Karl	FBgn0030334	145.677	135.452	135.497
CG1578	FBgn0030336	24.4846	23.8256	23.4342
p24-1	FBgn0030341	7.521	6.86838	5.6873
CG10347	FBgn0030342	2.03345	1.2499	1.85581
ATP7	FBgn0030343	39.3617	44.5753	40.8457
CG2025	FBgn0030344	11.5988	9.79049	12.2256
CG1847	FBgn0030345	3.16968	4.6559	2.38229
CG11802	FBgn0030346	4.91901	6.9233	7.34612
CG15739	FBgn0030347	1.08286	2.16321	2.76714
CG10352	FBgn0030348	5.99648	3.10568	4.86457
CG10353	FBgn0030349	7.56025	6.50085	7.07979
SelG	FBgn0030350	88.8909	98.3867	63.5849
CG1840	FBgn0030351	11.5139	13.8006	15.1316
sicily	FBgn0030352	1.67363	2.86575	1.09101
Upf1	FBgn0030354	9.0653	8.35337	7.749
Sclp	FBgn0030357	5.42327	13.0645	5.24066
CG1492	FBgn0030361	1.44665	1.73397	2.50852
regucalcin	FBgn0030362	3959.9	4949.13	3955.11
CG15735	FBgn0030364	40.499	33.3135	38.6521
Tango4	FBgn0030365	2.24847	2.85838	3.3579
Usp7	FBgn0030366	28.3481	29.2533	29.8354
[truncated: 4,803 more rows]
