# Supplementary material for: Characterization of the Drosophila Adult Hematopoietic System Reveals a Rare Cell Population With Differentiation and Proliferation Potential
Source: Front Cell Dev Biol. 2021 Oct 13;9:739357. doi: 10.3389/fcell.2021.739357 (PMC8550105; doi:10.3389/fcell.2021.739357)
Supplement: Supplementary Table 3 — List of genes expressed in larval peripheral hemocytes (RPKM > 1 in all three samples). [file Table_3.XLSX]

## Sheet: PH RPKM>1
Symbol	FBgn	RPKM PH1	RPKM PH2	RPKM PH3
7SLRNA:CR32864	FBgn0000003	36.8272	43.1401	45.1734
Abl	FBgn0000017	4.27038	4.79024	4.25516
abo	FBgn0000018	3.33199	3.13931	3.33009
Acph-1	FBgn0000032	19.3522	17.1442	17.8384
Act5C	FBgn0000042	10476.1	8697.02	8121.5
Act42A	FBgn0000043	4950.17	4371.48	4854.2
Act57B	FBgn0000044	21.2599	10.4326	26.2158
Act79B	FBgn0000045	1.84607	1.23436	1.12306
Act87E	FBgn0000046	7.19695	3.92761	9.66379
ade2	FBgn0000052	7.20182	6.88348	5.50659
ade3	FBgn0000053	3.38962	2.85054	2.8257
Adf1	FBgn0000054	7.34089	3.02791	5.33924
adp	FBgn0000057	10.0933	7.85063	8.38991
Mps1	FBgn0000063	3.23279	1.78196	1.09188
Ald	FBgn0000064	23.9529	26.4714	35.5967
Ama	FBgn0000071	497.216	470.524	463.167
AnxB9	FBgn0000083	184.243	182.726	206.87
AnxB10	FBgn0000084	2.77522	2.7681	4.58255
aop	FBgn0000097	37.9274	36.9745	25.4794
RpLP0	FBgn0000100	242.709	229.556	264.05
Aprt	FBgn0000109	9.5523	8.00721	5.8513
Arl1	FBgn0000115	35.7262	34.5245	25.5834
Argk	FBgn0000116	2.19975	3.4738	2.59451
arm	FBgn0000117	53.9356	65.146	65.8113
ash2	FBgn0000139	15.7657	14.3064	11.0407
awd	FBgn0000150	215.51	178.176	183.288
baz	FBgn0000163	1.21225	1.49186	1.00086
ben	FBgn0000173	68.9347	69.5309	67.6947
bib	FBgn0000180	7.01053	8.04116	5.8673
bic	FBgn0000181	251.83	258.998	312.671
BicD	FBgn0000183	10.5862	11.2018	9.59051
	FBgn0000210	66.3509	86.6096	53.6183
brm	FBgn0000212	13.4343	12.5942	12.0661
brn	FBgn0000221	2.38669	3.75879	3.22445
Bsg25D	FBgn0000228	4.19225	5.28188	4.51004
bsk	FBgn0000229	18.0066	19.7159	20.7231
bur	FBgn0000239	22.9697	24.3127	21.2566
ca	FBgn0000247	3.6494	3.05118	3.10543
cact	FBgn0000250	29.3882	46.6757	65.4838
Cam	FBgn0000253	143.231	124.69	73.6516
capu	FBgn0000256	3.47886	5.91025	6.3688
car	FBgn0000257	2.15957	2.21071	1.78297
CkIIbeta	FBgn0000259	30.4683	28.9151	21.2168
Cat	FBgn0000261	213.186	175.658	171.644
Pka-C1	FBgn0000273	14.5078	16.0572	8.03061
Cp190	FBgn0000283	32.6848	31.3582	19.301
Cf2	FBgn0000286	9.84294	10.231	10.3538
cg	FBgn0000289	15.7623	13.6532	11.2913
Col4a1	FBgn0000299	447.725	516.94	758.048
chif	FBgn0000307	7.69569	7.69192	4.45932
chic	FBgn0000308	2186.07	1966.32	1688.06
cin	FBgn0000316	20.8746	18.5119	17.6037
cl	FBgn0000318	277.48	257.795	277.886
Chc	FBgn0000319	88.209	94.8289	107.003
clt	FBgn0000326	3.58286	6.40393	3.9441
cm	FBgn0000330	11.5274	10.1386	11.1278
cni	FBgn0000339	61.6177	61.7878	62.1899
comt	FBgn0000346	1.17201	1.05933	1.00971
cos	FBgn0000352	7.06765	6.40801	7.85294
crc	FBgn0000370	98.6199	89.9085	93.943
crm	FBgn0000376	2.95503	3.36608	1.53736
crn	FBgn0000377	14.9075	9.34861	12.0295
csw	FBgn0000382	3.58493	4.34837	2.1715
cta	FBgn0000384	13.602	17.4839	17.2914
cv	FBgn0000394	9.42449	7.07938	10.3747
cv-2	FBgn0000395	2.10757	2.68588	2.64007
CycA	FBgn0000404	16.3287	12.4477	14.5045
CycB	FBgn0000405	1.70366	2.38496	1.2787
Cyt-c-p	FBgn0000409	15.0144	17.0737	24.0295
D1	FBgn0000412	109.954	99.3064	117.073
	FBgn0000413	19.734	19.9676	18.7439
Sap-r	FBgn0000416	700.981	699.965	741.682
SmF	FBgn0000426	19.5368	11.6707	22.8043
Dhod	FBgn0000447	9.51095	7.03496	10.0581
Dip-B	FBgn0000454	399.024	341.223	351.684
Dip-C	FBgn0000455	54.0206	47.863	51.5234
DNaseII	FBgn0000477	2.43387	2.81093	2.1152
dor	FBgn0000482	9.10686	9.54065	8.95679
dpp	FBgn0000490	11.374	7.97919	5.82862
dsh	FBgn0000499	5.9736	3.96056	4.65791
dsx	FBgn0000504	2.06774	2.02686	1.52067
dx	FBgn0000524	9.86237	8.25794	7.05687
eas	FBgn0000536	2.92375	4.59389	5.61372
E(bx)	FBgn0000541	12.7443	14.881	12.4819
ecd	FBgn0000543	7.13724	3.87419	3.06417
EcR	FBgn0000546	8.18669	10.1499	8.89007
ed	FBgn0000547	2.25246	2.88417	3.47677
Ef1alpha48D	FBgn0000556	4879.7	4413.06	5302.47
EF2	FBgn0000559	795.944	730.266	896.365
egl	FBgn0000562	4.25054	3.78237	2.58884
Eip71CD	FBgn0000565	186.93	110.83	55.8245
Eip55E	FBgn0000566	45.7653	52.3636	48.8563
Eip74EF	FBgn0000567	35.7863	41.0189	29.4484
Eip75B	FBgn0000568	41.2003	43.8013	31.6115
emc	FBgn0000575	167.592	245.425	222.858
ena	FBgn0000578	41.456	38.3386	19.8391
Eno	FBgn0000579	28.4739	24.9204	27.3161
E(Pc)	FBgn0000581	4.6562	5.60991	3.55948
esc	FBgn0000588	2.67714	1.17278	1.3719
exd	FBgn0000611	20.4372	22.393	25.0937
exu	FBgn0000615	5.06818	2.87145	3.39487
e(y)1	FBgn0000617	17.7738	20.0424	19.8739
e(y)2	FBgn0000618	8.13106	10.1131	5.68035
E(z)	FBgn0000629	5.66651	4.56743	5.84796
Fas3	FBgn0000636	2.18875	2.39046	3.69271
Fbp1	FBgn0000639	1063.45	752.128	361.322
Fbp2	FBgn0000640	142.658	194.531	210.893
fl(2)d	FBgn0000662	21.6116	20.8709	15.4435
Actn	FBgn0000667	3.61037	4.8589	4.38496
fliI	FBgn0000709	7.85383	6.51123	8.50218
flw	FBgn0000711	6.47466	6.84042	8.92956
fog	FBgn0000719	14.5227	18.5162	11.8319
for	FBgn0000721	8.42258	8.67864	6.82262
FER	FBgn0000723	5.95108	9.2467	6.28093
fs(1)K10	FBgn0000810	7.73123	6.90507	6.04261
dup	FBgn0000996	3.00774	2.60528	2.40047
fu	FBgn0001079	2.5161	2.23531	3.3557
fz	FBgn0001085	13.2289	13.4697	11.9088
fzy	FBgn0001086	7.0929	5.82524	10.8011
g	FBgn0001087	9.07253	11.0556	8.67003
Gal	FBgn0001089	129.399	104.821	86.287
Gapdh1	FBgn0001091	96.8275	105.445	95.4746
Gapdh2	FBgn0001092	70.3129	72.267	67.8618
Gdh	FBgn0001098	257.743	228.043	217.842
Galphai	FBgn0001104	74.5048	67.7654	65.4708
Gbeta13F	FBgn0001105	103.155	86.1372	52.3601
DCTN1-p150	FBgn0001108	18.1505	19.1257	17.8683
Glt	FBgn0001114	2065.02	2167.92	2379.54
Galphao	FBgn0001122	17.165	15.6328	13.1189
Galphas	FBgn0001123	28.8243	20.8169	23.7364
Got1	FBgn0001124	20.1741	18.1675	25.828
Got2	FBgn0001125	18.4157	18.6494	19.7731
Gpdh	FBgn0001128	17.1678	16.7726	19.4481
grau	FBgn0001133	5.56464	4.89198	3.29141
gro	FBgn0001139	8.96867	8.35989	5.36402
Gs1	FBgn0001142	419.326	419.308	334.441
Gs2	FBgn0001145	18.5438	21.9866	9.89623
GstD1	FBgn0001149	2324.86	2055.96	1943.02
h	FBgn0001168	29.0357	25.7535	24.473
H	FBgn0001169	6.9168	4.59936	4.23971
hay	FBgn0001179	8.79901	8.50304	8.50009
her	FBgn0001185	3.969	6.87583	3.27688
Hex-A	FBgn0001186	7.56309	6.75958	8.03277
hfw	FBgn0001189	15.0677	16.3256	11.8844
His2Av	FBgn0001197	191.105	155.403	182.078
hook	FBgn0001202	12.2884	10.8989	10.5379
Hmr	FBgn0001206	1.3399	1.81829	1.99125
Hn	FBgn0001208	2.67753	2.83464	4.78966
Hrb98DE	FBgn0001215	258.179	285.725	268.27
Hsc70-3	FBgn0001218	1028.9	845.453	715.046
Hsc70-5	FBgn0001220	40.2145	39.7918	42.4911
Hsf	FBgn0001222	9.45991	9.55197	8.03341
Hsp23	FBgn0001224	2357.97	1630.96	1079.83
Hsp26	FBgn0001225	380.802	286.362	286.236
Hsp27	FBgn0001226	2201.11	1578.97	1336.14
Hsp67Bc	FBgn0001229	2.39065	1.47254	1.31584
Hsp68	FBgn0001230	262.292	125.161	245.077
Hsp83	FBgn0001233	906.681	695.519	759.321
Hsromega	FBgn0001234	13.5278	9.45612	9.73902
Ide	FBgn0001247	14.1341	13.3654	12.9156
Idh	FBgn0001248	88.8636	87.8517	89.5348
if	FBgn0001250	11.5931	5.13803	1.90133
ImpL2	FBgn0001257	3.24401	2.38418	2.14265
ix	FBgn0001276	9.52051	4.24824	6.43115
janA	FBgn0001280	35.2873	33.1434	27.7298
Jra	FBgn0001291	31.71	36.4013	47.7732
kar	FBgn0001296	23.3196	25.7112	7.85643
kay	FBgn0001297	31.9497	38.6487	36.5827
kel	FBgn0001301	6.20486	7.73013	5.31258
Khc	FBgn0001308	41.3359	44.3192	35.6995
klar	FBgn0001316	10.3912	12.2181	10.4413
kto	FBgn0001324	2.52869	2.05599	1.7704
	FBgn0001332	5.19966	6.69546	4.04621
l(1)1Bi	FBgn0001341	3.29143	4.73934	5.29376
egh	FBgn0001404	115.431	149.642	121.293
l(1)10Bb	FBgn0001491	8.58945	9.92014	13.627
Hlc	FBgn0001565	9.21824	11.0756	10.8023
Grip91	FBgn0001612	4.53721	4.32438	6.98284
dlg1	FBgn0001624	14.7392	16.7384	11.2433
ifc	FBgn0001941	67.6818	80.6434	97.4789
eIF-4a	FBgn0001942	488.469	455.725	421.146
Arpc1	FBgn0001961	46.592	46.8872	24.1451
Sos	FBgn0001965	3.68487	4.32021	3.13448
l(2)35Bd	FBgn0001974	9.07014	10.2699	11.453
CIAPIN1	FBgn0001977	20.3469	16.719	20.1585
stc	FBgn0001978	6.29978	7.88937	7.64515
l(2)35Df	FBgn0001986	3.86132	2.43246	4.49214
ND-B17	FBgn0001989	15.3816	13.9186	13.8776
wek	FBgn0001990	4.95204	7.50648	7.15486
crp	FBgn0001994	18.9395	17.0449	12.0373
mRpL4	FBgn0001995	2.95335	5.38561	5.90334
l(2)37Bb	FBgn0002021	2.94716	2.55281	4.71438
Catsup	FBgn0002022	37.3344	33.2749	36.8663
l(2)37Cc	FBgn0002031	46.2486	42.2679	44.1288
swm	FBgn0002044	27.8773	26.7659	23.8412
AspRS	FBgn0002069	4.44285	3.44749	5.04363
l(2)gl	FBgn0002121	33.4266	35.7522	37.925
l(2)tid	FBgn0002174	2.96371	1.84308	2.13319
dre4	FBgn0002183	10.2312	10.4377	12.741
l(3)73Ah	FBgn0002283	2.46489	2.07037	2.03506
Prosbeta6	FBgn0002284	29.9946	41.3772	34.9448
l(3)87Df	FBgn0002354	1.99843	3.95662	1.41423
dco	FBgn0002413	30.1915	30.2348	27.3704
hyd	FBgn0002431	12.175	13.3011	13.269
l(3)mbt	FBgn0002441	5.33286	4.8128	3.94577
pho	FBgn0002521	21.6699	24.0351	24.0001
lace	FBgn0002524	56.7475	60.8012	72.5138
Lam	FBgn0002525	40.9994	43.7536	40.5225
LanA	FBgn0002526	202.437	209.415	238.594
Lcp1	FBgn0002531	3.5449	2.72938	4.39009
Lcp2	FBgn0002533	2.37569	1.95981	1.96141
Lcp4	FBgn0002535	8.54054	8.02855	11.8067
lds	FBgn0002542	22.377	24.4592	22.7269
lin	FBgn0002552	5.03685	3.82839	3.41211
Lsp1alpha	FBgn0002562	62.2627	79.5216	80.3484
Lsp1beta	FBgn0002563	520.21	499.952	445.605
Lsp1gamma	FBgn0002564	182.526	252.645	305.444
Lsp2	FBgn0002565	24.8944	33.5185	25.9013
lt	FBgn0002566	10.1392	10.3901	10.1131
Rab32	FBgn0002567	9.01968	10.239	8.27423
lz	FBgn0002576	2.44938	1.36204	2.92103
RpL36	FBgn0002579	458.156	484.377	533.125
RpS5a	FBgn0002590	235.049	236.597	257.123
RpLP1	FBgn0002593	506.939	478.788	518.818
RpL19	FBgn0002607	413.662	403.796	552.511
RpS3	FBgn0002622	1669.4	1759.18	1964.49
RpL32	FBgn0002626	313.424	333.222	348.505
Rcc1	FBgn0002638	8.04815	7.98908	8.34705
mal	FBgn0002641	6.02944	3.73653	5.74697
mam	FBgn0002643	5.4451	6.02236	4.27591
Map205	FBgn0002645	66.2418	65.5663	68.6959
twe	FBgn0002673	1.1902	1.83278	3.82142
Men	FBgn0002719	48	33.2735	36.9257
Met	FBgn0002723	1.82409	1.96386	2.50149
E(spl)mbeta-HLH	FBgn0002733	3.53855	1.48609	2.12472
mago	FBgn0002736	40.6454	31.6242	35.3237
Mlc1	FBgn0002772	6.78613	2.82662	6.06199
Mlc2	FBgn0002773	4.4728	4.21205	12.726
mle	FBgn0002774	5.42313	5.01063	3.58195
msl-3	FBgn0002775	5.34996	5.8099	7.25182
mnd	FBgn0002778	10.936	12.7729	10.7123
mod	FBgn0002780	74.2847	74.6717	97.7885
mod(mdg4)	FBgn0002781	3.90984	4.25252	3.5101
mor	FBgn0002783	8.49122	8.7576	11.4124
Rpn8	FBgn0002787	46.3084	41.6239	32.3836
mr	FBgn0002791	7.32652	7.25277	6.70971
MtnA	FBgn0002868	116.63	123.279	123.565
MtnB	FBgn0002869	2.42422	1.24435	2.22386
mu2	FBgn0002872	1.14626	2.2064	3.02838
mus101	FBgn0002878	1.29256	1.34353	1.33395
mus201	FBgn0002887	8.8011	6.02516	7.23346
mus304	FBgn0002901	1.34067	2.25803	1.19912
Myb	FBgn0002914	32.4495	34.064	34.0652
Atpalpha	FBgn0002921	44.4833	51.7011	44.2114
neur	FBgn0002932	1.7888	1.64431	1.98924
numb	FBgn0002973	1.95191	1.99561	2.43051
okr	FBgn0002989	1.36644	1.13626	1.35379
or	FBgn0003008	61.3546	51.2133	57.441
pbl	FBgn0003041	10.204	7.79369	6.29036
Pc	FBgn0003042	6.96435	8.78119	5.69713
Pcl	FBgn0003044	6.63809	8.45384	6.28038
pcx	FBgn0003048	6.65875	8.31995	7.82306
Fib	FBgn0003062	12.6512	11.1651	15.1749
Pfk	FBgn0003071	1.43756	1.45273	1.899
Pgi	FBgn0003074	4.28432	3.24947	4.85706
Pgm	FBgn0003076	9.13272	10.6462	4.36905
Raf	FBgn0003079	6.11144	5.9888	4.15889
pim	FBgn0003087	1.76928	3.90099	3.18708
pn	FBgn0003116	2.01673	3.43829	5.8673
pnr	FBgn0003117	44.5474	36.9931	27.9343
pnt	FBgn0003118	22.8026	26.5134	18.5079
polo	FBgn0003124	3.80065	4.93814	5.92711
Pp1alpha-96A	FBgn0003134	13.4763	18.1675	10.7621
Ppn	FBgn0003137	36.2276	49.9301	98.9837
PpV	FBgn0003139	30.9914	32.1049	28.0682
pr	FBgn0003141	26.2419	21.503	25.4179
pum	FBgn0003165	24.4797	30.505	27.8725
put	FBgn0003169	7.87896	7.10763	4.14249
px	FBgn0003175	5.40159	6.05244	4.56842
r	FBgn0003189	1.56731	1.78462	2.18704
ras	FBgn0003204	12.7886	12.8681	12.2351
Ras85D	FBgn0003205	76.4029	77.4762	78.9323
Ras64B	FBgn0003206	54.1828	56.0724	51.6287
raw	FBgn0003209	9.35478	9.31758	7.51613
rb	FBgn0003210	11.047	12.3432	12.1428
ref(2)P	FBgn0003231	17.7337	19.9501	12.5806
Rh4	FBgn0003250	3.61486	3.23217	1.92548
rl	FBgn0003256	6.25821	7.08414	6.46716
r-l	FBgn0003257	3.93455	3.2967	2.03823
Rm62	FBgn0003261	42.9916	51.7432	54.3993
rod	FBgn0003268	1.1654	1.00946	1.48335
RpLP2	FBgn0003274	838.091	806.407	880.732
RpII18	FBgn0003275	43.0335	38.2826	48.4925
RpII215	FBgn0003277	16.6272	19.6616	22.2883
RpI135	FBgn0003278	3.39856	3.41532	3.35252
RpL4	FBgn0003279	621.579	571.886	661.056
rux	FBgn0003302	1.72035	1.73851	3.19579
ry	FBgn0003308	1.45082	1.50802	1.07804
S	FBgn0003310	2.77988	2.58239	1.49681
sax	FBgn0003317	8.07113	5.64365	6.61834
sbr	FBgn0003321	12.1815	12.0193	12.2746
scb	FBgn0003328	18.3271	23.9619	23.5662
Sce	FBgn0003330	3.0604	5.18397	5.22189
Scm	FBgn0003334	13.1055	10.9389	8.23479
sd	FBgn0003345	5.49113	5.47138	4.05947
RanGAP	FBgn0003346	18.148	17.1762	17.0929
sesB	FBgn0003360	226.547	216.814	256.898
sgg	FBgn0003371	9.63168	11.1676	8.28602
Sgs3	FBgn0003373	31.2056	9.66529	5.15278
Sgs4	FBgn0003374	48.2489	13.9309	2.72844
Sgs5	FBgn0003375	14.8401	3.99913	2.85885
Sgs7	FBgn0003377	33.8132	16.9789	5.66427
Sgs8	FBgn0003378	36.8067	14.6757	2.89412
shi	FBgn0003392	24.5058	26.2699	26.1092
shn	FBgn0003396	5.39273	8.39235	5.78685
shu	FBgn0003401	5.01444	5.04056	3.52667
sina	FBgn0003410	9.56289	10.8771	10.1283
skd	FBgn0003415	2.95258	3.94143	3.63017
sl	FBgn0003416	9.64108	10.5908	11.6653
sm	FBgn0003435	1.33333	1.802	1.24916
smo	FBgn0003444	4.16026	4.98608	3.82362
sn	FBgn0003447	371.575	308.386	234.491
snf	FBgn0003449	46.7205	47.4312	45.1058
stwl	FBgn0003459	4.13769	3.8565	5.09425
Sod	FBgn0003462	121.673	119.947	156.116
sol	FBgn0003464	1.7863	2.06304	2.49582
spir	FBgn0003475	1.74111	3.35142	3.19443
spn-A	FBgn0003479	2.93042	3.51978	1.74197
spz	FBgn0003495	45.5146	63.8628	68.4528
Btk29A	FBgn0003502	14.0183	13.4313	13.9058
srp	FBgn0003507	110.596	90.9655	62.8745
Sry-delta	FBgn0003512	5.39272	7.87335	8.40062
sqh	FBgn0003514	111.948	105.229	98.2693
sta	FBgn0003517	374.334	336.601	377.196
stau	FBgn0003520	7.67626	8.69629	4.64439
sub	FBgn0003545	1.08707	1.18162	1.37265
Su(dx)	FBgn0003557	11.311	17.342	15.5913
su(f)	FBgn0003559	5.58448	5.4852	5.77407
su(Hw)	FBgn0003567	17.6445	18.9964	12.7687
su(sable)	FBgn0003575	4.33235	3.99562	2.83061
Su(var)3-7	FBgn0003598	6.4778	7.37345	4.47396
Su(var)205	FBgn0003607	110.638	85.3494	107.037
Su(var)2-10	FBgn0003612	8.42871	7.39101	4.897
su(w[a])	FBgn0003638	3.8645	4.4632	3.07583
sw	FBgn0003654	10.0458	9.56761	8.8836
sws	FBgn0003656	3.64046	5.84966	3.44122
Syb	FBgn0003660	110.635	87.0922	88.6122
T-cp1	FBgn0003676	159.768	141.945	165.687
Tbp	FBgn0003687	3.96948	2.35771	2.24727
tko	FBgn0003714	1.08418	1.93513	2.60398
tkv	FBgn0003716	4.43562	3.4835	2.8711
Tm1	FBgn0003721	26.1648	26.9354	23.7431
Top2	FBgn0003732	14.5842	18.8883	21.6043
tra	FBgn0003741	4.19723	3.79367	6.02661
tra2	FBgn0003742	2.47388	5.51723	4.36668
trc	FBgn0003744	13.7977	12.0643	11.8989
Treh	FBgn0003748	3.85251	4.03352	5.29125
trx	FBgn0003862	3.26879	3.82691	2.31059
ttk	FBgn0003870	20.8574	23.8002	18.0108
tub	FBgn0003882	98.5703	94.46	87.2729
alphaTub84B	FBgn0003884	3150.49	2796.77	2949.88
alphaTub84D	FBgn0003885	97.7196	88.0847	103.505
alphaTub85E	FBgn0003886	12.7054	20.2637	31.9689
betaTub56D	FBgn0003887	395.576	381.429	510.183
betaTub60D	FBgn0003888	921.963	803.106	580.15
betaTub97EF	FBgn0003890	4.29243	9.42881	6.11497
tud	FBgn0003891	14.4656	11.6247	7.67769
ptc	FBgn0003892	2.36484	2.1718	2.02303
RpL40	FBgn0003941	1209.98	1185.71	1428.81
RpS27A	FBgn0003942	1441.52	1535.64	1698.45
Ubi-p63E	FBgn0003943	45.4169	28.4265	28.2262
ush	FBgn0003963	53.2716	42.2625	28.6628
usp	FBgn0003964	16.5693	16.3256	12.7394
vap	FBgn0003969	23.9645	27.3918	22.9034
vir	FBgn0003977	2.22538	1.796	2.08081
vls	FBgn0003978	2.16144	3.18971	2.18108
hid	FBgn0003997	8.8479	6.05884	3.36158
	FBgn0004028	12.7243	5.69455	16.0208
Yp3	FBgn0004047	3.36841	1.45884	2.22481
yrt	FBgn0004049	1.5505	2.23838	1.62924
z	FBgn0004050	4.53938	2.86597	2.09876
Prosalpha4	FBgn0004066	86.6781	73.0715	72.8882
Dhfr	FBgn0004087	10.2177	7.95856	16.4794
bs	FBgn0004101	1.8715	2.00976	1.13853
Pp1-87B	FBgn0004103	163.16	161.388	137.478
Cdk1	FBgn0004106	20.0629	23.8427	37.2096
Cdk2	FBgn0004107	1.84742	2.21265	2.93755
Nrt	FBgn0004108	5.51173	8.69967	9.58655
Tm2	FBgn0004117	2.64884	1.59913	2.98217
boca	FBgn0004132	51.6156	36.1285	30.2546
blow	FBgn0004133	12.7589	12.9494	13.8629
up	FBgn0004169	18.9636	8.8324	6.26268
mts	FBgn0004177	120.438	97.6311	73.101
Csp	FBgn0004179	37.4754	27.891	38.275
ct	FBgn0004198	9.63036	9.88821	6.6828
nonA	FBgn0004227	14.5569	14.0968	15.4638
Hrb87F	FBgn0004237	237.468	232.246	186.22
HmgD	FBgn0004362	378.892	315.273	368.669
porin	FBgn0004363	137.435	135.207	127.329
18w	FBgn0004364	2.03086	1.87639	1.67671
mei-41	FBgn0004367	1.47367	1.86298	1.34822
Ptp4E	FBgn0004368	3.54692	4.57391	4.5992
Ptp99A	FBgn0004369	1.39421	2.5644	1.16529
fwd	FBgn0004373	19.6314	20.7181	17.3956
Klp61F	FBgn0004378	2.03184	1.83036	2.08012
Klp67A	FBgn0004379	1.22337	1.70725	1.85173
Klp64D	FBgn0004380	6.96644	5.31591	6.67598
Klp68D	FBgn0004381	8.08036	8.48381	9.53041
Klp98A	FBgn0004387	9.78532	11.1042	14.9836
RasGAP1	FBgn0004390	25.8797	37.3446	34.8942
shtd	FBgn0004391	3.66502	3.81234	4.48876
unk	FBgn0004395	3.43048	3.47387	3.44797
CrebA	FBgn0004396	17.2762	27.6268	28.8159
Vinc	FBgn0004397	12.0388	13.211	11.7557
Pep	FBgn0004401	59.6654	69.4294	74.8912
RpS14a	FBgn0004403	286.09	255.629	347.119
RpS14b	FBgn0004404	139.387	136.941	180.126
me31B	FBgn0004419	77.3309	71.6852	77.009
Cyp1	FBgn0004432	702.807	645.56	928.273
Galphaq	FBgn0004435	7.51238	7.25647	5.90163
Ubc6	FBgn0004436	87.1495	80.3529	72.5517
Ten-m	FBgn0004449	49.955	52.9405	57.9175
mew	FBgn0004456	25.5121	24.1232	18.4678
	FBgn0004462	3.17787	4.2287	4.10667
RpIII128	FBgn0004463	6.63602	6.27529	6.6187
Su(P)	FBgn0004465	8.57823	7.46256	7.91014
GlyP	FBgn0004507	5.80387	5.54732	4.957
Fur1	FBgn0004509	2.29202	2.03011	2.41877
Ets97D	FBgn0004510	6.60375	4.59565	8.94715
Mdr49	FBgn0004512	2.14702	2.23167	2.24531
Dbp73D	FBgn0004556	2.34996	2.46729	3.76275
Rop	FBgn0004574	23.3155	20.5916	23.4343
ex	FBgn0004583	3.81945	4.30225	2.33585
Rrp1	FBgn0004584	16.8343	17.733	17.717
B52	FBgn0004587	28.0836	29.4016	34.3278
Eig71Ee	FBgn0004592	55.8929	22.3731	8.39021
CycC	FBgn0004597	7.02499	9.86325	3.63919
Fur2	FBgn0004598	7.21648	5.50019	6.33921
zfh1	FBgn0004606	92.9952	112.236	96.0857
Plc21C	FBgn0004611	1.55807	1.42554	1.83768
Rap1	FBgn0004636	150.568	142.469	116.679
drk	FBgn0004638	91.8412	88.3089	81.1158
Zw10	FBgn0004643	4.59597	5.8034	6.57716
N	FBgn0004647	8.63239	9.45066	6.9863
svr	FBgn0004648	51.9584	58.505	65.4285
Pgd	FBgn0004654	4.98063	4.98527	5.48279
wapl	FBgn0004655	4.92832	4.19804	4.27143
fs(1)h	FBgn0004656	4.0818	4.86473	3.84197
mys	FBgn0004657	137.861	146.248	132.366
Mlc-c	FBgn0004687	638.552	577.359	624.952
Xpc	FBgn0004698	5.24349	5.454	3.388
mdy	FBgn0004797	9.0089	7.70209	10.1426
fs(2)ltoPP43	FBgn0004811	19.3159	14.3997	12.9073
His3,3B	FBgn0004828	237.313	223.036	331.401
Xpac	FBgn0004832	3.07132	3.54713	3.08698
Su(H)	FBgn0004837	2.9328	4.12617	2.6415
Hrb27C	FBgn0004838	134.631	120.399	91.1341
RpII15	FBgn0004855	6.83934	11.234	9.28564
Bx42	FBgn0004856	43.663	46.4204	54.5869
ci	FBgn0004859	35.102	32.8564	26.108
ph-d	FBgn0004860	4.87886	5.07123	5.25769
ph-p	FBgn0004861	3.95146	3.56121	3.96013
hop	FBgn0004864	10.7982	10.7459	7.86178
Eip78C	FBgn0004865	15.8696	11.3431	5.83304
RpS2	FBgn0004867	473.086	429.221	489.821
Gdi	FBgn0004868	281.211	242.039	246.453
enc	FBgn0004875	5.03625	5.91676	4.81756
cdi	FBgn0004876	7.11077	8.51861	5.37325
Scsalpha	FBgn0004888	67.3252	72.3505	78.6793
tws	FBgn0004889	18.0967	19.823	13.9654
Prat	FBgn0004901	3.13862	3.10703	3.70186
Rb97D	FBgn0004903	5.17009	4.97587	4.90089
14-3-3zeta	FBgn0004907	428.014	379.484	395.155
Arl2	FBgn0004908	9.59175	13.8472	16.2342
Gnf1	FBgn0004913	3.07499	3.82882	3.01478
Hnf4	FBgn0004914	14.1302	14.5286	8.50204
TfIIB	FBgn0004915	28.6365	28.3159	25.2622
Ggamma1	FBgn0004921	143.52	143.283	156.148
Top1	FBgn0004924	24.7661	31.9166	24.6032
eIF-2beta	FBgn0004926	79.2102	69.8996	89.5759
gig	FBgn0005198	2.38875	3.13502	2.95829
Sam-S	FBgn0005278	16.7073	15.1608	20.8002
nmd	FBgn0005322	15.0991	12.9994	10.7284
Su(fu)	FBgn0005355	13.2073	12.0661	8.13744
ash1	FBgn0005386	4.87511	3.60248	1.7055
U2af50	FBgn0005411	24.8477	24.6133	23.1973
ewg	FBgn0005427	2.93269	3.59545	2.98003
RpS17	FBgn0005533	828.276	793.935	871.973
Mbs	FBgn0005536	4.27711	5.75524	4.23084
Calr	FBgn0005585	535.23	453.916	419.901
RpL7	FBgn0005593	540.929	534.438	623.215
Sox14	FBgn0005612	34.6343	28.5786	25.0385
msl-2	FBgn0005616	1.63731	2.36371	1.2842
msl-1	FBgn0005617	11.1219	13.1706	8.22541
Psc	FBgn0005624	7.20442	9.4682	10.3374
ple	FBgn0005626	44.3892	5.58485	1.36493
	FBgn0005630	2.91421	3.73324	2.94699
robo1	FBgn0005631	8.80221	8.53397	7.34375
faf	FBgn0005632	8.89414	9.57915	8.81674
Eip63E	FBgn0005640	4.06242	3.66459	2.42124
wdn	FBgn0005642	2.66786	2.11117	3.58947
Pabp2	FBgn0005648	26.4872	31.7803	24.6626
Rox8	FBgn0005649	21.7324	20.2515	19.6915
PCNA	FBgn0005655	19.9939	23.7705	28.645
Cyp4d1	FBgn0005670	1.10148	2.46473	1.3641
Vha55	FBgn0005671	270.795	273.36	298.066
spi	FBgn0005672	24.6736	19.5973	16.0108
GluProRS	FBgn0005674	9.8658	11.1277	13.5756
pie	FBgn0005683	2.63555	2.78295	1.11906
Aef1	FBgn0005694	15.9385	13.0124	6.54716
gcl	FBgn0005695	7.39815	6.2996	4.45162
noc	FBgn0005771	2.20084	3.05015	1.81705
PpD3	FBgn0005777	37.9312	35.2633	31.7825
betaCOP	FBgn0008635	13.9968	13.783	12.1642
Itp-r83A	FBgn0010051	3.16711	3.7281	3.11767
Jheh1	FBgn0010053	18.9486	26.0408	24.4715
RpL23	FBgn0010078	449.857	444.466	503.679
Acon	FBgn0010100	34.8271	33.9579	42.775
comm	FBgn0010105	7.94405	6.40776	8.12035
hdc	FBgn0010113	8.25007	13.6651	9.77737
RpA-70	FBgn0010173	14.5885	18.8908	19.4658
Wnt5	FBgn0010194	1.72819	2.22274	1.36197
RpS15Aa	FBgn0010198	624.387	582.36	601.49
Sod2	FBgn0010213	18.4426	14.6772	21.7522
alpha-Cat	FBgn0010215	45.4727	43.504	41.64
ATPsynbeta	FBgn0010217	390.427	372.791	533.646
Dbp45A	FBgn0010220	3.20261	3.69877	4.82165
Nmdmc	FBgn0010222	10.065	12.8227	15.249
Gel	FBgn0010225	210.155	221.482	297.689
GstS1	FBgn0010226	11.7546	6.46842	6.2796
HmgZ	FBgn0010228	140.633	142.939	153.678
Klc	FBgn0010235	49.8195	45.3967	40.1256
Lac	FBgn0010238	33.2704	26.7962	27.2277
Myo61F	FBgn0010246	28.6768	28.2503	40.1278
Parp	FBgn0010247	20.9773	22.2423	25.5407
RpS13	FBgn0010265	562.378	508.042	505.048
Dsor1	FBgn0010269	9.88073	13.4312	8.37428
Ssrp	FBgn0010278	26.1024	23.9141	19.1676
Taf4	FBgn0010280	7.55724	11.6923	6.40421
TfIIFalpha	FBgn0010282	37.8246	33.8414	32.837
Uch	FBgn0010288	96.6714	79.9004	81.0081
bys	FBgn0010292	2.79791	3.47073	5.13334
brat	FBgn0010300	12.2887	14.5618	13.8729
hep	FBgn0010303	9.03585	8.97411	7.52284
corto	FBgn0010313	5.07762	3.79222	2.06814
Cks30A	FBgn0010314	1.92002	3.16782	4.98207
CycD	FBgn0010315	9.10611	11.3315	12.8126
dap	FBgn0010316	5.03624	4.09307	5.13334
woc	FBgn0010328	8.91857	8.72222	7.21975
Rac1	FBgn0010333	46.3635	38.5492	36.1199
128up	FBgn0010339	12.0632	13.0962	14.3419
140up	FBgn0010340	3.67044	5.45024	4.32912
Cdc42	FBgn0010341	240.802	220.318	232.622
Map60	FBgn0010342	11.0131	12.7192	14.7486
Arf79F	FBgn0010348	435.39	413.492	365.263
CdsA	FBgn0010350	7.53664	10.7236	11.6483
Nc73EF	FBgn0010352	9.57738	13.0011	17.5663
Taf1	FBgn0010355	5.74222	6.23549	5.28862
Taf5	FBgn0010356	4.52867	3.07662	3.95889
Akt1	FBgn0010379	26.8985	23.3364	26.1925
AP-1-2beta	FBgn0010380	25.4378	27.9716	31.4625
	FBgn0010381	1.21942	5.16388	8.72535
CycE	FBgn0010382	2.4311	1.43986	1.28664
Dbi	FBgn0010387	1.45653	1.26163	4.20886
Gtp-bp	FBgn0010391	9.94631	8.30614	12.3809
LamC	FBgn0010397	13.2264	15.6463	21.84
Lrr47	FBgn0010398	1.67881	2.32668	2.21769
RNaseX25	FBgn0010406	19.4857	17.4792	28.5831
RpS9	FBgn0010408	87.6147	99.2251	103.337
RpL18A	FBgn0010409	598.254	624.56	687.614
RpS18	FBgn0010411	948.712	912.232	1047.48
RpS19a	FBgn0010412	177.25	200.509	248.147
Sdc	FBgn0010415	44.0244	43.1488	31.9584
TH1	FBgn0010416	23.3526	22.1458	23.6339
Taf6	FBgn0010417	9.64027	7.24578	7.58017
TfIIFbeta	FBgn0010421	16.3214	17.875	16.7279
TfIIS	FBgn0010422	23.6002	21.928	26.2238
TpnC73F	FBgn0010424	10.2493	4.28883	15.6976
cora	FBgn0010434	16.868	27.1475	28.111
emp	FBgn0010435	5.18096	3.6108	2.28625
pll	FBgn0010441	28.8378	24.7439	22.3294
Fkbp14	FBgn0010470	185.707	152.809	165.949
NAT1	FBgn0010488	71.1967	64.5242	54.5171
dmGlut	FBgn0010497	7.97547	6.36535	8.13717
Dcp-1	FBgn0010501	5.12657	8.82924	5.64345
kermit	FBgn0010504	2.09102	2.48397	1.67706
wal	FBgn0010516	29.0899	31.5256	30.1037
Bka	FBgn0010520	3.52794	2.63644	1.02802
Ccs	FBgn0010531	8.0504	3.90498	3.72207
Aldh-III	FBgn0010548	16.0238	13.4499	18.5069
Phb2	FBgn0010551	49.3815	44.9137	55.1395
sbb	FBgn0010575	3.65276	4.94047	3.16485
dock	FBgn0010583	9.51831	7.92851	5.91124
Prosbeta1	FBgn0010590	67.39	68.2346	78.6558
Sply	FBgn0010591	105.452	85.5038	70.6108
lwr	FBgn0010602	15.0216	17.1538	21.7385
l(2)05714	FBgn0010607	9.42604	10.1794	7.4791
Hmgs	FBgn0010611	8.4984	10.595	11.9883
ATPsynG	FBgn0010612	37.6814	36.6112	44.4434
Cct5	FBgn0010621	144.441	132.977	150.394
DCTN3-p24	FBgn0010622	14.471	13.7726	11.9475
Sec61beta	FBgn0010638	116.191	105.518	104.948
MFS14	FBgn0010651	6.363	6.96199	12.9558
Nup214	FBgn0010660	5.39685	8.44682	7.69404
l(3)01239	FBgn0010741	162.691	151.67	201.938
Srp54k	FBgn0010747	31.7732	21.9092	25.9103
atms	FBgn0010750	11.5665	12.3788	10.9501
simj	FBgn0010762	6.49564	6.79422	8.39852
sqz	FBgn0010768	2.02787	2.28627	1.35534
ppan	FBgn0010770	10.1178	14.2683	11.6068
Xe7	FBgn0010772	4.54173	4.37112	3.74973
Ref1	FBgn0010774	30.0869	31.0543	34.8155
l(3)02640	FBgn0010786	2.52328	4.05143	2.64218
TrpRS	FBgn0010803	10.3748	13.9252	13.2729
l(3)03670	FBgn0010808	28.4487	19.1338	25.9747
unc-45	FBgn0010812	18.5207	16.8987	20.4683
Gug	FBgn0010825	2.92527	3.91407	2.56242
l(3)04053	FBgn0010830	2.42105	1.03015	1.57805
l(3)05822	FBgn0010877	22.7649	34.9355	25.8938
sinu	FBgn0010894	24.6051	18.6513	14.3395
Spn	FBgn0010905	3.12587	2.21209	2.25185
msn	FBgn0010909	27.6947	32.4106	20.5274
l(3)07882	FBgn0010926	2.73415	4.46292	2.46805
SsRbeta	FBgn0011016	126.341	88.7337	96.2431
dia	FBgn0011202	2.59911	2.8936	2.55185
cue	FBgn0011204	4.99826	1.94582	4.45122
fbl	FBgn0011205	2.59712	2.89604	3.10543
pelo	FBgn0011207	11.8459	12.3485	9.27214
blw	FBgn0011211	266.342	264.445	247.521
eff	FBgn0011217	230.89	212.12	164.598
heph	FBgn0011224	5.6718	4.75172	5.10064
ox	FBgn0011227	12.8315	24.699	10.9863
poe	FBgn0011230	11.9705	13.164	15.4733
scat	FBgn0011232	1.32635	1.22546	1.53308
ken	FBgn0011236	3.94543	2.13039	4.1458
cbx	FBgn0011241	7.53938	7.37915	4.64211
Sema-1a	FBgn0011259	1.42022	1.58676	1.09609
Sema-2a	FBgn0011260	12.5964	10.5407	11.8322
RpL13	FBgn0011272	308.464	294.032	387.569
Dif	FBgn0011274	3.72891	3.70048	3.23829
RpS4	FBgn0011284	316.129	295.394	354.575
TfIIA-L	FBgn0011289	24.6715	26.5057	20.685
Taf12	FBgn0011290	9.68814	8.09733	6.94623
Taf11	FBgn0011291	8.09806	5.84539	7.02019
l(2)not	FBgn0011297	9.2315	8.10286	11.1277
babo	FBgn0011300	14.0599	13.7508	11.4811
Rsf1	FBgn0011305	29.8522	30.1415	32.9111
Uch-L5	FBgn0011327	55.5193	49.6543	66.8932
l(3)j2D3	FBgn0011335	8.62941	10.0864	6.6954
OstStt3	FBgn0011336	72.0471	63.4483	79.0869
ND-ACP	FBgn0011361	46.1452	48.1157	47.1987
ND-SGDH	FBgn0011455	11.5144	14.1166	11.9928
PR-Set7	FBgn0011474	11.2065	10.3367	8.69342
l(3)neo43	FBgn0011476	3.2615	6.37455	8.69966
Ssdp	FBgn0011481	6.92358	7.17353	3.1992
SrpRbeta	FBgn0011509	9.84021	12.165	15.3331
cpb	FBgn0011570	204.431	182.052	189.213
caz	FBgn0011571	48.3434	42.2017	48.1764
Cdc37	FBgn0011573	35.2495	36.0868	35.7938
Trp1	FBgn0011584	29.3627	26.7451	25.774
e(r)	FBgn0011586	33.1953	26.7074	28.4844
fra	FBgn0011592	1.69252	1.46605	2.58925
Iswi	FBgn0011604	18.9784	25.0569	29.6996
La	FBgn0011638	20.3105	14.1915	29.3452
lark	FBgn0011640	42.5555	41.8548	41.5927
Zyx	FBgn0011642	18.9269	15.0568	15.6263
Mad	FBgn0011648	9.68171	6.65572	7.30824
Med	FBgn0011655	5.32769	3.92523	2.80603
Mef2	FBgn0011656	6.40313	4.80485	4.09919
Mlh1	FBgn0011659	1.51619	1.31331	2.75394
Pms2	FBgn0011660	1.29362	2.74902	1.45253
Moe	FBgn0011661	432.847	395.874	343.803
msi	FBgn0011666	5.21158	6.95103	4.67545
Mvl	FBgn0011672	63.791	75.4753	75.2517
insc	FBgn0011674	1.61878	1.72934	2.47251
RnrL	FBgn0011703	4.33397	6.90885	8.56752
RnrS	FBgn0011704	8.39354	13.0012	8.64193
rost	FBgn0011705	9.22553	10.7635	14.6117
Syx5	FBgn0011708	23.2449	19.622	17.7259
Septin 1	FBgn0011710	89.1342	79.5387	83.8473
Snr1	FBgn0011715	10.0157	8.30124	9.14465
Tig	FBgn0011722	43.3272	42.9465	66.8799
twin	FBgn0011725	9.22579	7.30853	5.44462
tsr	FBgn0011726	2062.51	1678.57	1563.08
Wee1	FBgn0011737	4.38935	4.04178	5.87663
wts	FBgn0011739	12.7947	12.8985	7.69886
alpha-Man-IIa	FBgn0011740	6.44627	6.44623	6.87986
Arp6	FBgn0011741	10.16	8.09241	10.2202
Arp2	FBgn0011742	112.229	125.288	124.305
Arp1	FBgn0011745	51.2927	45.3877	41.1988
Ank	FBgn0011747	49.5981	49.1154	55.5439
PhKgamma	FBgn0011754	6.62587	6.05582	7.08401
ctp	FBgn0011760	92.08	73.3739	62.6301
Dp	FBgn0011763	16.429	17.5539	19.8181
	FBgn0011764	10.9401	10.1304	9.40648
E2f1	FBgn0011766	10.0221	9.71598	4.75122
Fdh	FBgn0011768	27.296	26.9047	28.5586
Gip	FBgn0011770	26.5333	32.468	37.0322
Hem	FBgn0011771	29.3619	27.2728	23.7947
Irbp	FBgn0011774	9.44268	7.94668	6.76865
BRWD3	FBgn0011785	5.27679	7.95015	8.06779
mRpL12	FBgn0011787	15.56	15.2626	17.95
Gem3	FBgn0011802	13.8927	14.4863	14.0262
nmo	FBgn0011817	6.84032	6.1997	5.61009
oaf	FBgn0011818	3.5141	3.38209	3.22367
CG4038	FBgn0011824	12.4923	12.7191	14.1137
Pp2B-14D	FBgn0011826	14.1837	14.4261	9.73449
Pxn	FBgn0011828	262.307	287.11	414.243
Taf2	FBgn0011836	10.5345	10.1083	11.771
Tis11	FBgn0011837	17.084	18.8239	13.4826
AcCoAS	FBgn0012034	19.1995	14.2114	12.9693
Aldh	FBgn0012036	14.9706	20.976	28.6098
Ance	FBgn0012037	97.3517	94.8736	123.984
CalpA	FBgn0012051	14.4044	16.0022	15.8567
Cdc27	FBgn0012058	14.1926	17.7124	11.7526
Trl	FBgn0013263	1.3834	1.53962	1.66132
FK506-bp1	FBgn0013269	107.776	107.131	141.171
Gp150	FBgn0013272	5.50375	7.28029	5.75924
Hsp70Aa	FBgn0013275	178.305	3.43214	75.6778
Hsp70Ab	FBgn0013276	174.592	2.98329	77.8694
Hsp70Ba	FBgn0013277	34.9942	2.0325	7.60017
Hsp70Bb	FBgn0013278	32.9757	1.23851	8.41107
Hsp70Bc	FBgn0013279	38.8977	2.3604	8.38245
Nca	FBgn0013303	24.1469	16.3689	23.4032
Nmda1	FBgn0013305	123.354	112.161	131.578
Odc1	FBgn0013307	2.63639	3.76979	5.5971
RpL11	FBgn0013325	302.7	306.721	366.251
Sap47	FBgn0013334	5.52938	7.40776	7.02019
Syx1A	FBgn0013343	17.9412	18.6037	15.4087
TfIIA-S	FBgn0013347	183.31	153.408	117.034
bcn92	FBgn0013432	25.6567	27.4455	17.71
Cdc2rk	FBgn0013435	8.29905	7.69685	5.81368
MED20	FBgn0013531	3.64061	2.62789	2.25431
Pex1	FBgn0013563	2.16144	2.71819	2.06211
mtd	FBgn0013576	5.68708	6.555	5.46539
not	FBgn0013717	5.8417	5.53108	3.73674
nuf	FBgn0013718	11.923	12.1788	9.3795
pck	FBgn0013720	12.1331	10.0794	11.9505
pnut	FBgn0013726	81.8484	86.0059	105.975
sced	FBgn0013732	9.10737	5.94752	5.66893
shot	FBgn0013733	2.42055	2.91501	1.7764
alien	FBgn0013746	16.3383	13.3097	14.1315
Arf102F	FBgn0013749	35.6896	30.0838	39.381
Arf51F	FBgn0013750	174.926	131.292	158.616
Bgb	FBgn0013753	1.3932	1.46276	2.50963
Mtor	FBgn0013756	16.7414	18.5411	15.9254
CASK	FBgn0013759	2.88565	3.3327	2.22972
Cdk5	FBgn0013762	6.17843	6.90907	12.955
Idgf6	FBgn0013763	574.497	671.223	1014.18
Chi	FBgn0013764	12.1866	13.8319	19.082
cnn	FBgn0013765	6.60091	5.18987	2.72491
Cp1	FBgn0013770	169.944	170.683	225.424
Deaf1	FBgn0013799	5.61499	5.84621	4.42511
FK506-bp2	FBgn0013954	242.046	248.834	244.564
His4r	FBgn0013981	1054.69	958.813	1034.09
imd	FBgn0013983	20.1035	16.1568	15.0578
	FBgn0013984	5.53549	5.09846	2.87922
MAPk-Ak2	FBgn0013987	40.2923	40.1701	46.6788
Nrx-IV	FBgn0013997	12.4937	14.0049	16.7367
Pdi	FBgn0014002	657.666	593.174	625.602
Ask1	FBgn0014006	3.22645	3.79661	3.56851
Ptp69D	FBgn0014007	21.0328	22.9203	22.366
Rab2	FBgn0014009	179.816	144.745	148.384
Rab5	FBgn0014010	105.803	97.1318	81.9037
Rac2	FBgn0014011	53.0394	57.6662	66.9418
Rel	FBgn0014018	34.527	103.221	159.976
Rho1	FBgn0014020	607.849	563.458	430.842
Rlb1	FBgn0014022	5.88259	3.90022	3.41772
mRpL47	FBgn0014023	10.9505	10.0373	16.0727
Rnp4F	FBgn0014024	4.30777	3.99105	3.59566
RpL7A	FBgn0014026	320.95	324.251	337.177
SdhB	FBgn0014028	7.48456	8.19697	14.2765
Septin 2	FBgn0014029	87.4122	78.9983	67.0911
Spat	FBgn0014031	1.00407	1.93271	1.65796
Sptr	FBgn0014032	1.65149	1.7484	2.2725
Sr-CI	FBgn0014033	293.607	401.301	512.063
Su(Tpl)	FBgn0014037	13.6271	12.8593	5.68417
Ugt	FBgn0014075	33.9111	33.5941	40.7504
CG4278	FBgn0014092	14.3542	13.1599	19.7926
barr	FBgn0014127	2.00147	5.74762	6.25251
bif	FBgn0014133	17.1324	14.0745	7.81415
cher	FBgn0014141	14.7327	19.3275	25.0435
fax	FBgn0014163	419.064	280.992	164.75
Oda	FBgn0014184	58.2896	59.0721	71.3906
Hel25E	FBgn0014189	48.2785	50.6621	48.465
prod	FBgn0014269	8.17551	5.1192	9.27087
mof	FBgn0014340	4.8538	4.40022	6.11879
noi	FBgn0014366	8.29256	7.2318	8.66289
RhoL	FBgn0014380	93.0237	76.2982	64.017
sty	FBgn0014388	32.861	34.1768	15.7625
sun	FBgn0014391	18.527	20.1861	21.9342
Vps26	FBgn0014411	60.3115	60.1534	59.9573
CG13397	FBgn0014417	2.33084	2.06591	1.34259
CG11899	FBgn0014427	52.1674	45.5732	40.1989
Ahcy13	FBgn0014455	31.1789	31.8081	44.1288
Cyp4e2	FBgn0014469	143.705	135.705	131.174
His3,3A	FBgn0014857	21.6647	25.0211	26.1821
Mlp84B	FBgn0014863	1.90612	1.50623	3.23027
Ost48	FBgn0014868	32.8541	38.3042	44.8077
Pglym78	FBgn0014869	8.03141	10.2352	10.5179
Psi	FBgn0014870	7.32614	7.15204	9.95164
Roe1	FBgn0014877	4.13571	5.45877	4.63398
Set	FBgn0014879	96.8857	98.0639	85.9898
Hydr2	FBgn0014906	11.6726	10.683	13.4556
CG2846	FBgn0014930	5.07015	9.30895	3.00534
CG2678	FBgn0014931	2.74871	3.62805	1.81551
betaggt-I	FBgn0015000	20.0158	16.8029	19.8013
Cctgamma	FBgn0015019	105.064	91.2149	124.415
CkIalpha	FBgn0015024	30.5365	29.2815	20.7397
cype	FBgn0015031	43.3944	47.6809	42.296
Ddx1	FBgn0015075	8.53394	10.0767	9.46447
eIF-4E	FBgn0015218	117.961	95.999	109.129
Fer2LCH	FBgn0015221	276.429	274.055	322.792
Fer1HCH	FBgn0015222	138.238	131.209	120.144
glec	FBgn0015229	74.5855	53.882	32.0566
Hr78	FBgn0015239	9.8803	9.23388	7.62068
Hr96	FBgn0015240	3.10835	4.55148	3.20789
Hsp60A	FBgn0015245	92.9874	91.7164	86.8267
Diap2	FBgn0015247	7.88735	9.44981	7.3031
Nf1	FBgn0015269	4.76728	5.50584	5.26514
Pi3K68D	FBgn0015278	5.24416	7.82699	9.42536
Pi3K92E	FBgn0015279	15.6362	21.9631	14.7614
Rpt2	FBgn0015282	39.786	44.3845	39.9611
Rpn10	FBgn0015283	43.6958	43.4384	37.9939
Rala	FBgn0015286	72.8485	70.9264	61.4669
RpL22	FBgn0015288	35.0361	33.3621	35.1839
Shark	FBgn0015295	12.9271	9.8388	7.60594
Shc	FBgn0015296	56.0398	57.6817	64.7744
Srp19	FBgn0015298	16.14	10.0158	5.96662
Ssb-c31a	FBgn0015299	46.9566	41.3513	30.0454
Ubc2	FBgn0015320	20.5362	16.9412	16.7244
Ubc4	FBgn0015321	26.601	26.4699	27.2058
	FBgn0015324	197.518	194.651	151.001
abs	FBgn0015331	19.8701	13.5687	15.8843
CG5861	FBgn0015338	32.9697	30.0102	31.3726
CG14906	FBgn0015351	6.0142	5.55674	6.1792
CG2034	FBgn0015359	11.1485	9.90438	8.09181
oxt	FBgn0015360	8.23756	8.92248	9.60603
chn	FBgn0015371	1.73498	2.29417	2.36662
RabX1	FBgn0015372	30.1628	63.6082	69.8228
dod	FBgn0015379	7.39533	8.18515	7.63214
drl	FBgn0015380	1.87509	1.69735	1.17154
glu	FBgn0015391	5.11475	6.30899	4.82609
hoip	FBgn0015393	15.0308	18.8559	16.2609
jumu	FBgn0015396	10.1474	12.096	9.15171
kek1	FBgn0015399	18.9972	23.9806	19.6112
ksr	FBgn0015402	3.64963	2.99663	1.64784
Rme-8	FBgn0015477	16.2143	19.0068	17.7488
Cul1	FBgn0015509	33.0108	35.5803	27.5993
mbc	FBgn0015513	9.69326	12.7038	14.5096
nonA-l	FBgn0015520	84.8732	67.6594	53.5036
RpS21	FBgn0015521	119.38	149.526	139.128
olf186-M	FBgn0015522	19.1	40.3721	20.9761
peng	FBgn0015527	8.10781	8.13583	7.13289
snoRNA:Me28S-A1322	FBgn0015543	15.084	4.97739	35.5818
spag	FBgn0015544	8.53324	7.26699	5.2661
alpha-Est1	FBgn0015568	5.63126	3.42298	2.32463
alpha-Est7	FBgn0015575	1.87175	1.17093	3.09069
alpha-Est8	FBgn0015576	11.1172	10.299	6.08629
alpha-Est9	FBgn0015577	7.96768	8.93913	9.0216
dare	FBgn0015582	1.77798	1.18883	2.47231
Apc	FBgn0015589	5.08568	6.4716	5.25235
BEAF-32	FBgn0015602	12.9516	10.1299	14.6184
CanB2	FBgn0015614	61.1359	57.5612	56.3352
SMC3	FBgn0015615	4.30436	3.93177	3.81221
Cdk8	FBgn0015618	1.44033	2.37639	1.52892
Clp	FBgn0015621	3.78743	1.74968	3.96083
Cnx99A	FBgn0015622	67.7058	56.8749	56.9678
Cpr	FBgn0015623	10.8664	10.8657	6.91312
CycB3	FBgn0015625	2.67358	3.84397	2.3425
Dref	FBgn0015664	14.2407	13.3473	18.2691
Hmu	FBgn0015737	101.582	111.006	100.377
Lis-1	FBgn0015754	17.3267	18.4353	22.5279
RpL9	FBgn0015756	383.645	369.299	495.958
p38a	FBgn0015765	15.8845	18.9013	22.4139
Msr-110	FBgn0015766	2.43925	1.37727	1.07407
Nak	FBgn0015772	4.03896	5.28499	4.32793
nrv1	FBgn0015776	36.6925	37.0798	42.9559
nrv2	FBgn0015777	45.4544	47.71	58.676
rin	FBgn0015778	56.2727	54.9064	42.7075
P5cr	FBgn0015781	13.4679	12.7546	10.0074
Rab10	FBgn0015789	103.231	105.769	97.0716
Rab11	FBgn0015790	353.697	363.75	358.637
Rab14	FBgn0015791	25.2433	22.8928	18.8831
Rab19	FBgn0015793	2.84715	1.64411	5.17143
Rab18	FBgn0015794	11.5193	10.4686	15.2792
Rab7	FBgn0015795	190.339	175.583	175.711
Rab6	FBgn0015797	208.163	184.933	212.346
Rbf	FBgn0015799	12.3879	12.2489	8.89987
Reg-5	FBgn0015801	8.83238	14.281	14.876
RtGEF	FBgn0015803	2.70428	3.35536	2.47407
HDAC1	FBgn0015805	34.8085	35.8388	42.1906
	FBgn0015806	13.2349	15.1365	12.8677
ScpX	FBgn0015808	44.6936	45.0569	38.0723
Spx	FBgn0015818	3.54247	3.75955	7.90466
TfIIEalpha	FBgn0015828	6.88572	5.0403	6.56574
TfIIEbeta	FBgn0015829	8.70017	8.10324	15.2929
Trip1	FBgn0015834	54.7961	52.4804	48.9922
Vang	FBgn0015838	9.23467	8.63631	5.13246
Drip	FBgn0015872	1.13305	1.67208	3.11821
ast	FBgn0015905	6.99132	6.08891	7.00229
crq	FBgn0015924	445.016	496.48	475.169
csul	FBgn0015925	10.3932	12.4546	14.839
dpa	FBgn0015929	2.2538	3.07622	1.86077
hrg	FBgn0015949	9.94515	12.2384	8.55064
lama	FBgn0016031	5.2098	7.00476	9.43718
lbm	FBgn0016032	3.86815	8.43844	11.8282
mael	FBgn0016034	1.82743	2.11053	1.5691
Vsp37A	FBgn0016038	11.5212	11.9887	12.9968
Tom40	FBgn0016041	14.3183	16.1573	13.7736
Sema-1b	FBgn0016059	33.4596	43.1403	29.7016
smg	FBgn0016070	4.2472	3.53417	2.91851
vkg	FBgn0016075	127.213	130.717	175.308
vri	FBgn0016076	58.9851	49.2235	51.7411
fry	FBgn0016081	4.55047	4.90096	3.96628
ATPsynCF6	FBgn0016119	35.7511	34.3221	22.5065
ATPsynD	FBgn0016120	103.159	101.929	110.734
CaMKI	FBgn0016126	14.3723	18.9625	21.5816
Cdk4	FBgn0016131	9.52007	7.30536	7.59618
PTP-ER	FBgn0016641	5.46176	6.8455	3.2795
Ipp	FBgn0016672	8.19062	8.94119	8.3371
Lectin-galC1	FBgn0016675	1.45077	3.59041	4.10667
Nlp	FBgn0016685	373.162	327.014	356.19
Nurf-38	FBgn0016687	31.4397	29.8089	33.3234
ATPsynO	FBgn0016691	81.5945	81.0967	107.85
Past1	FBgn0016693	70.2874	77.4752	74.8028
Pitslre	FBgn0016696	7.20057	5.19756	3.08678
Prosalpha5	FBgn0016697	72.0772	58.059	67.8916
Ptpa	FBgn0016698	2.7102	5.60805	4.47518
Rab1	FBgn0016700	65.9215	68.8833	71.2721
Rab4	FBgn0016701	38.7285	36.3073	26.4484
Reg-2	FBgn0016715	6.41333	4.93793	5.00079
RpL29	FBgn0016726	487.685	490.381	493.453
sba	FBgn0016754	2.22728	2.23313	2.66739
Usp47	FBgn0016756	18.2815	18.0514	12.5818
angel	FBgn0016762	3.19725	3.24947	2.32294
	FBgn0016792	5.17774	5.18257	1.79136
dos	FBgn0016794	23.2957	25.3083	22.6569
fz2	FBgn0016797	2.20422	2.08062	1.04991
Stat92E	FBgn0016917	31.4308	37.8692	47.7615
Pino	FBgn0016926	61.9265	37.8337	45.7704
Dyrk2	FBgn0016930	8.0954	7.84629	3.51222
l(2)k10201	FBgn0016970	1.91835	1.32933	1.58382
spen	FBgn0016977	12.1897	12.2484	9.0435
snRNP-U1-70K	FBgn0016978	18.4091	17.8717	15.6835
smid	FBgn0016983	19.8373	19.2084	22.2465
sktl	FBgn0016984	25.4385	19.9108	19.1046
cag	FBgn0017414	15.4453	11.8006	8.43589
ari-1	FBgn0017418	15.4855	17.2808	9.00888
CG5989	FBgn0017429	5.0193	5.44908	4.6413
Nelf-E	FBgn0017430	2.69226	4.73805	7.62094
U2af38	FBgn0017457	7.50881	6.1473	5.96398
T3dh	FBgn0017482	1.44537	1.66929	2.65183
RpS3A	FBgn0017545	1424.26	1398.59	1703.47
Rga	FBgn0017550	10.028	9.07747	7.60803
Rca1	FBgn0017551	4.35832	2.22411	2.51044
Pdk	FBgn0017558	33.9567	37.38	29.3077
ND-75	FBgn0017566	18.1551	14.4843	17.1587
ND-23	FBgn0017567	11.14	13.0877	15.5404
Mo25	FBgn0017572	48.482	46.9695	45.2686
Mcm5	FBgn0017577	3.33599	3.77871	7.83902
Max	FBgn0017578	13.0579	8.59748	10.6801
RpL14	FBgn0017579	549.423	542.089	652.095
Lk6	FBgn0017581	41.1807	42.9432	28.4665
COX5A	FBgn0019624	79.0476	80.1103	99.1999
Atu	FBgn0019637	9.56809	6.64569	9.39111
ATPsynB	FBgn0019644	55.5193	51.0589	50.9308
roX1	FBgn0019661	2.30146	2.55833	3.56273
qm	FBgn0019662	12.619	13.0023	12.0528
lok	FBgn0019686	1.16092	1.04282	1.17147
colt	FBgn0019830	9.45954	11.1705	12.6363
Letm1	FBgn0019886	22.5653	21.496	11.9133
Smg5	FBgn0019890	4.10548	2.99464	2.9563
Surf4	FBgn0019925	54.2562	56.462	58.8823
SamDC	FBgn0019932	19.6631	18.5534	25.6776
RpS20	FBgn0019936	460.2	468.038	449.031
RpI1	FBgn0019938	4.73959	4.29322	5.06399
Psn	FBgn0019947	22.505	18.54	20.1659
	FBgn0019948	21.9815	20.2868	13.9353
Cdk9	FBgn0019949	4.47615	4.18492	5.27941
Orct	FBgn0019952	34.8393	26.681	30.9687
ND-42	FBgn0019957	20.7082	24.2532	22.475
Mitofilin	FBgn0019960	15.0488	14.9579	18.442
Khc-73	FBgn0019968	5.26235	5.52329	4.33053
Drice	FBgn0019972	15.8366	17.7244	15.7708
Gcn2	FBgn0019990	4.57425	4.77675	3.61828
Ppox	FBgn0020018	14.5424	8.56231	14.1252
Cbl	FBgn0020224	5.828	6.96705	4.93832
ATPsyngamma	FBgn0020235	30.8145	29.3666	28.4654
ATPCL	FBgn0020236	18.0906	19.1347	21.1318
14-3-3epsilon	FBgn0020238	597.16	536.226	480.91
stck	FBgn0020249	102.054	96.2887	110.265
sfl	FBgn0020251	3.32488	4.438	4.27512
Ran	FBgn0020255	422.601	395.607	496.64
Ppa	FBgn0020257	10.7652	13.0636	7.98627
pcm	FBgn0020261	2.98014	2.22707	4.14901
mre11	FBgn0020270	3.59464	3.97103	5.5485
mst	FBgn0020272	6.50339	6.24669	11.0576
loco	FBgn0020278	11.5861	12.9311	10.4969
lig	FBgn0020279	21.6677	23.3988	18.0968
drongo	FBgn0020304	29.199	34.4208	32.4757
dbe	FBgn0020305	6.77008	9.81196	6.13748
dom	FBgn0020306	7.30948	8.56745	4.56852
crol	FBgn0020309	19.1835	18.7526	12.0406
CG4050	FBgn0020312	10.1728	10.8333	7.48991
Rpt6	FBgn0020369	54.2276	46.7126	44.0312
TppII	FBgn0020370	12.4523	10.9465	11.3872
TM4SF	FBgn0020372	3.62066	3.65888	8.11376
Rfx	FBgn0020379	1.18891	2.38658	1.02833
Dredd	FBgn0020381	6.81531	5.42471	5.77892
pug	FBgn0020385	2.39505	2.29638	1.71623
Pdk1	FBgn0020386	12.216	10.6089	10.4797
Gcn5	FBgn0020388	4.88383	5.24692	4.87612
Papss	FBgn0020389	15.5279	19.1331	14.8353
Nmt	FBgn0020392	34.0306	28.0733	34.8336
asun	FBgn0020407	2.6459	4.00164	5.61728
JIL-1	FBgn0020412	8.65484	10.6255	8.14401
Idgf3	FBgn0020414	19.4542	28.5331	34.0943
Idgf2	FBgn0020415	13.4883	14.5663	18.6567
Idgf1	FBgn0020416	11.6482	11.0639	14.3805
Fak	FBgn0020440	6.46688	8.05072	7.35002
Elf	FBgn0020443	79.7762	79.6089	90.5491
E23	FBgn0020445	29.3896	25.0513	12.8133
Dad	FBgn0020493	2.9399	2.13954	1.86199
CtBP	FBgn0020496	37.1586	40.8939	25.2544
emb	FBgn0020497	15.4433	19.7367	19.1977
CLIP-190	FBgn0020503	1.27937	1.20893	1.63242
Abi	FBgn0020510	26.01	26.8056	19.2139
ade5	FBgn0020513	17.7045	20.661	29.2343
snoRNA:Me28S-G764	FBgn0020518	6.05018	4.65832	3.33009
kraken	FBgn0020545	2.26424	3.57844	3.73878
SA	FBgn0020616	4.11226	4.19941	4.78895
Rack1	FBgn0020618	254.772	242.519	263.583
RN-tre	FBgn0020620	17.8202	21.7419	13.3797
Pkn	FBgn0020621	6.50218	8.08388	7.39093
Pi3K21B	FBgn0020622	13.9529	14.0542	12.3088
Osbp	FBgn0020626	8.03959	6.99179	8.15708
Mcm7	FBgn0020633	1.98957	1.77894	1.69562
KrT95D	FBgn0020647	29.4317	30.014	25.1523
Trxr-1	FBgn0020653	23.6803	24.2884	30.6297
ArfGAP1	FBgn0020655	10.1098	9.23622	8.72052
eIF-4B	FBgn0020660	69.5677	61.535	74.7347
Atet	FBgn0020762	2.54975	4.5384	3.2196
Alas	FBgn0020764	12.3828	13.019	13.1143
	FBgn0020766	3.71099	4.40496	5.78729
Spred	FBgn0020767	3.13326	2.8339	3.42839
Su(z)12	FBgn0020887	7.86908	7.2262	8.17652
Rtc1	FBgn0020909	3.50641	3.07213	6.38886
RpL3	FBgn0020910	228.801	201.625	214.341
Dgkepsilon	FBgn0020930	5.6348	5.87505	5.42755
SerRS-m	FBgn0021750	2.89707	3.70183	5.49621
chb	FBgn0021760	16.7572	20.3487	19.7584
Nup154	FBgn0021761	8.73593	9.8882	14.1854
scu	FBgn0021765	72.1327	68.7288	78.3364
nudC	FBgn0021768	64.493	49.6189	70.1413
Tapdelta	FBgn0021795	109.324	83.1203	112.46
Tor	FBgn0021796	8.50828	9.28049	11.0897
Vps28	FBgn0021814	16.3608	15.6429	25.244
cnk	FBgn0021818	6.81582	8.34029	6.11853
DCTN2-p50	FBgn0021825	16.912	14.7159	11.8588
l(2)k14710	FBgn0021847	3.62736	2.95022	2.10902
l(2)k14505	FBgn0021856	27.4351	22.042	21.1737
Xbp1	FBgn0021872	72.4836	70.9057	62.0871
Nle	FBgn0021874	2.97926	1.37632	1.63982
Zfrp8	FBgn0021875	1.08403	2.36483	1.5911
ytr	FBgn0021895	92.7165	96.0598	107.591
RFeSP	FBgn0021906	13.3667	8.93748	10.2226
Coprox	FBgn0021944	29.7024	27.4927	32.2249
ND-PDSW	FBgn0021967	34.9566	37.6643	40.8274
l(2)k09913	FBgn0021979	22.1179	27.8804	24.5634
Rs1	FBgn0021995	5.70237	6.3197	6.08708
eIF-3p40	FBgn0022023	76.8648	69.8282	81.4314
Vps25	FBgn0022027	11.8327	6.43096	6.51283
l(2)k01209	FBgn0022029	2.70715	2.17742	3.51225
Nnp-1	FBgn0022069	18.4487	19.1004	25.2357
Vha36-1	FBgn0022097	82.3485	72.5674	72.0163
l(2)k05819	FBgn0022153	12.8039	17.6965	16.4879
Cas	FBgn0022213	21.7709	24.4702	27.3629
ubl	FBgn0022224	14.6977	11.9281	11.8067
lolal	FBgn0022238	35.8225	35.3214	26.4938
l(2)09851	FBgn0022288	5.47223	7.5238	7.60165
dnk	FBgn0022338	4.51701	5.21679	3.54285
CG3760	FBgn0022343	99.7847	87.5158	127.189
CG10340	FBgn0022344	46.7889	31.9577	40.9835
CG1910	FBgn0022349	57.9259	56.2232	57.7306
Pur-alpha	FBgn0022361	28.7655	27.9925	22.9577
D19B	FBgn0022699	2.92933	4.66873	3.3859
Cht2	FBgn0022702	10.6665	12.1396	12.3974
	FBgn0022720	9.88441	9.09594	9.77543
Taf8	FBgn0022724	2.8153	2.70954	2.71175
Sin3A	FBgn0022764	12.2725	10.8569	11.2766
Pp2C1	FBgn0022768	9.56302	7.7792	6.04169
Oat	FBgn0022774	163.488	126.724	159.898
Hira	FBgn0022786	11.6369	12.2179	10.7089
Hel89B	FBgn0022787	13.4095	17.1433	14.0116
Df31	FBgn0022893	415.578	338.231	458.641
D19A	FBgn0022935	3.6492	4.27073	4.09746
CycH	FBgn0022936	7.5329	6.14112	4.63398
Cbp80	FBgn0022942	14.6196	13.8297	19.4552
Cbp20	FBgn0022943	71.0493	81.7536	77.0583
yps	FBgn0022959	39.6053	36.3757	32.8929
vimar	FBgn0022960	8.97589	9.21462	9.80601
qkr58E-3	FBgn0022984	15.3757	14.9206	11.7179
qkr58E-2	FBgn0022985	14.0819	10.6534	15.7987
qkr58E-1	FBgn0022986	9.68297	15.067	14.1698
qkr54B	FBgn0022987	5.71437	5.57485	4.33693
mth	FBgn0023000	24.1157	21.3956	24.472
gek	FBgn0023081	6.37472	8.71384	8.28872
fray	FBgn0023083	12.1957	12.2841	12.2148
cyc	FBgn0023094	8.42186	10.062	9.91035
bon	FBgn0023097	3.16721	4.47074	3.30774
aay	FBgn0023129	34.6708	24.1203	26.5013
a6	FBgn0023130	2.19858	2.78491	2.45928
Uba1	FBgn0023143	94.6799	104.579	113.516
SmD3	FBgn0023167	14.5887	14.6512	11.521
AMPKalpha	FBgn0023169	6.83694	8.15084	8.64913
RpL39	FBgn0023170	415.11	427.062	400.443
rnh1	FBgn0023171	5.11099	6.23072	4.68857
RhoGEF2	FBgn0023172	19.056	22.5434	19.3754
Prosbeta2	FBgn0023174	50.66	40.9383	55.0141
Prosalpha7	FBgn0023175	126.037	109.824	102.728
Pp4-19C	FBgn0023177	5.9709	5.58241	5.39917
Orc4	FBgn0023181	2.72727	4.16221	4.98586
EloB	FBgn0023212	65.9455	57.7987	56.3825
eIF4G	FBgn0023213	50.3663	55.2634	58.3194
edl	FBgn0023214	31.699	36.11	45.3753
Mnt	FBgn0023215	5.80053	8.81258	3.70579
Parg	FBgn0023216	3.51046	5.17273	6.39623
Dap160	FBgn0023388	31.092	35.7383	37.4897
B4	FBgn0023407	5.56402	5.86625	4.54573
	FBgn0023423	31.2177	33.8169	28.712
Rbcn-3A	FBgn0023458	3.1492	4.51781	4.6171
Taldo	FBgn0023477	14.5183	16.1163	15.3614
teq	FBgn0023479	2.98855	2.55374	2.45313
Es2	FBgn0023506	5.00391	2.1015	2.5539
Ocrl	FBgn0023508	5.63021	6.15763	5.63443
mip130	FBgn0023509	3.77459	4.4644	4.50559
Rbcn-3B	FBgn0023510	8.17441	7.49313	9.66896
Edem1	FBgn0023511	8.01089	8.9461	6.94189
eIF2B-epsilon	FBgn0023512	3.98565	5.93951	8.27964
CG14805	FBgn0023514	18.0014	18.9778	20.5786
Pgam5	FBgn0023517	15.7305	12.3869	12.279
trr	FBgn0023518	2.97051	4.47959	3.09297
mRpL16	FBgn0023519	4.09343	6.92255	10.863
CG3857	FBgn0023520	1.67989	1.86253	1.33147
CG3587	FBgn0023521	2.13536	1.64411	1.64546
CG11596	FBgn0023522	24.0281	25.0619	17.9846
CG2865	FBgn0023526	10.8934	10.495	5.82497
CG3071	FBgn0023527	3.52114	2.17518	5.67901
CG2924	FBgn0023528	28.0315	29.4688	17.8873
CG2918	FBgn0023529	93.434	86.9055	83.9953
CG3156	FBgn0023536	3.42113	2.86651	3.21222
CG17896	FBgn0023537	9.58917	9.28324	12.2248
Nmd3	FBgn0023542	9.31005	10.4481	9.57192
CG4406	FBgn0023545	9.15323	9.81617	9.93214
Mct1	FBgn0023549	21.0593	25.2878	33.3113
Ac78C	FBgn0024150	1.67639	2.01566	2.08556
vig	FBgn0024183	29.6696	30.6024	31.8136
syd	FBgn0024187	8.54917	8.8377	4.02673
san	FBgn0024188	58.9893	51.9392	54.0068
rasp	FBgn0024194	2.25661	3.80073	3.88146
robl	FBgn0024196	22.9838	14.1341	16.265
IKKbeta	FBgn0024222	9.98961	14.6041	8.0388
aurB	FBgn0024227	1.32971	2.15	1.75653
Hs2st	FBgn0024230	11.4265	8.68783	6.28927
gbb	FBgn0024234	12.5023	15.84	17.563
foi	FBgn0024236	33.3292	42.3332	42.3863
Fim	FBgn0024238	21.4641	21.8027	18.3006
dnt	FBgn0024245	17.9419	10.8771	8.46466
chico	FBgn0024248	7.82567	7.05779	4.42833
brk	FBgn0024250	9.70227	9.61272	5.12338
WASp	FBgn0024273	6.74523	7.44139	6.40017
trio	FBgn0024277	13.716	33.4852	44.1584
Srp54	FBgn0024285	40.395	41.9708	43.9403
Sirt1	FBgn0024291	9.58118	10.7793	10.0926
Plap	FBgn0024314	20.4655	18.1865	25.2771
Npc1a	FBgn0024320	30.0205	33.9373	41.8753
Mkk4	FBgn0024326	31.461	31.8262	25.9115
Mekk1	FBgn0024329	6.71264	9.88603	9.23679
MED6	FBgn0024330	2.52162	3.68317	2.20436
Mcm3	FBgn0024332	1.08802	1.45498	2.64759
Hop	FBgn0024352	170.057	158.056	147.4
Tsp2A	FBgn0024361	8.34307	5.25578	3.75719
CG11412	FBgn0024362	15.2144	14.7848	11.5099
CG11417	FBgn0024364	5.43533	4.20953	5.91294
CG12773	FBgn0024365	29.0975	31.0815	26.1952
E2f2	FBgn0024371	8.64312	7.71346	6.87642
Dlc90F	FBgn0024432	156.148	148.056	137.513
Bin1	FBgn0024491	5.51698	5.06467	4.98316
Sec13	FBgn0024509	41.5653	40.1713	47.2398
dlt	FBgn0024510	5.93825	4.99605	6.49368
Neos	FBgn0024542	7.27358	6.26897	6.27408
flfl	FBgn0024555	26.0119	27.9524	27.0655
EfTuM	FBgn0024556	26.6603	20.868	28.227
Dph5	FBgn0024558	4.602	6.60342	5.52653
fws	FBgn0024689	4.25491	3.00713	4.92859
Cpsf160	FBgn0024698	5.51947	5.06214	5.52197
Slip1	FBgn0024728	27.7432	22.4998	22.3983
Drep1	FBgn0024732	21.8459	15.2732	11.8231
RpL10	FBgn0024733	1389.63	1257.31	1505.48
PRL-1	FBgn0024734	70.3928	64.5688	47.9059
Flo1	FBgn0024754	73.4948	66.8126	74.2337
Dbp80	FBgn0024804	13.2915	13.5086	12.7295
DIP2	FBgn0024806	14.8766	20.0908	16.0262
DIP1	FBgn0024807	8.0648	8.31626	8.28908
Crk	FBgn0024811	19.8225	28.7841	31.5831
Clc	FBgn0024814	316.847	286.209	309.443
AP-1mu	FBgn0024833	15.5064	10.7659	11.6923
Pcd	FBgn0024841	27.9894	21.801	18.9884
p38b	FBgn0024846	7.77454	5.18785	6.70407
kin17	FBgn0024887	14.5071	15.0041	11.9773
Kap-alpha1	FBgn0024889	20.7301	19.8731	21.8134
Taf7	FBgn0024909	12.871	11.2492	10.4542
agt	FBgn0024912	5.67478	4.19451	2.24889
Ts	FBgn0024920	3.50605	3.1044	5.21038
Trn	FBgn0024921	13.8534	16.0645	14.9872
NitFhit	FBgn0024945	7.82918	6.30567	4.93298
NTPase	FBgn0024947	12.1824	13.551	14.9248
Mat1	FBgn0024956	7.52158	7.63842	8.99371
Irp-1B	FBgn0024957	12.4174	13.4017	13.6096
Irp-1A	FBgn0024958	24.3981	23.1348	22.0812
CG2701	FBgn0024973	2.46498	1.57327	1.28535
Syx4	FBgn0024980	4.32611	3.08284	3.49572
CG4293	FBgn0024983	12.9509	14.0826	13.3813
CG11448	FBgn0024985	30.3512	25.7759	30.1523
CG3719	FBgn0024986	2.65014	3.49795	2.188
ssx	FBgn0024987	17.93	14.2335	13.2841
CG2694	FBgn0024991	3.09419	2.99717	1.97777
CG2658	FBgn0024992	3.0431	3.08198	3.16953
Csat	FBgn0024994	7.2373	3.44174	6.32672
eIF2B-beta	FBgn0024996	6.83934	6.42622	5.93379
CG2685	FBgn0024998	4.67401	4.56048	3.72588
Bem46	FBgn0025109	2.57575	2.01861	2.73418
	FBgn0025117	18.6282	19.9551	17.5344
az2	FBgn0025185	4.39136	3.44149	4.79095
ari-2	FBgn0025186	11.9757	8.93878	5.18112
RpL31	FBgn0025286	882.754	856.509	962.717
CG4585	FBgn0025335	9.23929	8.93781	11.214
CG4882	FBgn0025336	11.8994	6.25694	9.10552
Thiolase	FBgn0025352	28.4393	36.9508	52.5038
Ip259	FBgn0025366	49.8637	52.8161	63.0034
Fpps	FBgn0025373	12.4555	9.05273	9.7516
rush	FBgn0025381	54.9208	59.5567	67.6812
inc	FBgn0025394	27.0231	24.6187	24.722
Cyp6g1	FBgn0025454	1.06185	2.62789	4.13291
CycT	FBgn0025455	7.76354	8.16419	6.75785
CREG	FBgn0025456	15.419	18.1675	16.9736
Bub3	FBgn0025457	16.2849	17.2071	21.5502
Bap60	FBgn0025463	40.4637	34.1578	32.8709
fidipidine	FBgn0025519	28.6443	26.3736	29.5615
unc-119	FBgn0025549	11.0731	9.76579	6.31637
SF1	FBgn0025571	7.43053	8.46492	8.59703
Pli	FBgn0025574	8.61871	6.28991	7.0721
Int6	FBgn0025582	66.751	65.8571	66.4747
Gk1	FBgn0025592	8.75717	10.863	9.37232
Faf2	FBgn0025608	12.9537	16.5717	15.9051
Torsin	FBgn0025615	27.0705	23.1198	25.9184
CG13360	FBgn0025620	5.39723	2.15335	3.72688
CG16989	FBgn0025621	4.2189	3.94441	4.04714
CG4025	FBgn0025624	10.4024	15.5303	15.0821
CG4281	FBgn0025626	11.5735	9.95664	4.29012
CG4199	FBgn0025628	3.98841	6.30624	5.33136
moody	FBgn0025631	1.31786	2.35222	1.91233
CG13366	FBgn0025633	3.38015	2.91965	2.06372
CG13367	FBgn0025634	5.37881	4.57117	5.36252
CG17829	FBgn0025635	5.71764	3.94595	6.79303
SkpA	FBgn0025637	172.19	176.792	221.061
Roc1a	FBgn0025638	66.045	66.9639	66.7861
Hmt4-20	FBgn0025639	14.259	11.7879	7.48587
CG13369	FBgn0025640	9.90685	9.58624	10.6109
DAAM	FBgn0025641	9.87733	10.4448	9.80256
CycK	FBgn0025674	5.71969	5.42729	6.47372
CkIIalpha-i3	FBgn0025676	6.40251	3.75408	4.71676
CaBP1	FBgn0025678	165.342	162.395	188.575
CG3558	FBgn0025681	38.4458	44.2761	40.9433
scf	FBgn0025682	524.71	422.507	409.751
CG3164	FBgn0025683	21.3871	22.0457	28.384
MFS18	FBgn0025684	4.9424	4.23186	3.23628
LKRSDH	FBgn0025687	80.0251	81.9225	84.5757
ZnT41F	FBgn0025693	22.4356	22.8108	21.5312
santa-maria	FBgn0025697	5.17468	1.40428	5.1828
CG5885	FBgn0025700	42.9495	35.3143	34.1465
Bap55	FBgn0025716	20.3973	27.0107	25.2164
Ate1	FBgn0025720	9.63448	8.39588	8.24364
beta'COP	FBgn0025724	25.3453	23.9389	31.2611
alphaCOP	FBgn0025725	23.5301	22.9432	26.9429
unc-13	FBgn0025726	1.5175	1.39886	1.34483
pon	FBgn0025739	3.14489	3.91149	7.58969
PlexB	FBgn0025740	12.8075	13.0651	13.2268
PlexA	FBgn0025741	52.5831	56.3989	58.2192
mtm	FBgn0025742	22.7845	26.3143	30.5174
mbt	FBgn0025743	2.93533	2.94547	2.38373
homer	FBgn0025777	16.2128	15.3469	17.3673
Cdc16	FBgn0025781	8.30136	8.54531	6.45643
TBPH	FBgn0025790	4.68692	3.66507	5.15947
Smox	FBgn0025800	27.4875	28.2096	20.9131
Sbf	FBgn0025802	18.3004	20.948	15.6262
	FBgn0025806	24.8635	25.8723	27.0316
Rad9	FBgn0025807	2.17433	2.51119	2.20944
Rad17	FBgn0025808	4.6596	6.77667	4.55947
Paf-AHalpha	FBgn0025809	21.1897	18.4447	18.4426
Mgstl	FBgn0025814	3.05833	4.29999	3.9522
Mcm6	FBgn0025815	3.43928	2.60465	4.84116
JTBR	FBgn0025820	4.63206	6.20561	7.03673
IntS8	FBgn0025830	7.83419	8.93753	6.94131
Fen1	FBgn0025832	4.22371	3.16415	3.01593
RhoGAP1A	FBgn0025836	14.1802	13.8621	8.64682
ND-B14,5A	FBgn0025839	8.18687	4.50247	10.9435
Crag	FBgn0025864	13.0994	16.7895	14.9148
Cortactin	FBgn0025865	163.982	149.492	164.966
CalpB	FBgn0025866	5.1159	8.11883	10.0277
Meics	FBgn0025874	7.13547	7.95997	4.1506
Inos	FBgn0025885	63.8407	56.1673	85.536
Eph	FBgn0025936	12.8764	13.2294	16.0254
Top3beta	FBgn0026015	2.33857	2.37015	3.15227
Rlip	FBgn0026056	2.93619	4.40117	1.95997
Mhcl	FBgn0026059	5.17968	5.51071	4.32292
UBL3	FBgn0026076	23.1678	20.4093	16.7727
Nsun2	FBgn0026079	3.08946	4.38576	3.6135
Tip60	FBgn0026080	2.47724	2.93631	2.04525
tyf	FBgn0026083	6.82962	7.59733	6.71104
cib	FBgn0026084	1975.5	1741.04	1365.18
dgt4	FBgn0026085	3.00036	3.46518	3.53879
Adar	FBgn0026086	1.97574	1.80472	1.21599
CG14818	FBgn0026088	9.38754	15.5303	13.8252
CG14817	FBgn0026089	6.66835	9.87362	9.88168
CG14812	FBgn0026090	47.8583	43.7197	55.0586
CDC45L	FBgn0026143	5.47085	3.85669	3.28497
CBP	FBgn0026144	5.42851	8.87592	4.23008
CG16833	FBgn0026147	2.50996	2.06718	2.58184
CG12253	FBgn0026148	2.28346	1.75814	2.30421
BCL7-like	FBgn0026149	13.3293	12.4465	13.8927
ApepP	FBgn0026150	91.1506	97.9716	104.492
tna	FBgn0026160	7.64271	4.89776	2.8087
Rok	FBgn0026181	3.15249	3.22266	2.18068
prominin-like	FBgn0026189	33.389	32.4268	32.1609
par-6	FBgn0026192	80.5201	86.5831	93.7214
nop5	FBgn0026196	16.225	14.6302	26.075
noe	FBgn0026197	2.19787	6.34592	5.96226
myo	FBgn0026199	11.9236	12.9931	16.2219
mbo	FBgn0026207	10.2377	6.72607	9.41406
gus	FBgn0026238	43.7268	37.1094	31.6033
eIF-1A	FBgn0026250	232.665	221.495	225.466
msk	FBgn0026252	73.2956	68.3962	78.5312
cav	FBgn0026257	1.6122	1.24131	2.78889
eIF5B	FBgn0026259	17.9777	16.1901	14.3126
bonsai	FBgn0026261	8.97968	5.74099	12.1798
bip2	FBgn0026262	15.1241	18.9563	16.1695
bip1	FBgn0026263	9.47819	6.8176	3.56946
aft	FBgn0026309	15.5673	16.4088	15.4905
X11L	FBgn0026313	5.28108	5.87687	4.04223
Ubc10	FBgn0026316	35.5865	40.0084	34.0609
Tsc1	FBgn0026317	4.76436	5.78225	5.26694
Tak1	FBgn0026323	3.31294	5.07085	4.02044
Taf10b	FBgn0026324	14.8878	14.5989	12.5235
Mad1	FBgn0026326	5.8691	9.01297	10.0108
Septin 5	FBgn0026361	1.40686	1.82792	1.45191
Sara	FBgn0026369	11.4038	10.8903	11.7479
SRPK	FBgn0026370	27.5993	33.2196	20.536
SAK	FBgn0026371	2.28654	2.53299	2.92803
RpL23A	FBgn0026372	577.507	569.7	616.899
RpII33	FBgn0026373	11.0276	11.2376	12.0501
RhoGAPp190	FBgn0026375	4.93695	7.40115	4.60352
Rgl	FBgn0026376	1.28704	1.98191	3.68369
Rep	FBgn0026378	3.92648	6.61322	5.6731
Pten	FBgn0026379	6.52509	5.39111	6.46467
Prosbeta3	FBgn0026380	57.1391	44.1267	39.2178
Noa36	FBgn0026400	11.8877	8.30148	4.56497
Nipped-B	FBgn0026401	7.66483	7.986	7.97316
NiPp1	FBgn0026402	2.7986	1.61608	1.54038
Dronc	FBgn0026404	19.2825	19.2043	22.8165
Mpcp	FBgn0026409	179.481	187.156	212.585
Idgf4	FBgn0026415	3.17354	3.1699	4.10723
Hus1-like	FBgn0026417	6.9973	9.32462	8.22125
Hsc70Cb	FBgn0026418	35.9817	38.2142	38.6401
Su(var)2-HP2	FBgn0026427	3.39408	3.26658	2.37304
HDAC6	FBgn0026428	1.49786	2.14508	1.08826
Grip84	FBgn0026430	1.4639	2.07628	1.95075
Grip75	FBgn0026431	8.08198	8.14608	10.4336
Grip163	FBgn0026432	2.6881	3.10454	2.41599
Grip128	FBgn0026433	2.75419	4.22378	6.03889
ear	FBgn0026441	6.35057	6.33219	7.35993
Drp1	FBgn0026479	14.2605	20.3339	21.1022
Dek	FBgn0026533	18.8933	16.6396	12.4287
SPARC	FBgn0026562	82.5162	82.5931	115.707
CG1307	FBgn0026566	19.4393	17.429	24.9188
CG5704	FBgn0026570	9.7629	12.4029	10.0755
ADD1	FBgn0026573	6.62873	8.33289	5.34649
hang	FBgn0026575	6.82139	9.3916	6.6693
CG5991	FBgn0026576	2.68387	3.44407	4.1855
CG8677	FBgn0026577	9.21594	9.14012	6.39255
Hmg-2	FBgn0026582	3.1531	1.75336	2.50684
Axn	FBgn0026597	4.00756	6.41419	3.75161
Apc2	FBgn0026598	3.1123	2.41343	2.49616
Ady43A	FBgn0026602	1.99933	2.47401	4.36252
tacc	FBgn0026620	27.7286	26.1197	20.4188
nes	FBgn0026630	4.10303	7.49016	9.39766
ldlCp	FBgn0026634	4.80001	5.12184	5.94446
MagR	FBgn0026666	2.2099	3.48036	2.65387
IntS4	FBgn0026679	1.63386	2.67323	3.29742
l(1)G0007	FBgn0026713	2.32298	1.60972	1.34253
fat-spondin	FBgn0026721	406.387	350.797	403.946
drosha	FBgn0026722	3.59344	4.19249	4.90431
CG6171	FBgn0026737	7.07164	7.62271	7.52514
CG7857	FBgn0026738	18.3565	17.2252	14.5239
mRpL18	FBgn0026741	26.7843	28.4787	28.0808
Yippee	FBgn0026749	18.2488	11.381	11.8523
XRCC1	FBgn0026751	13.1596	10.2628	10.3048
	FBgn0026753	73.5646	68.2002	62.5266
Trap1	FBgn0026761	7.42722	10.4841	12.7882
Rad23	FBgn0026777	45.7868	46.5166	48.5664
Nhe1	FBgn0026787	3.7615	3.63207	3.46194
Thd1	FBgn0026869	10.511	13.1359	10.9242
MED18	FBgn0026873	2.54597	3.99054	3.60343
CG4325	FBgn0026878	3.15662	2.43043	2.02701
CG13364	FBgn0026879	70.3197	65.7221	49.6674
STUB1	FBgn0027052	15.0283	9.81641	11.3906
CSN5	FBgn0027053	30.1194	21.722	32.7941
CSN4	FBgn0027054	33.9919	31.3637	27.9117
CSN3	FBgn0027055	20.1433	18.8275	16.5533
CSN1b	FBgn0027057	12.0466	13.308	14.8468
Eb1	FBgn0027066	160.781	101.176	102.464
ValRS	FBgn0027079	10.0044	8.57257	10.734
TyrRS	FBgn0027080	26.2027	28.8258	28.0134
ThrRS	FBgn0027081	56.6536	47.928	54.6222
ProRS-m	FBgn0027082	2.48867	1.67663	2.05469
LysRS	FBgn0027084	9.78816	8.97951	12.0359
LeuRS-m	FBgn0027085	2.60438	1.92503	1.54816
IleRS	FBgn0027086	16.0976	18.6847	22.717
HisRS	FBgn0027087	3.1329	3.87217	4.81013
GlyRS	FBgn0027088	19.779	21.4869	20.8206
GlnRS	FBgn0027090	23.9641	18.9445	25.0754
CysRS	FBgn0027091	10.0039	6.73966	13.0244
ArgRS	FBgn0027093	26.8929	20.0821	29.4421
AlaRS	FBgn0027094	23.292	22.371	33.2483
Manf	FBgn0027095	149.69	98.4518	110.707
Dyrk3	FBgn0027101	13.5999	11.9693	12.5325
Inx2	FBgn0027108	4.21967	3.74621	2.51215
Kmn1	FBgn0027259	5.80866	2.35706	5.4438
l(1)G0196	FBgn0027279	3.76828	5.31067	5.18069
l(1)G0193	FBgn0027280	34.3886	33.9198	25.6294
Gmap	FBgn0027287	2.36897	2.55754	1.40312
l(1)G0156	FBgn0027291	66.3162	65.5376	55.1839
temp	FBgn0027296	3.19991	4.03162	6.72484
Tcp-1zeta	FBgn0027329	101.3	102.546	128.118
l(1)G0020	FBgn0027330	2.66208	3.46579	3.51658
l(1)G0004	FBgn0027334	2.96491	2.47306	1.9039
Rip11	FBgn0027335	72.4031	104.315	76.9423
Kap-alpha3	FBgn0027338	68.8586	69.0072	84.3476
jim	FBgn0027339	2.70056	3.16985	2.07492
fz4	FBgn0027342	2.52361	3.05336	2.91033
Amph	FBgn0027356	3.58292	4.4781	6.07832
Tim8	FBgn0027359	21.4976	21.7246	30.0365
Stam	FBgn0027363	29.8185	35.5201	34.4934
RecQ5	FBgn0027375	5.04856	5.10186	2.77879
MRG15	FBgn0027378	5.41353	6.85338	5.15712
Dnz1	FBgn0027453	13.9629	15.2871	10.9283
wdb	FBgn0027492	16.4189	18.3455	12.4869
AdSS	FBgn0027493	21.2051	22.0691	29.4229
Smyd4-4	FBgn0027495	21.4911	17.7709	15.5386
epsilonCOP	FBgn0027496	31.7457	28.2788	35.4948
Madm	FBgn0027497	13.6142	12.9212	16.3223
wde	FBgn0027499	11.6618	10.0265	8.71886
spd-2	FBgn0027500	1.06691	1.33077	1.19797
CG11970	FBgn0027503	3.84354	3.46695	2.50158
CG8878	FBgn0027504	4.35779	7.61617	7.51413
Rab3-GAP	FBgn0027505	6.12546	5.94419	4.36902
EDTP	FBgn0027506	5.19191	5.99624	5.02843
CG1344	FBgn0027507	37.1736	38.4071	40.95
Tnks	FBgn0027508	1.54839	2.18566	1.42042
TBCD	FBgn0027509	18.9892	21.42	23.6496
CG10254	FBgn0027512	6.57001	6.35934	6.66415
CG7115	FBgn0027515	5.27341	4.4058	6.02124
CG7609	FBgn0027518	3.14377	4.37041	4.71044
CG3909	FBgn0027524	6.28077	9.23211	6.36404
LTV1	FBgn0027525	18.4359	17.7434	13.1173
Ublcp1	FBgn0027526	33.2408	27.5081	36.5202
tapas	FBgn0027529	5.21815	3.87136	3.59492
CG7139	FBgn0027532	4.32037	4.14144	2.63956
botv	FBgn0027535	11.2049	12.689	13.8945
Nup93-1	FBgn0027537	11.1796	7.43392	15.197
beta4GalNAcTA	FBgn0027538	8.93107	12.1635	13.356
lili	FBgn0027539	1.77808	1.60433	3.30304
CG1927	FBgn0027547	16.9642	16.4754	24.8288
nito	FBgn0027548	13.2874	13.2348	14.453
CG7927	FBgn0027549	15.3	16.1922	16.8106
CG10863	FBgn0027552	16.9005	18.351	28.6223
NELF-B	FBgn0027553	3.74535	1.38745	2.91719
CG8042	FBgn0027554	3.76431	4.84912	5.13996
pgant3	FBgn0027558	6.38164	5.2285	4.50324
	FBgn0027559	8.25691	7.33545	5.94307
CG18659	FBgn0027561	12.8607	14.4564	14.1153
CG3149	FBgn0027564	3.81581	4.67677	3.0861
CG5498	FBgn0027565	7.74646	6.56081	7.67473
CG8108	FBgn0027567	26.2838	24.3766	23.5909
Cand1	FBgn0027568	9.20157	12.2586	14.3113
cert	FBgn0027569	8.5704	12.0281	13.3456
	FBgn0027571	5.18113	5.48515	5.04998
CG5009	FBgn0027572	2.88748	2.68235	2.38395
CG5815	FBgn0027574	6.97006	3.8671	4.06207
CG14526	FBgn0027578	18.8928	13.9208	13.8651
mino	FBgn0027579	5.3663	8.74147	11.44
PCB	FBgn0027580	2.42314	1.26509	1.09621
CG6230	FBgn0027582	17.5954	17.5083	21.1303
CG7601	FBgn0027583	7.55063	6.54029	7.27292
CG7028	FBgn0027587	8.18887	10.0238	9.79719
GCS2alpha	FBgn0027588	53.372	49.9018	59.9911
GstE12	FBgn0027590	33.8689	30.539	39.5752
MED15	FBgn0027592	4.91577	5.67733	6.21309
drpr	FBgn0027594	33.531	30.1327	31.5606
CG17712	FBgn0027597	4.60084	4.04846	2.53235
cindr	FBgn0027598	49.7018	49.9976	61.3988
CG2790	FBgn0027599	17.3689	13.4421	16.7054
pdgy	FBgn0027601	21.1008	28.0304	41.1229
CG8611	FBgn0027602	1.84024	3.26974	3.56458
Ulp1	FBgn0027603	11.6448	15.861	11.4803
	FBgn0027605	21.596	25.6952	28.765
CG8230	FBgn0027607	9.27651	8.16589	7.47205
morgue	FBgn0027609	3.05795	3.22008	4.90089
Dic1	FBgn0027610	6.69738	8.50845	8.57068
LManII	FBgn0027611	166.657	191.926	208.055
CG6404	FBgn0027615	7.96918	6.60271	5.57827
YT521-B	FBgn0027616	8.33916	7.63118	8.50273
CG5808	FBgn0027617	7.93069	6.93618	7.75554
Adam	FBgn0027619	103.523	84.6393	84.9943
Acf	FBgn0027620	4.49088	4.00621	3.37533
Pfrx	FBgn0027621	7.69868	5.17238	5.68388
jdp	FBgn0027654	2.16673	1.33462	2.50445
htt	FBgn0027655	2.25721	2.69836	3.44382
glob1	FBgn0027657	4.9127	3.40427	2.75809
blot	FBgn0027660	34.0525	34.2343	25.1787
VhaSFD	FBgn0027779	48.3202	49.9621	51.0496
U26	FBgn0027780	1.46628	1.37592	2.04287
SMC2	FBgn0027783	3.70881	5.07114	5.13863
NP15,6	FBgn0027785	28.8878	30.8398	32.4684
Mtch	FBgn0027786	35.8416	27.4751	29.5914
O-fut2	FBgn0027791	3.27317	2.66842	1.7486
Lrpprc2	FBgn0027794	2.51167	2.25616	2.53449
Dp1	FBgn0027835	106.308	106.703	97.7129
Dgp-1	FBgn0027836	2.27824	1.22381	1.22481
CstF-64	FBgn0027841	2.50208	2.51279	3.77226
CAH2	FBgn0027843	3.31342	1.24369	1.91493
Ogg1	FBgn0027864	5.89742	6.25506	10.9304
Tsp96F	FBgn0027865	49.9253	45.5409	42.5012
CG9776	FBgn0027866	11.1886	14.2013	11.2191
Nup107	FBgn0027868	2.78108	3.94799	2.10476
rdgBbeta	FBgn0027872	1.36589	1.57749	1.5036
Cpsf100	FBgn0027873	8.47673	8.37004	6.62456
Aac11	FBgn0027885	17.7272	19.1431	19.2327
ball	FBgn0027889	4.42347	3.76435	4.10059
CG12018	FBgn0027903	1.36096	1.70279	3.55818
NimB1	FBgn0027929	10.8612	14.2352	13.7027
MP1	FBgn0027930	82.9138	67.2014	66.0227
Akap200	FBgn0027932	432.628	393.766	320.106
ppl	FBgn0027945	163.422	140.091	149.787
msps	FBgn0027948	21.5957	23.9361	20.7045
msb1l	FBgn0027949	1.6122	3.19194	3.99318
MBD-like	FBgn0027950	3.85236	4.59748	1.90835
MTA1-like	FBgn0027951	10.0715	11.2907	7.94945
ric8a	FBgn0028292	8.05061	5.13827	7.34638
l(1)G0334	FBgn0028325	40.734	40.71	32.8457
l(1)G0320	FBgn0028327	378.325	337.543	348.246
l(1)G0289	FBgn0028331	295.335	290.482	313.66
l(1)G0255	FBgn0028336	53.1675	44.6133	44.3845
Ptpmeg2	FBgn0028341	17.0167	17.9939	17.0416
ATPsyndelta	FBgn0028342	22.007	18.2293	24.0897
Ankle2	FBgn0028343	7.05558	7.97053	6.23902
Cdc7	FBgn0028360	5.17083	4.85949	3.09721
isopeptidase-T-3	FBgn0028372	1.56582	1.53018	1.98887
heix	FBgn0028375	2.86466	2.37976	3.15348
fal	FBgn0028380	14.6787	14.9504	15.936
cyp33	FBgn0028382	3.50984	4.60636	2.63435
chm	FBgn0028387	2.60044	2.9524	2.47447
CG17834	FBgn0028394	10.0293	7.79098	7.39318
TotA	FBgn0028396	5.16199	13.1785	13.4584
Taf10	FBgn0028398	10.6607	10.397	6.65015
TMS1	FBgn0028399	52.3459	53.464	66.0025
Sin	FBgn0028402	9.02645	5.10383	4.19197
Drep4	FBgn0028406	1.17282	1.26986	2.54179
Nxt1	FBgn0028411	3.49566	1.34574	2.40507
Kap3	FBgn0028421	2.94805	2.75	1.31059
JhI-21	FBgn0028425	6.04507	4.4498	4.93607
JhI-1	FBgn0028426	6.27592	5.90594	8.34798
Ilk	FBgn0028427	17.8562	20.868	18.4865
I-2	FBgn0028429	19.1339	26.8894	20.2709
He	FBgn0028430	103.545	135.514	176.767
Ercc1	FBgn0028434	3.97402	5.35462	3.28102
ECSIT	FBgn0028436	3.42995	2.86855	3.71067
CG11070	FBgn0028467	10.2056	9.8579	9.49827
rtet	FBgn0028468	4.29345	4.9586	4.22353
Nab2	FBgn0028471	3.60584	3.59185	2.97704
Non1	FBgn0028473	55.2225	58.5095	61.6272
CG4119	FBgn0028474	9.13567	7.15959	7.67725
Hrd3	FBgn0028475	7.39752	8.6538	10.0873
Usp1	FBgn0028476	3.58368	2.94078	2.02441
Mtpalpha	FBgn0028479	38.6994	46.3944	54.0015
CG17841	FBgn0028480	6.32254	7.5211	6.786
Ack	FBgn0028484	2.18429	2.19184	1.65557
CG31705	FBgn0028490	131.201	134.808	132.791
CG6424	FBgn0028494	10.0016	9.07791	4.32634
CG3530	FBgn0028497	3.87094	4.27412	2.59888
Rich	FBgn0028500	5.85125	5.78701	5.23124
CG4455	FBgn0028506	5.14741	4.87478	4.41978
CG3793	FBgn0028507	11.8567	12.1256	10.91
CenG1A	FBgn0028509	13.099	16.6513	17.6616
CG4793	FBgn0028514	14.8306	8.66034	13.5744
EndoGI	FBgn0028515	62.1541	53.0883	61.3387
CG18478	FBgn0028517	1.32467	2.67731	2.46076
hll	FBgn0028519	1.64008	2.22358	2.35491
CG5888	FBgn0028523	42.6051	36.8559	35.4514
mTTF	FBgn0028530	7.02547	5.32473	5.61909
CG31775	FBgn0028537	86.4791	115.288	62.7122
Sec71	FBgn0028538	9.89576	9.6177	10.0899
CG31731	FBgn0028539	18.716	21.1971	22.5304
TM9SF4	FBgn0028541	31.5906	29.6098	23.1622
NimB4	FBgn0028542	55.9826	70.3098	72.7573
NimB2	FBgn0028543	5.91948	5.95032	8.50739
ics	FBgn0028546	58.6917	54.0371	45.811
Atf3	FBgn0028550	5.71	6.90493	7.35796
gammaSnap1	FBgn0028552	2.67573	4.22877	3.4881
x16	FBgn0028554	20.3343	19.5196	24.4194
sut1	FBgn0028563	2.2174	1.95835	2.0461
hfp	FBgn0028577	5.73372	6.84647	8.55839
phtf	FBgn0028579	6.46006	5.82709	4.59385
lqf	FBgn0028582	12.4232	15.908	15.1363
aralar1	FBgn0028646	9.17922	7.9106	7.00148
CG11902	FBgn0028647	3.93176	3.23784	4.51636
mRpL50	FBgn0028648	6.17299	7.12932	7.73266
VhaPPA1-1	FBgn0028662	66.6684	71.8905	47.838
VhaM9,7-b	FBgn0028663	68.6915	65.7375	61.3054
VhaM9,7-c	FBgn0028664	4.82302	5.78445	1.53153
VhaAC39-1	FBgn0028665	124.562	132.809	176.692
Vha100-2	FBgn0028670	62.5411	74.2036	82.3903
Vha100-1	FBgn0028671	40.9882	39.8812	38.4606
spt4	FBgn0028683	8.26108	10.336	13.0726
Rpt5	FBgn0028684	72.9964	70.4589	66.7328
Rpt4	FBgn0028685	72.3709	64.7332	59.0415
Rpt3	FBgn0028686	73.4359	72.1785	66.5675
Rpt1	FBgn0028687	67.4905	62.2371	72.5234
Rpn7	FBgn0028688	41.2177	43.821	40.836
Rpn6	FBgn0028689	102.147	101.532	114.449
Rpn5	FBgn0028690	131.018	120.765	135.145
Rpn9	FBgn0028691	57.2443	54.7513	53.218
Rpn2	FBgn0028692	81.5108	78.8038	76.8888
Rpn12	FBgn0028693	83.3162	71.9395	70.7452
Rpn11	FBgn0028694	100.008	92.1909	98.6953
Rpn1	FBgn0028695	51.2107	47.0765	64.4883
RpL15	FBgn0028697	1410.49	1355.24	1606.2
RfC38	FBgn0028700	2.25562	1.2459	1.94324
Nhe3	FBgn0028703	5.04426	6.14494	7.98695
Mst85C	FBgn0028708	3.87079	4.96718	4.61615
Lnk	FBgn0028717	2.6414	3.54089	2.33656
Fmr1	FBgn0028734	21.5851	24.4786	18.8409
Ef1beta	FBgn0028737	309.694	316.417	363.916
CG5033	FBgn0028744	8.94773	8.81635	9.40214
CG18508	FBgn0028746	5.97604	3.56225	3.81981
Dak1	FBgn0028833	35.7273	32.0425	36.5202
CSN7	FBgn0028836	16.712	17.4628	21.9011
CSN6	FBgn0028837	16.8681	13.2896	16.1937
CG18477	FBgn0028864	1.27286	1.59256	3.50299
GMF	FBgn0028894	100.65	75.0589	75.4515
CG17328	FBgn0028895	2.70697	3.70528	4.80093
CG4935	FBgn0028897	8.2792	4.86479	3.11792
CG16865	FBgn0028919	2.84347	1.29014	4.35986
CG16890	FBgn0028932	9.06545	7.96301	5.69251
NimB5	FBgn0028936	8.45725	11.7209	13.5925
CG16886	FBgn0028938	24.1808	16.4276	19.6438
NimC2	FBgn0028939	17.3543	13.4693	13.4527
Kebab	FBgn0028952	1.54496	1.7843	2.66705
CG14478	FBgn0028953	47.3181	49.7567	38.2596
mthl3	FBgn0028956	1.38207	2.17661	3.73438
AlaRS-m	FBgn0028962	1.94624	2.36014	2.24959
A16	FBgn0028965	3.80019	3.59093	1.90152
gammaCOP	FBgn0028968	20.3113	20.7961	17.9983
deltaCOP	FBgn0028969	56.3253	45.0419	49.6751
betaggt-II	FBgn0028970	6.9157	6.33896	6.16287
xmas-2	FBgn0028974	3.19385	2.43522	3.37932
trbl	FBgn0028978	7.42754	3.98275	6.13231
tant	FBgn0028980	8.73388	6.57844	3.60542
Spt6	FBgn0028982	9.92403	10.0767	11.2054
Spn55B	FBgn0028983	4.24492	4.48234	5.00669
Spn88Ea	FBgn0028984	32.8882	29.6222	38.2533
Spn27A	FBgn0028990	63.2526	65.0941	68.0371
sds22	FBgn0028992	110.834	96.2044	100.714
miple2	FBgn0029002	98.0547	83.2475	49.4346
Smurf	FBgn0029006	11.1711	13.1727	12.2006
Dd	FBgn0029067	14.9913	12.7166	12.6331
icln	FBgn0029079	19.285	9.60779	15.2976
disp	FBgn0029088	4.18706	4.91013	4.04193
ced-6	FBgn0029092	51.5327	57.6525	72.9733
cathD	FBgn0029093	357.316	368.555	325.428
asf1	FBgn0029094	15.0511	11.9507	16.396
aru	FBgn0029095	1.36985	2.74226	1.88496
Uba2	FBgn0029113	29.921	34.0104	27.1011
Tollo	FBgn0029114	3.07457	5.33893	8.02933
Surf1	FBgn0029117	1.64014	2.06644	1.23103
Sucb	FBgn0029118	27.43	24.1854	23.5396
Sras	FBgn0029121	19.0597	17.0097	19.8233
Debcl	FBgn0029131	3.28479	3.89905	6.02661
REG	FBgn0029133	29.9137	31.669	42.7234
Prosbeta5	FBgn0029134	54.4145	49.4461	46.2938
NtR	FBgn0029147	68.0871	52.6818	71.3058
NHP2	FBgn0029148	12.4877	16.2833	17.2943
Mkrn1	FBgn0029152	14.945	17.0714	18.7335
Men-b	FBgn0029155	3.0242	3.27777	4.14858
ssh	FBgn0029157	5.25793	5.3938	3.42176
Las	FBgn0029158	2.52054	1.98479	3.59446
Hml	FBgn0029167	154.508	199.416	358.091
fu2	FBgn0029173	3.87955	1.69078	1.57129
FKBP59	FBgn0029174	166.127	124.093	158.434
Ext2	FBgn0029175	4.61287	3.50671	1.63909
Ef1gamma	FBgn0029176	579.29	561.316	574.049
COQ7	FBgn0029502	4.37444	5.65839	4.33393
CHORD	FBgn0029503	10.0138	7.46608	13.1862
CHES-1-like	FBgn0029504	4.9329	4.1255	3.58896
Tsp42Ee	FBgn0029506	286.009	264.254	343.548
Tsp42Ed	FBgn0029507	11.092	9.46222	14.1529
Aos1	FBgn0029512	11.0531	17.2801	9.79338
CG18273	FBgn0029525	2.17372	1.46444	1.97413
	FBgn0029584	37.7362	42.8478	38.857
CG14806	FBgn0029594	3.08743	1.96116	1.78433
eIF3ga	FBgn0029629	50.3927	49.0009	50.0778
CG3603	FBgn0029648	9.88949	6.60311	4.33762
CG10802	FBgn0029664	6.62561	7.77548	10.0581
CG14270	FBgn0029665	6.91003	9.15415	4.36268
CG10803	FBgn0029666	3.75146	4.18452	2.43546
CG2875	FBgn0029672	9.62279	10.0114	10.3741
HIP-R	FBgn0029676	92.6318	85.229	86.1369
CG2938	FBgn0029685	19.0855	16.0096	17.0511
CG2941	FBgn0029686	2.26767	1.60815	1.51092
Vap33	FBgn0029687	29.4265	26.7127	21.9955
lva	FBgn0029688	4.06661	3.22278	2.64102
CG6379	FBgn0029693	8.10315	8.59676	10.5797
CG3626	FBgn0029706	3.28324	3.59989	4.66653
CHOp24	FBgn0029709	26.7096	27.4372	34.7955
CG3568	FBgn0029710	31.8698	31.4416	29.304
Usf	FBgn0029711	8.78506	7.13238	6.39134
CG11436	FBgn0029713	6.85647	4.18689	7.67789
CG3527	FBgn0029714	6.64896	3.55858	4.28449
CG11444	FBgn0029715	30.1848	27.6338	26.1368
mRpL30	FBgn0029718	4.52025	8.09183	7.8372
CG4041	FBgn0029736	9.18526	6.80529	5.7234
CG6903	FBgn0029737	5.91678	6.04797	9.4331
Sas10	FBgn0029755	9.17532	4.15132	7.02863
CG3309	FBgn0029756	2.1664	1.66802	1.39115
Usp16-45	FBgn0029763	4.01153	4.82288	3.58347
CG15784	FBgn0029766	1.96897	3.56466	4.04207
CG12730	FBgn0029771	22.3652	19.7806	19.632
RhoGAP5A	FBgn0029778	9.27716	10.9963	10.75
RpL35	FBgn0029785	495.338	457.413	514.881
CG3160	FBgn0029789	7.664	6.67558	8.05965
CG15771	FBgn0029801	22.7104	17.9624	10.3081
GAA1	FBgn0029818	17.9175	20.0846	18.6
Usp30	FBgn0029819	10.3966	7.60707	10.7695
CG16721	FBgn0029820	2.91629	2.02085	3.17822
CG12236	FBgn0029822	3.91984	5.31443	2.81416
CG3011	FBgn0029823	8.55868	8.7302	9.79983
CG12728	FBgn0029825	7.68633	8.49448	12.6919
CG5966	FBgn0029831	4.15174	1.84048	1.10796
MCTS1	FBgn0029833	8.59175	7.87986	7.09349
raptor	FBgn0029840	1.59588	1.48473	1.93978
Efr	FBgn0029849	3.40163	3.73698	3.01394
CG3781	FBgn0029853	6.28557	4.96692	7.92078
CG3566	FBgn0029854	8.80985	8.13975	9.53645
wuho	FBgn0029857	3.11814	3.10449	2.30807
CG15891	FBgn0029860	4.55406	3.06809	2.19328
CG3847	FBgn0029867	10.9833	9.53494	10.7112
ND-B16,6	FBgn0029868	19.8963	16.5159	17.248
Marf	FBgn0029870	5.82771	6.73055	6.60678
CG3918	FBgn0029873	8.17846	6.73241	5.60295
CG3342	FBgn0029874	4.69429	5.10262	1.51988
Pat1	FBgn0029878	13.2498	14.7647	12.6518
pigs	FBgn0029881	16.2665	19.3271	15.9999
CG3226	FBgn0029882	34.6634	27.8405	29.6356
CG3224	FBgn0029885	5.36056	7.25845	3.96793
CG3198	FBgn0029887	3.55793	3.27276	2.54756
ND-ASHI	FBgn0029888	9.5474	7.21973	4.31661
Pink1	FBgn0029891	1.40841	1.40224	1.92465
CG14442	FBgn0029893	5.647	5.87326	2.73038
CG14440	FBgn0029894	9.14021	8.06845	4.32591
RpL17	FBgn0029897	192.73	187.357	232.356
CG14438	FBgn0029899	3.87287	4.52274	2.54374
pod1	FBgn0029903	61.9721	69.265	61.5691
Nf-YC	FBgn0029905	5.67595	4.03401	3.39875
xit	FBgn0029906	2.2061	2.21554	2.53412
CG14435	FBgn0029911	4.39353	3.4144	2.77986
CG4557	FBgn0029912	4.66088	3.02791	2.64557
Cht11	FBgn0029913	8.6837	7.1471	9.72403
CG4558	FBgn0029914	10.7845	10.3937	11.9127
CG14434	FBgn0029915	3.54901	1.44665	5.34317
CG4586	FBgn0029924	16.3625	15.9776	16.0023
CG3040	FBgn0029925	2.79326	1.35832	4.36958
CG4593	FBgn0029929	11.4862	8.73591	7.63282
CG4615	FBgn0029935	6.45803	6.99811	5.00273
CG4617	FBgn0029936	2.76732	4.09492	1.85636
CG8300	FBgn0029937	24.4861	25.5373	29.6504
CG1677	FBgn0029941	20.4785	19.7529	16.5055
CG2059	FBgn0029942	2.00388	1.44645	1.24083
Atg5	FBgn0029943	10.8716	11.1465	12.0898
Dok	FBgn0029944	7.75923	6.51257	5.13982
CG12155	FBgn0029957	5.20838	4.73111	3.76865
Pdp	FBgn0029958	4.49442	4.7721	4.06977
Rab39	FBgn0029959	28.8653	39.5394	41.3822
CG10932	FBgn0029969	17.2883	15.1396	15.8421
CG1444	FBgn0029975	28.6931	33.458	52.5588
snz	FBgn0029976	13.9926	17.1985	14.3479
mahe	FBgn0029979	6.13047	7.75348	4.84406
CG10778	FBgn0029980	6.79925	4.12594	3.80582
CG2233	FBgn0029990	12.7544	24.4279	17.9015
Upf2	FBgn0029992	5.76185	7.44158	5.72896
UbcE2H	FBgn0029996	18.8276	21.0962	14.9967
CG2258	FBgn0029997	7.13769	7.23112	6.57535
CG1575	FBgn0029999	1.93012	1.37178	3.30966
CG2260	FBgn0030000	4.00326	3.62624	6.61033
CG2116	FBgn0030003	6.70061	3.68508	4.08324
CG10958	FBgn0030004	2.34521	1.0157	1.06493
CG17982	FBgn0030006	6.60533	6.92228	8.48318
alpha-PheRS	FBgn0030007	19.721	14.7564	16.5113
CG2129	FBgn0030008	1.24783	2.61208	2.06046
GIIIspla2	FBgn0030013	7.44216	6.71125	9.0903
slpr	FBgn0030018	7.76018	8.9624	6.15251
CG2147	FBgn0030025	8.8563	13.8813	14.972
sni	FBgn0030026	2.94779	3.81713	2.8025
Corp	FBgn0030028	1.55235	1.64344	3.20412
CG15343	FBgn0030029	318.758	253.731	376.743
CG1636	FBgn0030030	12.9264	11.637	8.42837
CG10555	FBgn0030034	6.30674	5.88307	7.1095
CG11190	FBgn0030035	7.42533	6.77407	7.83053
Miga	FBgn0030037	3.58553	4.18916	3.85524
CG1440	FBgn0030038	46.5999	46.1507	40.3674
CG15347	FBgn0030040	8.45026	9.19634	23.345
CG12116	FBgn0030041	13.8268	13.4231	9.43031
CG12112	FBgn0030048	22.2508	21.1439	29.7651
Trf4-1	FBgn0030049	6.39605	6.9481	5.50725
CG12065	FBgn0030052	4.38833	6.9525	11.6124
CG12081	FBgn0030053	11.6937	9.89775	8.59652
Caf1-180	FBgn0030054	4.74677	4.44863	3.46929
CG12772	FBgn0030055	2.59135	2.88197	3.24882
CG11284	FBgn0030056	7.3611	9.71599	11.1335
Ppt1	FBgn0030057	4.54915	4.97739	6.721
CG2004	FBgn0030060	6.90341	5.82291	8.06906
CG1785	FBgn0030061	8.42853	8.57774	11.8505
CG1789	FBgn0030063	24.8761	14.7875	16.3097
CG1885	FBgn0030066	4.32105	3.61013	5.92059
Rbm13	FBgn0030067	14.0396	16.688	16.5832
CG10962	FBgn0030073	10.3991	4.56724	12.3344
HP1b	FBgn0030082	15.4548	13.9837	17.0672
CG7033	FBgn0030086	163.238	162.488	184.921
CG7766	FBgn0030087	3.67662	3.71982	3.763
Arfrp1	FBgn0030088	7.85809	9.57051	5.66206
AP-1gamma	FBgn0030089	5.95223	6.47776	7.89117
fend	FBgn0030090	2.66618	4.318	4.5037
CG7065	FBgn0030091	2.32252	2.29914	2.80018
fh	FBgn0030092	5.43015	3.72364	1.68121
Bap111	FBgn0030093	8.49021	9.73743	7.69116
Zpr1	FBgn0030096	6.11222	5.49044	7.84988
CG12106	FBgn0030100	1.4905	1.85382	1.51456
CG15369	FBgn0030105	2.03161	1.67597	4.79238
CG12121	FBgn0030109	23.8566	23.7395	23.7413
CG17754	FBgn0030114	7.46219	7.44786	3.95515
ric8b	FBgn0030117	1.23667	1.14261	3.26726
Cfp1	FBgn0030121	3.79521	1.58701	2.16096
CG16892	FBgn0030122	1.58305	2.40565	5.09038
RpS28b	FBgn0030136	309.593	295.876	312.926
CG15317	FBgn0030137	4.95748	2.64254	1.25938
Gga	FBgn0030141	8.59844	9.54562	12.6572
CG1354	FBgn0030151	31.8517	25.1127	30.8555
CG1468	FBgn0030157	1.0701	2.71894	1.76699
CG2972	FBgn0030177	3.9369	3.95375	6.07678
CG2974	FBgn0030178	7.47198	8.47815	8.87469
CG15309	FBgn0030183	10.7158	7.54158	3.11033
CG2909	FBgn0030189	1.63697	1.53046	2.83173
Psf3	FBgn0030196	3.83348	2.74802	3.16498
CG2889	FBgn0030206	3.57192	2.58842	1.85038
PPP4R2r	FBgn0030208	26.7467	27.9282	26.5192
BTBD9	FBgn0030228	4.07573	3.17336	2.41977
CG17333	FBgn0030239	10.2146	13.942	8.58668
CG2202	FBgn0030240	7.48402	7.72509	5.32933
CG2186	FBgn0030243	4.53105	3.95666	3.57668
CG1637	FBgn0030245	4.42979	4.42666	5.29143
CG1582	FBgn0030246	2.85469	2.91159	3.85672
CG11122	FBgn0030266	1.46942	1.93524	1.31959
Klp10A	FBgn0030268	9.04121	13.0171	10.4908
CDK2AP1	FBgn0030269	10.9108	9.42605	12.9093
Lint-1	FBgn0030274	4.20506	2.87287	3.42287
Dlic	FBgn0030276	55.3105	63.5933	44.7111
CG1657	FBgn0030286	1.37608	1.99437	1.47027
GCS1	FBgn0030289	2.75169	4.29028	3.55922
CG1738	FBgn0030291	2.5594	3.86542	3.90108
CG11752	FBgn0030292	7.91471	8.37912	8.71269
CG1737	FBgn0030293	8.21508	9.32696	7.70217
Pa1	FBgn0030294	9.08271	7.92316	14.3595
Sk1	FBgn0030300	1.70983	2.03843	2.82334
HP5	FBgn0030301	38.4055	43.6543	30.5388
CG1749	FBgn0030305	43.9399	29.5602	28.8406
Spase25	FBgn0030306	33.7649	25.5384	34.9828
CG1572	FBgn0030309	128.305	148.464	155.325
CG11697	FBgn0030313	2.69473	2.33415	6.39634
CG11696	FBgn0030314	1.54841	1.30058	2.55679
rho-4	FBgn0030318	38.8399	31.8415	30.5715
CG2247	FBgn0030320	18.2485	16.9762	16.4798
CG1703	FBgn0030321	43.7101	39.8508	35.5783
CG2371	FBgn0030323	3.53494	3.06193	2.08465
CG2444	FBgn0030326	34.6312	40.7922	44.9507
FucT6	FBgn0030327	6.19089	5.32999	3.99611
Amun	FBgn0030328	44.7773	43.3746	33.9588
prtp	FBgn0030329	39.6108	39.8755	54.0043
Tango10	FBgn0030330	8.2843	8.61654	10.7195
Karl	FBgn0030334	93.8067	83.5171	107.229
CG1578	FBgn0030336	5.1324	6.77431	6.32858
p24-1	FBgn0030341	12.5558	18.1557	15.0016
CG10347	FBgn0030342	3.86389	3.94758	3.55818
ATP7	FBgn0030343	11.7132	9.15947	8.26033
CG2025	FBgn0030344	20.5653	23.6616	23.1299
CG11802	FBgn0030346	3.61132	4.66147	3.50773
CG10353	FBgn0030349	4.65325	4.14782	4.07386
SelG	FBgn0030350	37.8521	35.588	42.4013
CG1840	FBgn0030351	10.9391	9.34904	15.173
Upf1	FBgn0030354	5.00391	6.3045	4.20643
Sclp	FBgn0030357	3.40979	4.63813	5.50524
regucalcin	FBgn0030362	4364.38	4090.13	5045.45
CG15735	FBgn0030364	41.2438	38.339	22.2166
Tango4	FBgn0030365	8.44785	6.16797	11.2236
Usp7	FBgn0030366	27.0167	26.2433	20.8553
CG1924	FBgn0030377	6.25767	6.1472	6.65104
Rab40	FBgn0030391	9.21031	9.79463	4.51734
CG11138	FBgn0030400	1.31692	1.1795	1.15384
CG1824	FBgn0030403	3.13481	1.81023	1.75994
CG1463	FBgn0030406	2.28266	2.40705	2.45817
Aven	FBgn0030410	3.3885	2.85983	2.15201
CG2540	FBgn0030411	1.52971	3.6806	3.15738
Tomosyn	FBgn0030412	8.00779	9.04794	8.76058
CG4004	FBgn0030418	1.37745	2.22718	2.89998
CG12717	FBgn0030420	2.70119	3.11967	2.53625
mRpL49	FBgn0030433	3.45501	3.99027	4.36268
Brms1	FBgn0030434	2.9725	5.21817	2.35598
CG4645	FBgn0030435	15.4148	16.3014	17.94
CG2200	FBgn0030447	10.7954	10.9836	11.6716
CG15717	FBgn0030451	5.64728	3.13661	4.48453
CG4332	FBgn0030456	20.2906	24.8836	25.7905
CG12096	FBgn0030457	2.46173	1.76273	1.70726
CG2453	FBgn0030460	2.91954	1.61848	1.34984
CG15743	FBgn0030465	2.24836	1.76203	2.25406
CG15744	FBgn0030466	7.48711	6.7029	5.72514
CG1764	FBgn0030467	4.59542	6.12386	4.52368
CG1622	FBgn0030468	6.92834	6.81962	5.33014
CG15747	FBgn0030474	3.47436	2.14467	1.87936
CG1640	FBgn0030478	5.45268	6.65388	8.32414
Rbp1-like	FBgn0030479	4.3932	4.58278	4.52412
Tim9a	FBgn0030480	11.2796	13.0271	16.6117
CG1662	FBgn0030481	2.9328	5.13205	1.90775
CG1673	FBgn0030482	5.82842	7.7447	6.20909
CG1998	FBgn0030485	16.5198	11.1843	11.4219
Set2	FBgn0030486	1.74253	2.01248	1.37015
CG11178	FBgn0030499	5.32505	4.32163	6.89173
BthD	FBgn0030501	10.3045	5.20664	9.57103
tth	FBgn0030502	19.9513	19.4527	18.5415
Tango2	FBgn0030503	4.07324	5.1523	3.84336
CG2691	FBgn0030504	4.74164	4.6368	5.37211
NFAT	FBgn0030505	3.21987	4.62129	3.48429
Lig4	FBgn0030506	2.38027	2.09165	1.79431
CG9940	FBgn0030512	8.93622	10.4782	10.8697
CG9941	FBgn0030514	5.81113	4.72716	4.58917
CG11134	FBgn0030518	17.2571	18.7807	16.7137
CG11151	FBgn0030519	2.99221	4.60769	5.4114
Pdcd4	FBgn0030520	21.0901	21.9746	18.3208
CtsB1	FBgn0030521	360.696	380.559	339.92
CG11103	FBgn0030522	7.32839	6.88907	10.6938
Clic	FBgn0030529	23.1809	23.7096	28.9549
jub	FBgn0030530	9.53038	8.65706	7.86844
CG11590	FBgn0030545	17.2389	11.6969	13.5211
mRpL38	FBgn0030552	4.38519	4.67497	3.52766
mRNA-cap	FBgn0030556	7.57419	8.09963	6.48499
CG14414	FBgn0030571	1.20871	3.58962	2.56611
mRpS25	FBgn0030572	1.96324	1.41712	1.62089
CG14408	FBgn0030581	1.65718	2.01206	1.68394
CG14411	FBgn0030582	6.82738	5.97997	3.55611
CG14407	FBgn0030584	16.2485	17.9499	22.5529
CG9509	FBgn0030594	10.6629	8.1083	6.10144
ND-B18	FBgn0030605	16.8591	15.448	21.6264
dob	FBgn0030607	7.71684	5.97421	3.92071
Lsd-2	FBgn0030608	158.092	165.435	175.349
CG9065	FBgn0030610	28.0794	28.5937	22.9335
CG15027	FBgn0030611	3.91955	6.0357	3.45179
RpL37a	FBgn0030616	212.289	220.365	236.899
CG5877	FBgn0030625	3.03297	3.73953	3.11317
CG12608	FBgn0030630	9.15015	8.88137	7.87599
CG6227	FBgn0030631	4.03346	3.37622	3.54395
CG11655	FBgn0030638	2.83514	1.2675	3.77539
	FBgn0030646	1.2054	1.93353	2.43271
CG6340	FBgn0030648	2.84286	2.64966	1.56474
CG7860	FBgn0030653	221.506	181.147	219.946
CG9213	FBgn0030655	1.34334	1.86174	1.55272
CG7872	FBgn0030658	14.8455	17.585	19.9564
CG9215	FBgn0030659	1.94104	2.24174	3.2051
CG8097	FBgn0030660	1.0746	1.33655	1.50143
CG8128	FBgn0030668	2.42007	1.3975	3.85339
CG9240	FBgn0030669	13.8098	16.3159	14.4158
Pis	FBgn0030670	7.52244	8.13797	12.7358
[truncated: 4,283 more rows]
