# Supplementary material for: Characterization of the Drosophila Adult Hematopoietic System Reveals a Rare Cell Population With Differentiation and Proliferation Potential
Source: Front Cell Dev Biol. 2021 Oct 13;9:739357. doi: 10.3389/fcell.2021.739357 (PMC8550105; doi:10.3389/fcell.2021.739357)
Supplement: Supplementary Table 4 — List of genes expressed in larval lymph glands (RPKM > 1 in all three samples). [file Table_4.XLSX]

## Sheet: LG RPKM>1
Symbol	FBgn	RPKM LG1	RPKM LG2	RPKM LG3
7SLRNA:CR32864	FBgn0000003	21.8578	30.9048	38.1352
a	FBgn0000008	3.52858	4.51079	3.27161
Abl	FBgn0000017	5.43817	7.46591	8.09181
abo	FBgn0000018	1.77478	2.39144	2.4683
Acph-1	FBgn0000032	13.9923	10.7615	11.9783
mAChR-A	FBgn0000037	5.28214	2.37249	6.18306
Act5C	FBgn0000042	1170.28	1617.63	1240.78
Act42A	FBgn0000043	683.602	1281.51	1002.18
Act57B	FBgn0000044	111.005	107.965	124.381
Act87E	FBgn0000046	18.1984	31.3593	20.2594
ade2	FBgn0000052	8.12562	5.73105	7.86457
ade3	FBgn0000053	4.34718	1.51892	4.4235
Adf1	FBgn0000054	5.0273	6.05035	5.41216
adp	FBgn0000057	5.33963	10.5157	7.10318
Mps1	FBgn0000063	3.99178	4.16185	4.65357
Ald	FBgn0000064	55.6536	25.0395	34.8182
AnxB9	FBgn0000083	89.1641	77.0522	81.2785
aop	FBgn0000097	11.0612	10.7102	9.19482
RpLP0	FBgn0000100	249.598	309.89	288.095
Aprt	FBgn0000109	4.59564	6.78786	3.90335
Arl1	FBgn0000115	14.1751	28.6807	20.7809
Argk	FBgn0000116	7.74755	10.7369	11.1209
arm	FBgn0000117	39.2611	49.4473	44.2627
arr	FBgn0000119	4.20054	3.06791	2.4809
ash2	FBgn0000139	12.3714	11.9604	10.897
asp	FBgn0000140	7.58828	1.5621	7.33597
aurA	FBgn0000147	5.7382	1.25562	5.68609
awd	FBgn0000150	222.206	198.375	199.479
ben	FBgn0000173	34.2918	50.4904	36.7586
bic	FBgn0000181	347.077	394.273	298.383
BicD	FBgn0000183	11.8566	12.6053	10.0072
	FBgn0000210	36.5809	158.991	36.9469
brm	FBgn0000212	23.1739	20.5193	22.825
Bsg25D	FBgn0000228	3.51867	6.72965	4.96187
bsk	FBgn0000229	15.9439	14.5549	14.2631
bur	FBgn0000239	31.2996	27.6428	37.3748
c(3)G	FBgn0000246	2.74089	2.13402	2.02121
ca	FBgn0000247	5.72423	4.5562	5.19955
cact	FBgn0000250	20.2665	42.8906	20.8151
Cam	FBgn0000253	282.245	200.669	242.13
capu	FBgn0000256	3.89401	5.87053	3.86752
CkIIbeta	FBgn0000259	49.8471	38.3528	46.3576
Cat	FBgn0000261	17.7414	23.8448	21.2741
Pka-C1	FBgn0000273	28.9491	26.9203	24.9445
Cp190	FBgn0000283	61.597	49.0455	56.1897
Cf2	FBgn0000286	6.75744	11.2428	6.41386
cg	FBgn0000289	17.2855	23.2211	15.6808
Col4a1	FBgn0000299	360.976	555.813	479.696
chif	FBgn0000307	16.6344	25.219	14.0469
chic	FBgn0000308	535.392	986.045	678.772
cin	FBgn0000316	20.2522	13.9202	20.3568
ck	FBgn0000317	2.91969	1.1589	2.63152
cl	FBgn0000318	136.683	189.899	154.15
Chc	FBgn0000319	56.2029	72.3427	56.1992
clt	FBgn0000326	2.81718	2.50557	4.80274
cm	FBgn0000330	6.61238	4.83681	5.30427
cni	FBgn0000339	30.6232	26.2452	32.8738
comt	FBgn0000346	2.22567	1.17597	2.15167
cos	FBgn0000352	3.13129	5.68162	4.50901
crc	FBgn0000370	114.753	153.295	142.203
crm	FBgn0000376	3.5361	3.31208	5.69754
crn	FBgn0000377	14.5875	11.8875	16.8049
csw	FBgn0000382	4.03013	6.65178	4.34851
cta	FBgn0000384	10.7312	5.85056	10.5336
cv	FBgn0000394	6.20352	5.46549	5.12265
cv-2	FBgn0000395	3.25166	11.054	2.53168
CycA	FBgn0000404	20.9543	15.376	26.5096
CycB	FBgn0000405	8.30459	5.09055	12.0259
Cyt-c-p	FBgn0000409	88.8329	30.5304	64.6988
D1	FBgn0000412	149.81	135.383	135.533
	FBgn0000413	15.1159	18.6855	12.7817
Dab	FBgn0000414	2.45851	3.95169	3.08106
Sap-r	FBgn0000416	137.026	266.205	169.272
SmF	FBgn0000426	31.2188	16.9603	22.5199
Dhod	FBgn0000447	11.7258	9.8647	14.7404
Dip-B	FBgn0000454	97.8195	187.147	120.236
Dip-C	FBgn0000455	18.0375	36.3681	19.122
Lar	FBgn0000464	2.07505	2.58601	1.60641
dor	FBgn0000482	4.9833	5.74219	5.04311
Pka-C3	FBgn0000489	4.60822	1.17445	4.58428
dpp	FBgn0000490	1.67127	3.6078	2.82385
dsh	FBgn0000499	4.71383	4.17746	4.165
dsx	FBgn0000504	1.64745	3.86414	1.67528
dwg	FBgn0000520	3.51559	1.64845	2.10126
dx	FBgn0000524	6.65404	13.1042	5.87063
eas	FBgn0000536	2.71629	3.63756	2.32077
E(bx)	FBgn0000541	47.5677	35.0596	41.5907
ecd	FBgn0000543	3.11735	3.2942	4.57078
EcR	FBgn0000546	10.7624	18.0391	10.2524
ed	FBgn0000547	16.0404	12.7385	16.0584
Ef1alpha48D	FBgn0000556	4594.69	6140.71	5474.69
EF2	FBgn0000559	847.26	838.439	903.666
egl	FBgn0000562	5.19618	7.09011	6.08071
Eip71CD	FBgn0000565	1.60893	23.6424	7.84897
Eip55E	FBgn0000566	52.4953	61.1808	75.7246
Eip74EF	FBgn0000567	18.8192	44.948	26.5133
Eip75B	FBgn0000568	17.7406	42.6171	18.633
emc	FBgn0000575	35.9034	110.651	40.8451
ena	FBgn0000578	8.4409	30.4215	15.0156
Eno	FBgn0000579	21.9499	13.9357	16.7931
E(Pc)	FBgn0000581	14.1	15.3764	11.4182
esc	FBgn0000588	8.45751	3.67979	7.47117
exd	FBgn0000611	12.586	13.1928	11.2648
exu	FBgn0000615	2.95424	2.40743	3.39849
e(y)1	FBgn0000617	21.9162	17.6167	18.6147
e(y)2	FBgn0000618	12.3267	9.84153	9.4637
E(z)	FBgn0000629	3.70995	6.56323	6.35557
Fas3	FBgn0000636	1.95151	2.94482	1.9589
Fbp1	FBgn0000639	8.12493	15.1437	14.0895
Fbp2	FBgn0000640	24.6528	20.8951	24.7382
fl(2)d	FBgn0000662	23.1917	25.7187	19.4112
Actn	FBgn0000667	8.90013	8.2004	9.09228
fliI	FBgn0000709	6.11011	6.08488	4.95378
flw	FBgn0000711	9.91508	5.2482	8.93186
fog	FBgn0000719	15.037	23.4291	18.1132
for	FBgn0000721	9.48045	4.1437	8.73931
FER	FBgn0000723	2.84305	6.24256	4.42554
fs(1)K10	FBgn0000810	6.80849	5.83913	5.83985
dup	FBgn0000996	14.4186	4.52225	9.9132
ftz-f1	FBgn0001078	2.3044	1.61529	3.04463
fu	FBgn0001079	2.21649	4.16204	1.7026
fz	FBgn0001085	1.22928	7.78143	1.47914
fzy	FBgn0001086	26.6141	15.046	19.4119
g	FBgn0001087	14.6877	16.7857	18.2243
Gal	FBgn0001089	1.50069	7.45886	2.8797
bnb	FBgn0001090	4.36462	3.14765	4.95444
Gapdh1	FBgn0001091	77.4476	81.1669	67.2447
Gapdh2	FBgn0001092	131.692	92.8536	150.366
Gdh	FBgn0001098	80.1049	48.1718	57.9267
Galphai	FBgn0001104	32.3479	37.0413	35.1872
Gbeta13F	FBgn0001105	118.201	149.06	113.866
DCTN1-p150	FBgn0001108	11.0858	11.46	8.63729
Glt	FBgn0001114	274.641	624.033	500.807
Galphao	FBgn0001122	15.8303	18.6231	13.633
Galphas	FBgn0001123	16.107	23.2826	18.6602
Got1	FBgn0001124	14.5801	8.39032	15.3233
Got2	FBgn0001125	28.316	14.8452	30.5168
Gpdh	FBgn0001128	19.9369	18.6369	21.1081
grau	FBgn0001133	4.06997	4.18187	2.04573
gro	FBgn0001139	16.137	15.5565	16.0526
Gs1	FBgn0001142	2.23809	37.7401	8.36281
GstD1	FBgn0001149	2077.91	3748.44	2690.23
h	FBgn0001168	22.5349	43.5314	33.2821
H	FBgn0001169	5.30306	10.1138	6.80371
hay	FBgn0001179	13.1358	8.41373	8.67765
her	FBgn0001185	7.1879	4.8573	8.98475
Hex-A	FBgn0001186	32.6732	7.33553	21.5576
hfw	FBgn0001189	13.5142	15.9687	15.5961
His2Av	FBgn0001197	333.921	214.081	302.625
hook	FBgn0001202	8.38968	9.6855	11.5147
Hmr	FBgn0001206	2.28384	2.45968	3.41822
Hrb98DE	FBgn0001215	288.54	256.989	268.424
Hsc70-3	FBgn0001218	466.637	475.581	601.049
Hsc70-5	FBgn0001220	43.758	28.5746	43.2659
Hsf	FBgn0001222	8.00452	5.33021	7.87477
Hsp23	FBgn0001224	6.06612	153.81	25.5469
Hsp27	FBgn0001226	96.4182	732.028	173.109
Hsp68	FBgn0001230	19.3791	41.8626	18.0618
Hsp83	FBgn0001233	384.124	182.068	510.469
Hsromega	FBgn0001234	9.62543	14.5172	8.7196
hth	FBgn0001235	6.66683	4.82248	5.67589
Ide	FBgn0001247	19.6862	16.5058	19.5718
Idh	FBgn0001248	59.0718	37.8288	44.7998
if	FBgn0001250	5.54779	1.53727	1.93376
ImpL2	FBgn0001257	3.64434	6.92954	1.57732
ImpL3	FBgn0001258	2.58872	4.41838	3.19227
ix	FBgn0001276	4.84059	6.35525	4.26367
janA	FBgn0001280	27.6275	21.4066	28.8726
Jra	FBgn0001291	12.4509	16.4809	13.484
kar	FBgn0001296	1.56438	2.46467	2.0669
kay	FBgn0001297	14.092	14.1092	14.0138
kel	FBgn0001301	7.43629	7.59357	7.01498
Khc	FBgn0001308	17.1723	25.8299	17.329
klar	FBgn0001316	26.4587	34.7285	25.7838
kn	FBgn0001319	6.02986	8.64318	6.47933
kto	FBgn0001324	3.29723	3.31038	2.57681
	FBgn0001332	12.1608	10.5325	13.7958
l(1)1Bi	FBgn0001341	10.1092	7.26401	12.2435
egh	FBgn0001404	55.4276	72.6297	43.4787
l(1)10Bb	FBgn0001491	8.25324	10.6002	13.8675
Hlc	FBgn0001565	13.0672	25.4221	17.9448
Grip91	FBgn0001612	7.22677	2.40283	4.8051
dlg1	FBgn0001624	13.7208	12.7074	13.2882
ifc	FBgn0001941	29.4649	26.5395	34.0509
eIF-4a	FBgn0001942	330.153	456.704	443.75
Arpc1	FBgn0001961	9.96559	17.3393	12.5915
Sos	FBgn0001965	1.90327	3.51396	3.51657
l(2)35Bd	FBgn0001974	7.29418	5.03704	6.94633
CIAPIN1	FBgn0001977	10.9444	9.93696	11.69
stc	FBgn0001978	6.9133	8.9969	7.23778
l(2)35Df	FBgn0001986	6.35716	4.05044	7.34934
ND-B17	FBgn0001989	20.6092	9.31506	16.4046
wek	FBgn0001990	5.35784	5.03226	6.8611
crp	FBgn0001994	34.9467	43.1079	37.2448
mRpL4	FBgn0001995	5.29887	7.50044	7.32917
l(2)37Bb	FBgn0002021	2.55093	1.54576	3.82406
Catsup	FBgn0002022	21.4159	18.0753	24.1878
l(2)37Cc	FBgn0002031	32.3449	33.0175	40.6974
swm	FBgn0002044	32.8922	33.0874	27.6693
AspRS	FBgn0002069	3.32787	4.22355	2.88239
l(2)gl	FBgn0002121	16.6569	26.0774	18.3457
l(2)tid	FBgn0002174	5.50493	3.02916	5.13406
dre4	FBgn0002183	24.7959	20.928	21.0006
l(3)73Ah	FBgn0002283	3.22263	2.82068	5.0463
Prosbeta6	FBgn0002284	29.4679	39.1548	25.0959
l(3)87Df	FBgn0002354	5.47437	1.79684	4.21918
dco	FBgn0002413	34.8958	30.1523	31.7551
hyd	FBgn0002431	28.7074	19.9109	22.4258
l(3)mbt	FBgn0002441	10.1204	5.31895	7.87515
sti	FBgn0002466	7.40929	3.30887	6.4777
pho	FBgn0002521	19.777	16.0782	19.4812
lace	FBgn0002524	26.7809	29.0187	21.5781
Lam	FBgn0002525	64.4836	47.6881	58.862
LanA	FBgn0002526	166.029	268.815	164.483
Lcp1	FBgn0002531	2.20289	37.805	29.313
Lcp4	FBgn0002535	3.38539	46.6694	89.1776
lds	FBgn0002542	19.1557	15.3692	22.5281
lin	FBgn0002552	2.88925	5.96094	3.33261
Lsp1alpha	FBgn0002562	20.2369	8.54907	9.36233
Lsp1beta	FBgn0002563	61.0811	33.8543	27.5449
Lsp1gamma	FBgn0002564	58.3604	30.8774	30.232
lt	FBgn0002566	6.55572	4.54944	5.67127
lz	FBgn0002576	6.42667	1.61774	1.5003
RpL36	FBgn0002579	591.16	891.437	755.719
RpS5a	FBgn0002590	267.325	331.21	321.726
RpLP1	FBgn0002593	581.063	669.062	660.472
RpL19	FBgn0002607	441.905	694.471	594.186
RpS3	FBgn0002622	1716.88	2789	2131.21
RpL32	FBgn0002626	392.837	535.659	475.774
Rcc1	FBgn0002638	15.1634	11.7216	17.8342
mal	FBgn0002641	4.64766	2.05683	3.41528
mam	FBgn0002643	13.0562	18.6052	16.9257
Map205	FBgn0002645	44.6797	58.624	52.4586
Men	FBgn0002719	57.676	18.0362	24.0925
Met	FBgn0002723	3.42531	3.4377	2.80674
E(spl)mbeta-HLH	FBgn0002733	8.22462	11.1356	8.82909
mago	FBgn0002736	31.2972	32.0146	33.6225
Mlc1	FBgn0002772	22.0433	28.4741	39.5369
Mlc2	FBgn0002773	45.3029	58.0349	67.8457
mle	FBgn0002774	11.3018	10.8798	10.1377
msl-3	FBgn0002775	7.82592	11.3915	10.9579
mnd	FBgn0002778	11.1893	6.87	10.6094
mod	FBgn0002780	190.731	124.677	206.014
mod(mdg4)	FBgn0002781	5.904	5.76047	6.14424
mor	FBgn0002783	16.7871	13.7543	11.6735
Rpn8	FBgn0002787	33.6904	39.2059	32.3728
Mp20	FBgn0002789	69.4701	66.8393	79.1738
mr	FBgn0002791	4.13203	5.55414	5.11271
MtnA	FBgn0002868	69.9034	42.431	26.2525
MtnB	FBgn0002869	1.14779	3.39061	3.79121
mu2	FBgn0002872	8.62916	5.53105	5.05519
mud	FBgn0002873	11.8312	4.82321	10.2054
mus101	FBgn0002878	3.02932	1.49146	1.93299
mus201	FBgn0002887	11.8789	9.19041	8.15561
mus304	FBgn0002901	1.42821	2.1095	1.65111
mus308	FBgn0002905	4.95943	4.78065	4.20741
Blm	FBgn0002906	4.56774	2.33472	3.38605
Myb	FBgn0002914	36.0565	27.6143	33.7252
Atpalpha	FBgn0002921	37.9807	50.1945	40.1382
ncd	FBgn0002924	6.46895	2.30528	5.61656
nkd	FBgn0002945	1.3904	1.89067	1.8589
numb	FBgn0002973	3.10201	1.81255	1.80152
odd	FBgn0002985	44.054	42.0433	46.2718
okr	FBgn0002989	1.33922	2.40806	2.11559
or	FBgn0003008	50.2934	60.9513	41.4296
osp	FBgn0003016	2.98632	1.39798	2.31238
pbl	FBgn0003041	11.682	13.13	13.5195
Pc	FBgn0003042	4.35618	8.98102	6.92457
Pcl	FBgn0003044	9.82372	10.2378	9.26736
pcx	FBgn0003048	8.61459	10.1846	7.81929
peb	FBgn0003053	6.36908	2.57066	2.03684
CG9757	FBgn0003060	1.57534	3.10241	6.5043
Fib	FBgn0003062	55.9437	28.2945	57.3675
Pfk	FBgn0003071	3.67543	1.43257	2.50391
Pgi	FBgn0003074	10.5587	6.4394	9.22527
Pgm	FBgn0003076	17.9124	16.295	17.4194
Raf	FBgn0003079	4.49817	5.12862	4.95258
pim	FBgn0003087	7.0252	5.73653	8.82909
Pkc98E	FBgn0003093	4.76136	8.23333	6.27165
pnr	FBgn0003117	17.1765	32.7673	17.2617
pnt	FBgn0003118	43.4347	53.7178	51.0187
polo	FBgn0003124	22.606	10.853	28.4931
Pp1alpha-96A	FBgn0003134	16.5489	18.5057	18.0367
Ppn	FBgn0003137	589.977	181.815	356.619
PpV	FBgn0003139	24.111	17.1413	25.0487
pr	FBgn0003141	28.8925	16.301	21.4597
Prm	FBgn0003149	6.35139	5.85359	5.97335
pum	FBgn0003165	26.3765	33.3991	29.9419
put	FBgn0003169	4.13409	3.61845	3.97241
px	FBgn0003175	6.44046	10.2267	6.37682
r	FBgn0003189	5.38522	2.40822	6.02763
ras	FBgn0003204	15.6116	9.32713	18.4634
Ras85D	FBgn0003205	47.1577	49.3849	39.7469
Ras64B	FBgn0003206	33.205	38.2985	32.8693
raw	FBgn0003209	10.0325	10.8009	10.1623
rb	FBgn0003210	9.26146	9.87383	10.3504
ref(2)P	FBgn0003231	11.2651	15.0197	12.5263
rl	FBgn0003256	5.18779	3.91276	5.49797
r-l	FBgn0003257	5.753	7.44526	7.22096
Rm62	FBgn0003261	144.055	216.173	165.15
rod	FBgn0003268	4.99187	1.98653	4.86964
RpLP2	FBgn0003274	1047.63	1423.34	1278.04
RpII18	FBgn0003275	86.4212	64.0518	86.5573
RpII215	FBgn0003277	20.5988	24.6437	22.6797
RpI135	FBgn0003278	14.529	6.94485	11.6791
RpL4	FBgn0003279	663.484	813.733	751.438
S	FBgn0003310	6.88848	4.94458	6.23051
sax	FBgn0003317	4.38682	1.72785	3.01391
sbr	FBgn0003321	18.0349	24.5502	15.4242
Sce	FBgn0003330	5.21639	3.2103	4.37931
Scm	FBgn0003334	6.54822	7.29951	8.97814
sd	FBgn0003345	14.8919	12.6873	12.414
RanGAP	FBgn0003346	27.9178	14.4323	22.9614
sei	FBgn0003353	2.09599	2.01354	1.62104
sesB	FBgn0003360	388.367	258.784	332.11
sgg	FBgn0003371	8.60438	15.8314	9.11778
Sgs8	FBgn0003378	6.06824	105.716	56.4309
shg	FBgn0003391	1.30919	3.1455	2.07569
shi	FBgn0003392	18.4113	17.1374	16.5805
shn	FBgn0003396	8.09159	15.155	8.29494
shu	FBgn0003401	8.11174	6.03931	8.88763
sina	FBgn0003410	12.1939	8.51139	8.63329
skd	FBgn0003415	4.50702	4.79999	4.06581
sl	FBgn0003416	5.37143	5.28914	5.06919
slgA	FBgn0003423	5.6832	2.29979	4.39727
smo	FBgn0003444	5.51899	6.25785	4.88884
sn	FBgn0003447	20.5469	192.911	34.5967
snf	FBgn0003449	38.5326	40.3137	40.4365
stwl	FBgn0003459	12.1023	8.45227	11.9286
Sod	FBgn0003462	72.8969	77.7265	65.2536
sog	FBgn0003463	4.44825	1.63934	3.02449
sol	FBgn0003464	5.12333	4.32415	4.39022
spir	FBgn0003475	2.37003	3.85572	2.0592
spn-A	FBgn0003479	3.24664	3.19691	3.62961
spz	FBgn0003495	241.157	126.619	200.193
Btk29A	FBgn0003502	5.66514	13.9733	6.34378
srp	FBgn0003507	71.2822	150.453	78.0079
Sry-delta	FBgn0003512	11.5981	8.53866	9.1656
sqh	FBgn0003514	19.54	42.4549	32.2008
sta	FBgn0003517	332.648	398.095	416.585
stau	FBgn0003520	10.0502	8.48252	10.1239
stg	FBgn0003525	66.5603	18.4182	38.9846
sub	FBgn0003545	6.2671	2.54893	3.91511
Su(dx)	FBgn0003557	10.6875	7.84122	10.129
su(f)	FBgn0003559	7.95072	7.55518	7.56631
su(Hw)	FBgn0003567	24.8043	23.4832	17.4984
su(sable)	FBgn0003575	5.41213	6.86586	4.84752
Su(var)3-7	FBgn0003598	6.56903	7.70981	6.81622
Su(var)205	FBgn0003607	162.741	125.282	133.163
Su(var)2-10	FBgn0003612	10.5089	10.0204	9.90815
su(w[a])	FBgn0003638	9.83306	19.4815	13.7743
sw	FBgn0003654	5.37625	9.68882	5.26041
sws	FBgn0003656	5.76106	8.24633	5.90368
Syb	FBgn0003660	81.824	64.2964	70.5207
T-cp1	FBgn0003676	125.175	94.5055	125.967
Tbp	FBgn0003687	4.3495	3.56906	4.31
thr	FBgn0003701	1.02493	1.8022	1.16072
tko	FBgn0003714	2.72995	2.48135	2.84388
tkv	FBgn0003716	4.76306	8.48684	6.8175
Tm1	FBgn0003721	20.4889	23.087	23.2918
Top2	FBgn0003732	45.3947	29.7156	43.4197
tra	FBgn0003741	16.33	17.9941	9.3751
tra2	FBgn0003742	4.72559	5.19011	6.18353
trc	FBgn0003744	12.1993	6.0941	8.72732
Treh	FBgn0003748	13.578	7.70473	8.76707
trx	FBgn0003862	8.63404	8.19646	5.94798
tsh	FBgn0003866	1.34571	1.88303	1.84817
ttk	FBgn0003870	25.1465	31.3119	21.9444
tub	FBgn0003882	18.2112	20.5645	15.6728
alphaTub84B	FBgn0003884	872.891	668.515	698.34
alphaTub84D	FBgn0003885	82.5188	60.3368	70.0002
betaTub56D	FBgn0003887	290.143	226.369	249.482
betaTub60D	FBgn0003888	6.7217	126.87	20.6634
betaTub97EF	FBgn0003890	4.21407	3.70808	4.08696
tud	FBgn0003891	13.0569	18.7621	11.7473
tup	FBgn0003896	2.12378	1.39417	1.06895
RpL40	FBgn0003941	1232.79	1563.96	1398.83
RpS27A	FBgn0003942	1762.39	2082.13	2019.96
Ubi-p63E	FBgn0003943	11.6417	18.6148	17.0394
ush	FBgn0003963	21.4906	35.7775	20.2224
usp	FBgn0003964	13.4039	13.4702	11.1869
vap	FBgn0003969	5.94057	11.7732	8.9417
vir	FBgn0003977	1.97082	1.74375	1.49064
vls	FBgn0003978	2.04674	2.51923	3.04223
	FBgn0004028	46.2573	58.3957	55.1278
yrt	FBgn0004049	2.66531	5.84039	3.09989
z	FBgn0004050	11.2835	7.99969	7.49664
Prosalpha4	FBgn0004066	71.5336	66.7896	50.6449
Dhfr	FBgn0004087	17.7196	15.9526	13.5453
bs	FBgn0004101	1.46905	2.06649	1.82541
Pp1-87B	FBgn0004103	114.406	130.779	118.894
Cdk1	FBgn0004106	38.2546	22.2656	40.1069
Cdk2	FBgn0004107	6.41442	5.16776	7.07846
Nrt	FBgn0004108	10.4515	16.4971	12.7227
Tm2	FBgn0004117	23.4723	21.4708	30.2072
boca	FBgn0004132	72.8387	55.3157	59.5973
kst	FBgn0004167	41.1348	10.7084	25.4049
up	FBgn0004169	30.9984	44.8722	30.4543
mts	FBgn0004177	124.251	134.582	121.766
Csp	FBgn0004179	51.8884	25.3861	50.1955
ct	FBgn0004198	30.6069	32.2257	30.6532
nonA	FBgn0004227	12.5855	15.496	12.0782
Hrb87F	FBgn0004237	190.536	211.839	156.806
T48	FBgn0004359	9.92185	8.35492	8.09142
HmgD	FBgn0004362	533.431	345.135	367.152
porin	FBgn0004363	136.149	110.391	117.094
mei-41	FBgn0004367	2.14271	2.17255	1.55565
Ptp4E	FBgn0004368	2.50357	5.61521	3.84376
Ptp99A	FBgn0004369	3.24555	3.03333	2.49534
Ptp10D	FBgn0004370	2.54021	1.32644	1.63995
fwd	FBgn0004373	14.6032	16.998	11.8504
neb	FBgn0004374	1.6795	1.01064	1.07868
Klp61F	FBgn0004378	13.6364	5.54153	10.2953
Klp67A	FBgn0004379	17.1595	2.13881	13.8827
Klp64D	FBgn0004380	2.38543	7.04667	4.90263
Klp68D	FBgn0004381	3.52146	4.62335	2.95406
Klp98A	FBgn0004387	5.697	9.96622	5.60523
RasGAP1	FBgn0004390	4.37907	7.16641	3.62627
shtd	FBgn0004391	5.11961	2.80066	4.33862
unk	FBgn0004395	4.95209	5.52813	5.66812
CrebA	FBgn0004396	31.9282	30.7421	24.5132
Vinc	FBgn0004397	5.79467	6.04154	5.82649
Pep	FBgn0004401	89.2502	101.535	69.4671
RpS14a	FBgn0004403	291.014	384.96	351.17
RpS14b	FBgn0004404	142.595	210.062	188.956
me31B	FBgn0004419	40.6907	43.2871	54.2416
Cyp1	FBgn0004432	744.33	530.666	608.552
Galphaq	FBgn0004435	6.52361	4.7282	5.55919
Ubc6	FBgn0004436	40.3082	44.3378	49.0651
Ten-m	FBgn0004449	26.7939	85.4943	41.5317
mew	FBgn0004456	14.2653	29.5521	17.4224
	FBgn0004462	5.07808	6.23225	5.3966
RpIII128	FBgn0004463	6.40511	4.85872	7.55365
Su(P)	FBgn0004465	4.39117	4.90822	6.11534
GlyP	FBgn0004507	9.96719	5.98317	8.38021
Fur1	FBgn0004509	3.46976	4.73625	3.31091
Ets97D	FBgn0004510	7.21536	7.99293	6.19652
Dbp73D	FBgn0004556	10.0895	4.48193	5.91353
Rop	FBgn0004574	5.2725	6.50531	5.49739
ex	FBgn0004583	10.8754	11.8217	9.29164
Rrp1	FBgn0004584	27.6557	22.2514	27.6867
B52	FBgn0004587	44.6431	42.7732	44.7895
CycC	FBgn0004597	2.20109	2.31187	5.33159
Fur2	FBgn0004598	12.2175	9.99131	11.662
zfh1	FBgn0004606	66.3764	91.6799	59.0417
Plc21C	FBgn0004611	5.82013	3.18387	2.23571
Rap1	FBgn0004636	147.548	138.604	143.488
drk	FBgn0004638	19.7952	42.6807	32.8051
Zw10	FBgn0004643	7.76846	6.55667	8.32323
N	FBgn0004647	17.5667	21.2643	17.6907
svr	FBgn0004648	20.2467	41.3341	25.1639
fru	FBgn0004652	6.89107	1.79037	4.9427
Pgd	FBgn0004654	6.36703	4.17966	4.79033
wapl	FBgn0004655	8.71855	8.09375	7.84684
fs(1)h	FBgn0004656	12.8207	12.8136	11.1303
mys	FBgn0004657	57.5788	82.6889	66.9604
Mlc-c	FBgn0004687	139.547	246.748	147.657
Xpc	FBgn0004698	9.12478	14.1437	10.2681
mdy	FBgn0004797	5.11019	3.19096	3.7052
fs(2)ltoPP43	FBgn0004811	12.1123	14.2308	10.7293
His3,3B	FBgn0004828	232.716	251.394	250.991
Xpac	FBgn0004832	3.98315	1.68091	2.34939
Su(H)	FBgn0004837	2.21542	4.13922	4.42813
Hrb27C	FBgn0004838	229.399	179.531	212.62
RpII15	FBgn0004855	5.99066	4.14517	6.95238
Bx42	FBgn0004856	41.5629	49.3037	39.3427
elB	FBgn0004858	2.41842	2.8775	1.39794
ci	FBgn0004859	4.98193	9.63602	10.8529
ph-d	FBgn0004860	7.30378	9.75081	6.50558
ph-p	FBgn0004861	7.51869	6.7566	5.09553
hop	FBgn0004864	13.7907	10.3151	16.4467
RpS2	FBgn0004867	444.883	575.075	494.865
Gdi	FBgn0004868	90.3212	136.573	107.029
enc	FBgn0004875	7.21516	8.08835	6.92965
cdi	FBgn0004876	4.31396	14.7664	3.13823
Scsalpha	FBgn0004888	49.0607	53.1065	46.4819
tws	FBgn0004889	21.9284	21.7882	24.0488
Prat	FBgn0004901	7.64245	5.80081	8.04636
Rb97D	FBgn0004903	5.96667	3.81641	3.87428
14-3-3zeta	FBgn0004907	388.647	359.872	432.221
Arl2	FBgn0004908	6.38631	4.02462	6.7502
Gnf1	FBgn0004913	6.03972	6.9552	8.38558
Hnf4	FBgn0004914	4.83065	12.7662	5.20884
TfIIB	FBgn0004915	22.6709	27.3644	18.7726
Ggamma1	FBgn0004921	66.3538	85.9264	70.502
Top1	FBgn0004924	40.0575	37.807	34.2206
eIF-2beta	FBgn0004926	75.6175	86.0156	81.0646
gig	FBgn0005198	4.22195	3.92948	3.20934
Sam-S	FBgn0005278	58.2446	28.653	46.8444
nmd	FBgn0005322	11.4057	7.67933	10.7548
Su(fu)	FBgn0005355	7.76985	3.9288	4.23114
ash1	FBgn0005386	5.34749	4.94054	4.9573
U2af50	FBgn0005411	31.1534	26.8667	25.759
ewg	FBgn0005427	2.33113	4.40152	1.1907
RpS17	FBgn0005533	971.632	1251.61	1049.3
Mbs	FBgn0005536	7.17848	5.24848	6.31819
Calr	FBgn0005585	581.472	440.813	597.283
RpL7	FBgn0005593	493.109	665.411	658.243
yem	FBgn0005596	3.87415	2.25774	1.80196
Sox14	FBgn0005612	9.17715	23.6057	11.8776
msl-2	FBgn0005616	2.96519	2.83389	2.07407
msl-1	FBgn0005617	17.4552	12.9484	12.5012
Psc	FBgn0005624	11.4594	12.7692	8.84647
ple	FBgn0005626	1.27686	1.90763	1.5125
	FBgn0005630	12.5377	14.1654	11.8617
robo1	FBgn0005631	6.95871	8.06703	7.87361
faf	FBgn0005632	11.8397	15.1353	11.8957
Eip63E	FBgn0005640	4.68621	3.73188	2.68976
wdn	FBgn0005642	3.10522	2.59123	4.207
Pabp2	FBgn0005648	33.6251	28.0933	38.2128
Rox8	FBgn0005649	19.1397	23.7844	22.3891
PCNA	FBgn0005655	96.0042	54.9004	102.633
bt	FBgn0005666	9.33008	7.47929	9.22165
Vha55	FBgn0005671	121.803	130.183	127.79
spi	FBgn0005672	15.033	28.6973	17.4859
GluProRS	FBgn0005674	18.3772	15.0091	18.4539
pie	FBgn0005683	2.88787	3.00161	3.92151
Aef1	FBgn0005694	24.9671	20.6725	22.5164
gcl	FBgn0005695	3.74025	2.89375	3.08857
DNApol-alpha73	FBgn0005696	5.02892	3.83372	4.76892
PpD3	FBgn0005777	35.5992	27.7537	28.5031
betaCOP	FBgn0008635	17.0036	14.0127	16.4171
Cyp4g1	FBgn0010019	10.9561	1.30328	3.49743
GstD3	FBgn0010039	141.295	52.2014	133.853
Itp-r83A	FBgn0010051	8.06172	7.6028	5.78644
Jheh1	FBgn0010053	6.0896	28.427	17.8794
RpL23	FBgn0010078	609.089	792.777	707.52
Acon	FBgn0010100	36.2912	22.8663	32.1086
comm	FBgn0010105	2.75377	12.0368	4.34826
hdc	FBgn0010113	60.4313	40.3569	59.5444
RpA-70	FBgn0010173	17.5033	9.27454	19.9629
Wnt5	FBgn0010194	5.10471	2.38965	4.78194
RpS15Aa	FBgn0010198	638.176	740.446	719.688
Sod2	FBgn0010213	28.5623	15.2817	15.4875
alpha-Cat	FBgn0010215	22.3468	27.4464	22.6359
ATPsynbeta	FBgn0010217	455.393	260.032	386.951
Dbp45A	FBgn0010220	7.02417	4.54517	8.28617
Nmdmc	FBgn0010222	11.0539	6.53072	9.42
Gel	FBgn0010225	195.217	230.491	220.665
GstS1	FBgn0010226	17.0155	8.41368	12.6031
HmgZ	FBgn0010228	318.646	243.194	245.493
Klc	FBgn0010235	27.6725	25.4107	32.7553
Lac	FBgn0010238	3.65311	2.90833	2.56733
Myo61F	FBgn0010246	16.3128	14.7695	16.7944
Parp	FBgn0010247	11.8467	7.6354	15.83
RpS13	FBgn0010265	547.094	697.115	703.378
Dsor1	FBgn0010269	7.26569	8.25506	7.44585
Ssrp	FBgn0010278	43.7825	35.8058	43.9369
Taf4	FBgn0010280	18.9268	22.3762	17.6611
TfIIFalpha	FBgn0010282	61.5658	71.0103	72.774
Trf	FBgn0010287	2.0457	1.67863	2.02712
Uch	FBgn0010288	56.0457	63.4652	60.9979
bys	FBgn0010292	6.18201	2.82625	7.43856
brat	FBgn0010300	10.4572	20.8004	11.6001
hep	FBgn0010303	17.7149	20.4437	18.2576
corto	FBgn0010313	6.54512	8.91272	6.93235
Cks30A	FBgn0010314	17.2398	3.16496	23.2602
CycD	FBgn0010315	5.80677	8.87944	7.04024
dap	FBgn0010316	10.7964	6.65256	11.2453
woc	FBgn0010328	15.7202	12.0917	15.1928
Rac1	FBgn0010333	35.0008	38.3956	33.2416
128up	FBgn0010339	19.2765	16.9565	21.2238
140up	FBgn0010340	3.21189	2.20013	4.61264
Cdc42	FBgn0010341	126.207	129.594	138.459
Map60	FBgn0010342	8.03703	12.917	12.5716
Arf79F	FBgn0010348	384.699	310.288	382.973
CdsA	FBgn0010350	14.2591	14.5466	12.8991
Nc73EF	FBgn0010352	12.5259	9.70645	13.2106
Taf1	FBgn0010355	8.26185	8.11129	8.01777
Taf5	FBgn0010356	4.89534	4.33133	4.12442
Akt1	FBgn0010379	22.211	24.3684	24.9756
AP-1-2beta	FBgn0010380	13.6532	11.9617	11.8317
CycE	FBgn0010382	5.31252	2.22323	4.16755
Dbi	FBgn0010387	59.738	9.93113	25.6258
Gtp-bp	FBgn0010391	21.6806	15.0884	23.5298
LamC	FBgn0010397	4.44591	2.96344	3.16295
RNaseX25	FBgn0010406	12.3944	13.296	13.7797
RpS9	FBgn0010408	120.662	180.895	149.634
RpL18A	FBgn0010409	769.797	863.247	804.908
RpS18	FBgn0010411	863.896	1266.15	1128.74
RpS19a	FBgn0010412	184.815	284.753	222.731
Sdc	FBgn0010415	21.3758	11.8593	9.16819
TH1	FBgn0010416	10.2866	18.8213	17.8802
Taf6	FBgn0010417	7.82459	17.4962	9.04579
TfIIFbeta	FBgn0010421	16.338	20.9583	20.4969
TfIIS	FBgn0010422	29.0164	34.6213	24.351
TpnC47D	FBgn0010423	13.135	12.0993	27.5708
TpnC73F	FBgn0010424	85.7664	145.533	119.902
cora	FBgn0010434	48.7229	32.6579	44.2593
emp	FBgn0010435	1.85562	2.81107	1.13155
pll	FBgn0010441	9.45927	9.05801	7.62482
Fkbp14	FBgn0010470	117.304	107.806	105.107
NAT1	FBgn0010488	65.1079	131.6	66.5978
dmGlut	FBgn0010497	3.38469	9.25033	3.01171
Dcp-1	FBgn0010501	5.65296	8.30237	6.32952
kermit	FBgn0010504	1.46383	1.62941	1.09316
wal	FBgn0010516	29.0792	25.2896	30.7081
Bka	FBgn0010520	8.40094	2.17691	7.30232
Ccs	FBgn0010531	2.4013	5.7424	6.45863
Aldh-III	FBgn0010548	18.7492	23.973	19.5032
Phb2	FBgn0010551	65.1145	35.4653	58.78
sbb	FBgn0010575	6.06626	8.15869	5.26832
dock	FBgn0010583	7.13379	6.89197	6.25392
Prosbeta1	FBgn0010590	70.6104	55.7779	71.8532
Sply	FBgn0010591	14.3327	50.1971	18.6809
lwr	FBgn0010602	25.8018	25.1409	24.2906
l(2)05714	FBgn0010607	19.8223	15.9231	27.1374
Hmgs	FBgn0010611	17.7469	7.08449	8.19877
ATPsynG	FBgn0010612	46.0889	28.861	40.97
CG10939	FBgn0010620	12.4926	3.84414	11.4765
Cct5	FBgn0010621	81.6312	71.4681	86.2826
DCTN3-p24	FBgn0010622	6.99426	14.0553	8.76951
Sec61beta	FBgn0010638	137.743	99.5891	114.757
MFS14	FBgn0010651	1.68188	8.53152	3.63624
Nup214	FBgn0010660	13.0693	13.3641	13.8223
l(3)01239	FBgn0010741	131.462	120.641	153.513
Srp54k	FBgn0010747	30.1888	19.6537	31.4254
atms	FBgn0010750	11.1718	15.045	14.272
simj	FBgn0010762	18.1155	19.0915	18.6302
sqz	FBgn0010768	1.85168	2.73497	1.46109
ppan	FBgn0010770	20.3089	16.311	19.4124
Xe7	FBgn0010772	5.49349	9.92539	7.62437
Ref1	FBgn0010774	26.6255	24.8508	25.4251
l(3)02640	FBgn0010786	3.47479	2.58231	3.68145
TrpRS	FBgn0010803	17.9226	10.5888	12.9581
l(3)03670	FBgn0010808	18.5404	16.501	19.5497
unc-45	FBgn0010812	9.16597	4.9972	7.2525
Gug	FBgn0010825	5.98556	8.08302	5.10899
l(3)04053	FBgn0010830	1.49319	2.94063	1.43479
l(3)05822	FBgn0010877	21.1666	17.4776	22.0403
sinu	FBgn0010894	4.4633	9.2693	8.09501
Spn	FBgn0010905	3.23205	3.53615	3.17034
msn	FBgn0010909	24.8434	39.2178	25.3712
l(3)07882	FBgn0010926	5.0875	5.27725	7.72229
SsRbeta	FBgn0011016	80.084	68.7829	85.5328
Sas-4	FBgn0011020	4.60507	2.9445	3.47676
dia	FBgn0011202	5.03878	4.07734	4.18556
cue	FBgn0011204	22.7943	9.6614	26.836
pelo	FBgn0011207	22.0431	10.9737	14.8326
blw	FBgn0011211	356.138	239.015	274.792
eff	FBgn0011217	168.988	155.491	165.892
heph	FBgn0011224	6.44313	8.55	6.06493
ox	FBgn0011227	20.251	17.9467	15.7192
poe	FBgn0011230	27.1475	28.7566	20.8832
ken	FBgn0011236	6.60481	5.4824	7.35618
cbx	FBgn0011241	2.31422	5.6299	5.84542
Sema-2a	FBgn0011260	7.95497	14.3211	11.28
RpL13	FBgn0011272	344.208	463.618	383.642
Dif	FBgn0011274	8.94527	6.49028	7.6394
RpS4	FBgn0011284	302.656	377.392	346.855
TfIIA-L	FBgn0011289	34.3303	31.8985	23.6885
Taf12	FBgn0011290	12.901	18.9881	10.227
Taf11	FBgn0011291	4.09776	8.06997	7.12376
l(2)not	FBgn0011297	12.7846	10.8457	9.1603
babo	FBgn0011300	23.0078	23.7526	21.1967
Rsf1	FBgn0011305	21.8992	24.7514	20.1279
Uch-L5	FBgn0011327	38.4681	26.5152	37.7217
l(3)j2D3	FBgn0011335	11.0758	10.2518	11.4142
OstStt3	FBgn0011336	57.7808	50.6689	60.082
ND-ACP	FBgn0011361	78.0167	50.1692	64.292
ND-SGDH	FBgn0011455	29.8166	16.3523	17.9519
PR-Set7	FBgn0011474	11.778	14.2012	15.1115
l(3)neo43	FBgn0011476	2.13814	5.26346	5.64993
Ssdp	FBgn0011481	16.36	15.96	17.6251
SrpRbeta	FBgn0011509	12.1069	5.52455	15.4107
Smyd3	FBgn0011566	3.32871	1.68568	2.82727
cpb	FBgn0011570	46.8971	69.5679	54.2021
caz	FBgn0011571	52.2043	41.5991	48.9061
Cdc37	FBgn0011573	21.8443	24.9921	19.4469
Trp1	FBgn0011584	35.7779	37.31	39.4372
e(r)	FBgn0011586	35.661	35.4081	40.7509
fra	FBgn0011592	3.97729	6.78837	4.16889
Iswi	FBgn0011604	43.6517	38.911	42.7393
Klp3A	FBgn0011606	6.32993	4.88431	6.01568
La	FBgn0011638	54.4164	35.7929	54.3153
lark	FBgn0011640	23.3935	31.4662	30.605
Zyx	FBgn0011642	13.3949	18.1878	13.4129
Mad	FBgn0011648	11.0506	8.51163	7.07307
Mef2	FBgn0011656	3.37415	7.1837	3.1447
Mlh1	FBgn0011659	5.49167	1.59045	3.41446
Pms2	FBgn0011660	3.03182	4.66803	3.67797
Moe	FBgn0011661	307.138	266.521	296.48
msi	FBgn0011666	7.37337	8.20743	6.48817
Mvl	FBgn0011672	7.56721	15.1363	6.88097
pav	FBgn0011692	13.1156	1.64649	10.3903
RnrL	FBgn0011703	15.4766	13.3186	21.5221
RnrS	FBgn0011704	29.9808	28.1749	39.0554
rost	FBgn0011705	2.50713	1.18499	6.02872
Syx5	FBgn0011708	17.469	19.3294	20.9985
Septin 1	FBgn0011710	38.048	41.7003	39.7789
Snr1	FBgn0011715	15.4396	11.6187	15.258
Tig	FBgn0011722	40.8316	53.9373	37.0378
twin	FBgn0011725	7.62841	9.78249	9.02408
tsr	FBgn0011726	891.69	979.281	1011.99
Wee1	FBgn0011737	8.08817	5.10211	7.22159
wts	FBgn0011739	13.8035	14.7294	11.1981
alpha-Man-IIa	FBgn0011740	2.93113	2.55637	3.928
Arp6	FBgn0011741	12.5651	11.2701	12.5743
Arp2	FBgn0011742	59.3181	58.0466	52.2889
Arp1	FBgn0011745	17.2254	24.2628	24.2658
Ank	FBgn0011747	26.6336	35.4973	28.6311
PhKgamma	FBgn0011754	9.54679	12.7007	8.75562
ctp	FBgn0011760	105.777	88.384	81.9609
Dp	FBgn0011763	30.3399	19.4008	28.9393
	FBgn0011764	15.7922	16.6368	17.1749
E2f1	FBgn0011766	26.8341	38.4707	23.8361
Fdh	FBgn0011768	24.9422	19.2532	26.9099
Fdx1	FBgn0011769	2.26149	1.78148	3.13734
Gip	FBgn0011770	56.0271	26.5076	40.569
Hem	FBgn0011771	13.2659	12.2326	15.8566
Irbp	FBgn0011774	7.17406	4.76063	5.04836
BRWD3	FBgn0011785	8.83687	14.4418	8.344
mRpL12	FBgn0011787	24.5234	10.7323	20.7006
Gem3	FBgn0011802	15.9416	6.91183	11.3413
nmo	FBgn0011817	7.89022	12.0223	7.6512
oaf	FBgn0011818	4.10753	3.17425	3.77827
CG4038	FBgn0011824	36.9474	26.8981	36.3227
Pp2B-14D	FBgn0011826	17.1308	12.7967	15.3629
Pxn	FBgn0011828	215.922	244.951	205.363
Taf2	FBgn0011836	7.55192	11.7152	8.02682
Tis11	FBgn0011837	30.9794	44.9337	36.6211
tRNA:Gly-GCC-1-1	FBgn0011859	2.36024	23.2408	17.1512
tRNA:Arg-TCG-2-2	FBgn0011954	2.29557	9.04162	1.51648
AcCoAS	FBgn0012034	12.0395	13.3655	12.529
Aldh	FBgn0012036	154.3	55.6409	139.636
Ance	FBgn0012037	841.491	982.65	393.572
CalpA	FBgn0012051	9.69412	6.13989	8.62456
Cdc27	FBgn0012058	18.4592	18.3097	15.5933
Trl	FBgn0013263	4.23363	3.69385	2.60207
FK506-bp1	FBgn0013269	270.135	151.418	223.793
Gp150	FBgn0013272	32.7245	18.3941	24.0728
Nca	FBgn0013303	14.3531	11.38	13.4223
Nmda1	FBgn0013305	36.0387	52.6247	44.666
RpL11	FBgn0013325	270.397	408.224	368.467
Sap47	FBgn0013334	8.27281	10.2599	8.87217
Syx1A	FBgn0013343	46.5096	49.6427	33.2657
TfIIA-S	FBgn0013347	189.848	198.974	179.422
bcn92	FBgn0013432	29.1243	32.649	28.5638
Cdc2rk	FBgn0013435	9.24284	6.59511	7.07934
mtd	FBgn0013576	4.82253	7.11104	5.51515
not	FBgn0013717	2.69109	4.19563	2.51851
nuf	FBgn0013718	2.78595	4.54263	3.02781
pck	FBgn0013720	5.21551	5.58219	6.36656
pnut	FBgn0013726	67.2632	72.8288	77.1668
sced	FBgn0013732	2.6922	2.70098	3.28855
shot	FBgn0013733	15.0254	8.75667	9.87135
alien	FBgn0013746	12.7949	11.5277	12.9011
Arf102F	FBgn0013749	43.0654	17.743	38.3295
Arf51F	FBgn0013750	109.2	62.8179	78.5912
Bgb	FBgn0013753	1.48417	2.12573	2.13919
Mtor	FBgn0013756	46.3528	39.2799	35.9857
CASK	FBgn0013759	3.33025	4.03598	2.79882
Cdk5	FBgn0013762	3.97002	3.29196	3.86495
Idgf6	FBgn0013763	935.135	1634.42	1804.08
Chi	FBgn0013764	14.4746	18.6609	11.5829
cnn	FBgn0013765	3.32665	1.65116	2.82297
Cp1	FBgn0013770	96.604	124.117	89.2163
Deaf1	FBgn0013799	8.60994	8.21032	6.91521
FK506-bp2	FBgn0013954	188.755	203.329	167.891
His4r	FBgn0013981	656.412	1041.47	953.911
imd	FBgn0013983	9.38341	6.30471	8.24076
	FBgn0013984	6.13283	17.3328	7.03156
MAPk-Ak2	FBgn0013987	25.4643	19.0684	29.9674
Nrx-IV	FBgn0013997	8.6447	11.5638	7.19776
Pdi	FBgn0014002	600.627	589.583	578.291
Ask1	FBgn0014006	3.8911	4.47007	4.56265
Ptp69D	FBgn0014007	28.2429	24.3938	23.6273
Rab2	FBgn0014009	89.3677	97.1552	87.4245
Rab5	FBgn0014010	47.7801	63.7799	56.8295
Rac2	FBgn0014011	29.8727	22.8255	28.1657
Rel	FBgn0014018	17.7682	41.1227	20.8814
Rho1	FBgn0014020	290.255	401.42	321.666
Rlb1	FBgn0014022	10.4445	5.94217	9.50637
mRpL47	FBgn0014023	25.1828	12.7632	17.1254
Rnp4F	FBgn0014024	9.02685	7.15058	6.29639
RpL7A	FBgn0014026	344.456	457.008	437.594
SdhB	FBgn0014028	12.6473	7.03896	12.6233
Septin 2	FBgn0014029	37.6253	34.9961	36.9885
Sr-CI	FBgn0014033	233.709	172.653	364.939
Su(Tpl)	FBgn0014037	25.0885	28.4894	24.6267
Ugt	FBgn0014075	24.1467	26.0737	24.3439
CG4278	FBgn0014092	13.7151	10.2452	13.3302
barr	FBgn0014127	12.6777	9.75985	13.7047
bif	FBgn0014133	16.0716	12.8021	11.4059
cher	FBgn0014141	29.932	29.5435	24.9399
fax	FBgn0014163	13.5123	145.566	34.4038
Oda	FBgn0014184	87.181	84.7657	77.9224
Hel25E	FBgn0014189	54.7008	41.3195	45.5863
prod	FBgn0014269	8.28964	8.26598	8.80358
mof	FBgn0014340	4.39236	2.62789	3.63624
noi	FBgn0014366	11.6285	4.79318	6.78869
RhoL	FBgn0014380	16.0219	21.5027	16.5428
sty	FBgn0014388	43.3271	43.8771	37.4372
sun	FBgn0014391	42.8252	18.3344	23.6167
Vps26	FBgn0014411	28.0063	30.4972	24.5959
CG11899	FBgn0014427	1.85246	14.3121	2.35339
Ahcy13	FBgn0014455	47.4497	27.7222	38.242
Cyp4e2	FBgn0014469	18.0209	51.1469	27.7196
His3,3A	FBgn0014857	30.4381	31.2892	30.7141
Mcm2	FBgn0014861	4.56817	2.96083	4.54579
Mlp84B	FBgn0014863	8.17578	7.57697	10.5196
Ost48	FBgn0014868	33.5596	26.1747	35.9255
Pglym78	FBgn0014869	16.0791	13.0729	20.8543
Psi	FBgn0014870	14.5488	8.29398	10.7201
Roe1	FBgn0014877	11.8012	5.26791	11.0184
Set	FBgn0014879	150.948	81.305	120.363
Hydr2	FBgn0014906	16.658	16.6338	12.4381
CG2846	FBgn0014930	12.6029	10.0915	13.7235
betaggt-I	FBgn0015000	2.34833	5.17967	5.83302
Cctgamma	FBgn0015019	66.9533	63.1076	72.0466
CkIalpha	FBgn0015024	40.9367	43.1993	43.6044
cype	FBgn0015031	47.8332	37.9332	46.8686
Cyp4d8	FBgn0015033	5.00706	3.14704	6.40432
Ddx1	FBgn0015075	6.78448	4.81	7.21588
eIF-4E	FBgn0015218	85.6253	108.087	99.0633
Fer2LCH	FBgn0015221	171.034	270.944	186.812
Fer1HCH	FBgn0015222	97.7531	150.286	104.693
glec	FBgn0015229	30.1638	59.4034	35.317
Hr78	FBgn0015239	8.0326	7.77318	10.2469
Hr96	FBgn0015240	2.83828	4.07575	4.49219
Hsp60A	FBgn0015245	188.862	75.585	143.557
Diap2	FBgn0015247	3.29814	6.95917	3.68319
Nf1	FBgn0015269	4.87877	6.32886	4.45497
Orc2	FBgn0015270	1.51197	1.15796	1.83118
Orc5	FBgn0015271	1.58935	1.565	1.44367
Pi3K68D	FBgn0015278	10.2278	13.1601	8.13347
Pi3K92E	FBgn0015279	14.7526	20.5282	15.4193
Rpt2	FBgn0015282	20.5217	29.651	25.1382
Rpn10	FBgn0015283	19.5624	26.6893	26.1577
Rala	FBgn0015286	26.8025	41.7472	29.6577
RpL22	FBgn0015288	35.8005	51.603	43.3755
Shark	FBgn0015295	5.06529	9.35193	5.47242
Shc	FBgn0015296	14.8724	28.4642	17.4358
Srp19	FBgn0015298	8.46865	8.59162	19.6655
Ssb-c31a	FBgn0015299	49.7102	36.3267	39.4484
Ubc2	FBgn0015320	16.966	12.7494	17.2052
Ubc4	FBgn0015321	20.9839	26.8418	24.2912
	FBgn0015324	169.238	174.597	182.134
abs	FBgn0015331	7.22386	10.7525	10.4877
CG5861	FBgn0015338	21.5796	17.2923	22.7109
CG14906	FBgn0015351	4.55604	4.76663	2.06922
CG2034	FBgn0015359	3.65432	2.05619	5.00061
oxt	FBgn0015360	4.16463	5.07722	5.3714
chn	FBgn0015371	4.36621	2.32111	3.52141
RabX1	FBgn0015372	24.8111	74.6949	37.6176
cutlet	FBgn0015376	2.84818	1.32579	1.98417
dod	FBgn0015379	8.2065	10.0202	6.28872
glu	FBgn0015391	26.3912	14.1614	23.9722
hoip	FBgn0015393	47.2086	23.3786	47.4182
jumu	FBgn0015396	28.9569	19.2369	28.6222
kek1	FBgn0015399	5.26934	16.6492	9.46754
ksr	FBgn0015402	1.00236	3.11057	2.00658
Rme-8	FBgn0015477	13.5209	18.3887	13.1488
Cul1	FBgn0015509	17.6844	19.6051	20.157
mbc	FBgn0015513	10.3487	7.51551	9.47614
nonA-l	FBgn0015520	21.3793	27.2368	19.1865
RpS21	FBgn0015521	126.976	174.808	164.609
olf186-M	FBgn0015522	14.3966	18.3344	13.7587
peng	FBgn0015527	17.9117	18.8224	20.6253
snoRNA:Me28S-A1322	FBgn0015543	22.9557	49.7289	19.7143
spag	FBgn0015544	8.35588	4.88248	10.1908
tos	FBgn0015553	2.59428	2.34742	2.77916
alpha-Est1	FBgn0015568	2.99949	1.70994	2.29437
alpha-Est10	FBgn0015569	2.1475	1.55071	1.65511
alpha-Est8	FBgn0015576	4.49658	2.99337	3.93277
alpha-Est9	FBgn0015577	5.91732	4.58493	5.57521
dare	FBgn0015582	2.99066	4.31911	3.02936
Apc	FBgn0015589	5.67389	7.1777	5.45317
toc	FBgn0015600	1.88924	1.61128	1.69028
BEAF-32	FBgn0015602	20.8707	17.7134	25.7865
CanB2	FBgn0015614	36.5888	45.9561	35.0748
SMC3	FBgn0015615	8.33715	6.48545	6.7193
Clp	FBgn0015621	3.2278	5.82698	4.08696
Cnx99A	FBgn0015622	50.1831	44.9865	48.4401
Cpr	FBgn0015623	13.4803	5.9214	9.99772
CycB3	FBgn0015625	12.032	10.4168	12.6331
Dot	FBgn0015663	5.67563	4.44229	2.4996
Dref	FBgn0015664	20.4803	13.3295	16.9601
Hmu	FBgn0015737	32.3792	58.4525	36.3069
Lis-1	FBgn0015754	11.5787	9.35007	11.9696
RpL9	FBgn0015756	417.661	526.734	469.401
p38a	FBgn0015765	4.40991	7.06895	6.57173
Nak	FBgn0015772	4.44003	5.76925	4.95912
nrv1	FBgn0015776	23.3615	28.1155	17.8033
nrv2	FBgn0015777	11.5068	23.401	15.5444
rin	FBgn0015778	114.701	134.18	117.565
P5cr	FBgn0015781	10.0431	11.5846	7.77197
Rab10	FBgn0015789	60.8326	84.9065	56.3468
Rab11	FBgn0015790	196.753	285.835	232.934
Rab14	FBgn0015791	10.5581	19.3711	13.7708
Rab19	FBgn0015793	5.30786	1.4933	3.30607
Rab18	FBgn0015794	13.0762	10.3007	10.1002
Rab7	FBgn0015795	56.0889	86.9698	54.8307
Rab6	FBgn0015797	59.4827	74.6721	47.7028
Rbf	FBgn0015799	22.4578	15.2288	19.669
Reg-5	FBgn0015801	2.25819	5.559	6.89953
RtGEF	FBgn0015803	2.27744	3.25841	2.50751
HDAC1	FBgn0015805	45.3656	43.5053	40.7059
	FBgn0015806	26.9975	24.1856	26.0158
ScpX	FBgn0015808	12.0143	30.8462	19.1658
Spx	FBgn0015818	4.79373	6.42764	4.37962
TfIIEalpha	FBgn0015828	5.78563	5.90047	5.52834
TfIIEbeta	FBgn0015829	6.5775	10.0095	9.57914
Trip1	FBgn0015834	73.7508	65.8917	69.2248
Vang	FBgn0015838	4.89485	7.74959	6.5306
apt	FBgn0015903	14.1914	7.32185	13.8679
ast	FBgn0015905	8.85196	4.6888	9.15469
crq	FBgn0015924	29.2435	109.157	65.3025
csul	FBgn0015925	15.6505	10.9842	13.0886
dpa	FBgn0015929	11.8411	3.65375	9.12013
hrg	FBgn0015949	19.4721	28.275	21.5759
lama	FBgn0016031	6.41977	1.9576	4.1589
Vsp37A	FBgn0016038	8.74947	9.81203	9.31224
Tom40	FBgn0016041	30.9265	19.0157	28.0571
Sema-1b	FBgn0016059	9.94815	8.96438	8.87566
smg	FBgn0016070	3.87818	3.37601	3.04466
vkg	FBgn0016075	88.9293	134.636	128.901
vri	FBgn0016076	14.6042	47.1456	29.457
wun	FBgn0016078	1.22936	1.51316	1.31971
fry	FBgn0016081	6.35449	4.84334	3.9349
ATPsynCF6	FBgn0016119	34.277	39.8461	36.3245
ATPsynD	FBgn0016120	103.368	84.7628	88.9122
CaMKI	FBgn0016126	18.2342	24.2977	21.702
Cdk4	FBgn0016131	11.2308	8.84698	11.5559
PTP-ER	FBgn0016641	9.98385	10.9377	8.56099
H15	FBgn0016660	1.17436	1.40776	1.58533
Ipp	FBgn0016672	7.64972	8.4741	6.00103
Lectin-galC1	FBgn0016675	25.6112	3.47846	2.18781
Nlp	FBgn0016685	377.203	357.521	413.805
Nurf-38	FBgn0016687	49.5602	30.9741	34.534
ATPsynO	FBgn0016691	111.37	72.0117	85.305
Past1	FBgn0016693	16.9544	23.4751	15.4434
Pdp1	FBgn0016694	4.98395	1.87604	4.88853
Pitslre	FBgn0016696	4.57296	9.44157	6.91895
Prosalpha5	FBgn0016697	53.0216	41.9072	45.1013
Ptpa	FBgn0016698	2.40598	1.42148	3.0199
Rab1	FBgn0016700	33.8126	35.4899	34.4874
Rab4	FBgn0016701	36.8007	44.3871	43.7429
Reg-2	FBgn0016715	9.29927	13.0812	18.8058
RpL29	FBgn0016726	535.47	867.043	736.504
sba	FBgn0016754	4.27611	6.57265	4.34063
Usp47	FBgn0016756	22.9541	27.2869	20.6243
angel	FBgn0016762	9.2644	2.95139	5.22015
	FBgn0016792	5.62091	5.27617	4.96256
dos	FBgn0016794	4.56113	6.15338	4.98236
fz2	FBgn0016797	2.8223	1.24502	2.53564
Stat92E	FBgn0016917	116.081	103.82	107.92
Pino	FBgn0016926	17.1805	28.0192	14.7634
Dyrk2	FBgn0016930	5.88463	5.66128	3.84278
spen	FBgn0016977	32.8169	39.0407	27.4896
snRNP-U1-70K	FBgn0016978	15.3479	12.8739	17.3115
smid	FBgn0016983	35.5346	22.807	30.9943
sktl	FBgn0016984	8.81553	9.24311	10.4071
cag	FBgn0017414	5.31588	6.97926	5.10038
ari-1	FBgn0017418	19.4549	24.8114	18.0022
CG5989	FBgn0017429	5.34705	3.15909	4.73332
Nelf-E	FBgn0017430	1.77547	1.61379	3.9698
U2af38	FBgn0017457	8.40415	9.97037	9.63219
T3dh	FBgn0017482	1.36867	1.17924	1.18671
RpS3A	FBgn0017545	1555.52	1584.53	1809.33
Rga	FBgn0017550	7.85335	12.7368	8.04906
Rca1	FBgn0017551	5.72266	4.04018	3.78046
Pdk	FBgn0017558	17.8487	35.4635	21.4479
ND-75	FBgn0017566	19.277	13.6568	14.6259
ND-23	FBgn0017567	6.75217	6.85021	7.02878
Mo25	FBgn0017572	17.9838	15.6594	18.9496
Mcm5	FBgn0017577	23.2366	7.94092	21.4905
Max	FBgn0017578	22.7509	23.2985	21.299
RpL14	FBgn0017579	575.283	871.698	757.754
Lk6	FBgn0017581	150.565	166.585	130.821
COX5A	FBgn0019624	97.0513	87.8945	81.4976
Atu	FBgn0019637	8.33963	11.0895	8.61705
Dat	FBgn0019643	1.95373	1.39913	1.58399
ATPsynB	FBgn0019644	66.6291	38.4663	65.2401
qm	FBgn0019662	5.33768	13.7562	6.92167
lok	FBgn0019686	1.85509	1.35309	3.6311
colt	FBgn0019830	9.96402	6.46659	8.75154
Letm1	FBgn0019886	10.8338	16.344	11.3431
Smg5	FBgn0019890	10.5886	16.2549	11.2745
Surf4	FBgn0019925	61.5775	39.6184	48.5043
SamDC	FBgn0019932	29.2985	12.1331	20.4403
RpS20	FBgn0019936	609.694	755.416	673.248
RpI1	FBgn0019938	16.8303	8.77365	15.0206
Psn	FBgn0019947	11.3736	15.7919	13.0811
	FBgn0019948	24.1486	21.2052	22.3064
Cdk9	FBgn0019949	6.92559	7.15489	4.72514
Orct	FBgn0019952	3.77097	6.38411	2.57856
ND-42	FBgn0019957	21.3355	19.5809	21.2101
Mitofilin	FBgn0019960	13.1827	11.9907	13.063
Khc-73	FBgn0019968	5.8251	4.24346	4.42716
Drice	FBgn0019972	6.957	8.56303	7.4683
Gcn2	FBgn0019990	3.09301	3.7352	4.16366
Ppox	FBgn0020018	6.2778	7.77689	7.62548
Cbl	FBgn0020224	5.33718	7.34687	5.10883
ATPsyngamma	FBgn0020235	28.1207	18.5353	26.8417
ATPCL	FBgn0020236	31.2058	19.1668	24.8247
14-3-3epsilon	FBgn0020238	368.808	389.336	367.827
stck	FBgn0020249	35.0397	37.7343	32.5186
sfl	FBgn0020251	6.47429	4.68842	5.3894
Ran	FBgn0020255	391.13	267.249	348.849
Ppa	FBgn0020257	28.7951	41.0785	23.0849
pcm	FBgn0020261	3.85949	5.51666	3.70107
mspo	FBgn0020269	1.12396	4.11075	2.86393
mre11	FBgn0020270	5.24458	7.54142	8.24912
mst	FBgn0020272	4.18427	3.37719	4.44082
loco	FBgn0020278	2.18455	4.30217	2.72753
lig	FBgn0020279	31.7587	25.6295	26.3933
drongo	FBgn0020304	15.0792	18.2059	12.064
dbe	FBgn0020305	12.8688	8.07642	14.1065
dom	FBgn0020306	28.7532	28.769	25.7372
crol	FBgn0020309	20.2555	27.2607	22.0183
CG4050	FBgn0020312	9.7581	7.94559	7.65501
Rpt6	FBgn0020369	35.2102	31.7326	30.1201
TppII	FBgn0020370	15.1456	14.8107	17.5957
TM4SF	FBgn0020372	9.78047	18.8544	11.4662
Sr-CIII	FBgn0020376	31.2772	5.36846	28.7184
Rfx	FBgn0020379	2.02045	4.33532	2.6097
Dredd	FBgn0020381	6.8679	11.9796	6.15738
Pdk1	FBgn0020386	7.24395	8.80985	8.0429
Gcn5	FBgn0020388	5.38423	4.76562	6.15462
Papss	FBgn0020389	7.96667	25.1682	11.8049
Nmt	FBgn0020392	22.3806	15.6632	21.5053
asun	FBgn0020407	1.14089	3.70066	2.30539
JIL-1	FBgn0020412	14.1205	16.2174	12.7824
Idgf3	FBgn0020414	49.1202	24.2882	63.079
Idgf2	FBgn0020415	103.009	28.4816	104.416
Idgf1	FBgn0020416	2.55134	6.39483	6.35873
Fak	FBgn0020440	5.96464	7.28286	4.86629
Elf	FBgn0020443	107.448	74.5518	80.2718
Dad	FBgn0020493	10.7685	7.09719	7.42556
CtBP	FBgn0020496	84.3047	74.3419	77.7879
emb	FBgn0020497	22.9056	19.0283	22.7962
CLIP-190	FBgn0020503	12.576	7.84888	8.00774
Abi	FBgn0020510	13.7217	18.5375	13.6627
ade5	FBgn0020513	19.5835	18.6364	20.6646
kraken	FBgn0020545	8.25188	2.25013	5.70289
SA	FBgn0020616	6.04088	4.4499	4.69133
Rack1	FBgn0020618	240.23	333.918	284.899
RN-tre	FBgn0020620	15.7063	15.9769	14.2131
Pkn	FBgn0020621	6.8679	6.45354	5.54813
Pi3K21B	FBgn0020622	16.8323	18.4458	14.3479
Osbp	FBgn0020626	10.1124	5.99481	8.62313
Mcm7	FBgn0020633	8.34123	4.3087	7.54282
Lcp65Ab2	FBgn0020643	2.8198	12.693	48.9649
Lcp65Ab1	FBgn0020644	1.62302	20.776	49.5886
KrT95D	FBgn0020647	6.66017	11.0043	4.86587
Trxr-1	FBgn0020653	16.2171	18.9258	14.7604
ArfGAP1	FBgn0020655	9.40358	7.59756	8.86688
eIF-4B	FBgn0020660	62.2527	50.1382	60.881
Atet	FBgn0020762	6.55096	9.25111	3.86321
Alas	FBgn0020764	21.7431	13.9748	10.2169
	FBgn0020766	7.02812	4.10902	6.23885
Spred	FBgn0020767	2.77485	3.88071	2.73637
Su(z)12	FBgn0020887	11.3272	13.7709	12.0752
Rtc1	FBgn0020909	3.34896	10.4003	7.91345
RpL3	FBgn0020910	218.353	279.429	257.381
Dgkepsilon	FBgn0020930	6.00275	6.56755	8.09621
SerRS-m	FBgn0021750	4.39954	4.91408	4.42466
chb	FBgn0021760	15.2588	12.3392	9.5806
Nup154	FBgn0021761	8.25516	8.82893	9.80398
sdk	FBgn0021764	1.78702	2.24268	1.49302
scu	FBgn0021765	62.9521	69.8453	68.433
nudC	FBgn0021768	54.7569	48.0176	47.1615
Tapdelta	FBgn0021795	118.35	115.186	110.137
Tor	FBgn0021796	7.97285	9.37954	6.98566
Reph	FBgn0021800	2.94716	1.07982	2.33179
Vps28	FBgn0021814	6.00019	7.315	9.43762
cnk	FBgn0021818	6.05074	9.36265	5.63414
DCTN2-p50	FBgn0021825	10.7358	9.47772	11.4127
l(2)k14710	FBgn0021847	3.70095	3.3227	1.97749
l(2)k14505	FBgn0021856	15.2487	26.5892	24.5541
Xbp1	FBgn0021872	57.893	63.7852	61.2434
Nle	FBgn0021874	7.40554	4.79194	4.61264
Zfrp8	FBgn0021875	3.07951	3.53772	2.54295
ytr	FBgn0021895	109.695	129.378	127.492
RFeSP	FBgn0021906	14.0896	10.9219	8.81269
Coprox	FBgn0021944	25.4735	13.2728	21.5068
ND-PDSW	FBgn0021967	29.0648	42.9293	34.351
l(2)k09913	FBgn0021979	10.5648	26.418	15.1522
Rs1	FBgn0021995	13.6221	10.7549	15.6063
eIF-3p40	FBgn0022023	85.1325	89.564	101.971
Vps25	FBgn0022027	11.3695	7.30131	15.0217
l(2)k01209	FBgn0022029	7.51881	5.47665	8.57321
Nnp-1	FBgn0022069	23.1421	20.8409	33.4952
Vha36-1	FBgn0022097	51.659	41.2524	59.9296
l(2)k05819	FBgn0022153	13.8955	14.8465	13.8643
Cas	FBgn0022213	25.7293	17.8416	28.8984
ubl	FBgn0022224	13.9647	5.83367	15.0959
lolal	FBgn0022238	63.1378	63.4758	66.3666
	FBgn0022246	3.94298	2.9866	5.10938
l(2)09851	FBgn0022288	10.1786	7.47144	9.10811
dnk	FBgn0022338	13.5938	6.63355	12.2385
CG3760	FBgn0022343	113.227	75.8152	88.5274
CG10340	FBgn0022344	38.7677	31.3131	33.5178
CG1910	FBgn0022349	117.864	111.416	114.614
Sodh-2	FBgn0022359	13.446	2.94222	10.363
Pur-alpha	FBgn0022361	15.3219	27.8276	20.0563
Pka-R2	FBgn0022382	5.35003	3.53471	4.62879
D19B	FBgn0022699	3.74473	4.17901	5.68978
Cht2	FBgn0022702	4.02669	2.93302	4.62782
	FBgn0022720	9.51628	14.5271	9.93205
Taf8	FBgn0022724	2.24935	3.93759	2.55914
Sin3A	FBgn0022764	29.2606	27.0783	24.0302
Pp2C1	FBgn0022768	10.7485	17.4459	9.32443
Orc1	FBgn0022772	4.99753	3.87396	4.21459
Oat	FBgn0022774	15.5184	36.2779	22.1997
Hira	FBgn0022786	6.22288	9.84268	7.21837
Hel89B	FBgn0022787	15.431	22.9674	9.55469
Df31	FBgn0022893	728.15	500.653	604.271
D19A	FBgn0022935	3.62832	4.18521	2.32843
CycH	FBgn0022936	3.14698	5.57779	5.50918
Cbp80	FBgn0022942	14.191	13.0151	15.2297
Cbp20	FBgn0022943	89.9328	77.0045	69.9275
yps	FBgn0022959	74.6176	53.38	71.4174
vimar	FBgn0022960	7.92005	4.08957	6.69962
qkr58E-3	FBgn0022984	8.14138	20.0416	13.7659
qkr58E-2	FBgn0022985	12.8061	11.8379	15.0551
qkr58E-1	FBgn0022986	10.8712	19.098	10.2012
qkr54B	FBgn0022987	6.95715	7.96752	7.21869
mth	FBgn0023000	5.40123	10.637	10.6129
gek	FBgn0023081	9.02185	7.75299	7.91047
fray	FBgn0023083	7.28409	9.31167	5.23406
cyc	FBgn0023094	2.47498	3.85869	3.47438
bon	FBgn0023097	6.14246	5.73601	4.21019
aay	FBgn0023129	3.72636	5.396	3.1857
a6	FBgn0023130	4.60874	2.67824	3.29415
Uba1	FBgn0023143	114.83	109.956	96.8367
SmD3	FBgn0023167	15.5414	18.1865	21.8728
AMPKalpha	FBgn0023169	6.51981	8.79126	7.17844
RpL39	FBgn0023170	476.546	614.202	642.694
rnh1	FBgn0023171	9.83076	8.04198	8.59249
RhoGEF2	FBgn0023172	17.6345	25.4728	16.0458
Prosbeta2	FBgn0023174	29.8202	17.235	33.8319
Prosalpha7	FBgn0023175	106.109	101.102	91.8746
Pp4-19C	FBgn0023177	6.73941	3.87731	7.20346
Orc6	FBgn0023180	2.58606	1.3581	4.10012
Orc4	FBgn0023181	6.64081	3.47389	4.72974
EloB	FBgn0023212	46.094	54.9576	42.6487
eIF4G	FBgn0023213	106.876	65.1492	90.0802
edl	FBgn0023214	1.15252	6.8092	4.64436
Mnt	FBgn0023215	13.3517	26.4392	15.0407
Parg	FBgn0023216	7.73728	7.3648	4.38724
Dap160	FBgn0023388	8.20196	14.6044	10.4558
B4	FBgn0023407	1.67288	3.13181	1.60993
	FBgn0023423	21.6429	27.6906	19.0846
Rbcn-3A	FBgn0023458	5.16014	3.82193	3.7567
Taldo	FBgn0023477	20.872	13.3072	20.5337
Es2	FBgn0023506	2.90763	3.81746	3.26539
Ocrl	FBgn0023508	6.40681	5.27959	5.34305
mip130	FBgn0023509	7.46077	7.25107	7.58504
Rbcn-3B	FBgn0023510	6.88671	7.71486	5.22527
Edem1	FBgn0023511	6.24181	6.25036	4.42627
eIF2B-epsilon	FBgn0023512	5.61557	7.82228	6.87654
CG14803	FBgn0023513	2.64672	3.18533	2.78458
CG14805	FBgn0023514	18.5869	12.0077	17.8658
CG14814	FBgn0023515	7.91738	4.88986	6.00403
Pgam5	FBgn0023517	14.0155	13.5008	17.4106
trr	FBgn0023518	4.63587	5.35874	4.71361
mRpL16	FBgn0023519	8.25424	4.60064	6.89323
CG3857	FBgn0023520	2.29067	2.81947	1.74969
CG3587	FBgn0023521	2.5781	3.28526	2.70497
CG11596	FBgn0023522	25.5085	24.5945	30.0748
CG2865	FBgn0023526	30.0339	45.1156	32.9687
CG3071	FBgn0023527	6.19362	4.29489	4.03395
CG2924	FBgn0023528	33.5263	38.6674	39.5988
CG2918	FBgn0023529	143.149	87.274	112.404
CG17896	FBgn0023537	44.4668	15.8279	33.3946
CG3630	FBgn0023540	2.6403	4.06227	4.0335
Nmd3	FBgn0023542	10.573	4.2381	13.413
CG4406	FBgn0023545	3.90037	4.38928	8.19002
Mct1	FBgn0023549	1.258	6.7098	1.1427
vig	FBgn0024183	72.4078	49.4246	77.5776
syd	FBgn0024187	1.52288	1.9994	2.28824
san	FBgn0024188	52.8862	37.5764	43.7059
robl	FBgn0024196	23.2127	11.8982	20.3761
IKKbeta	FBgn0024222	8.14983	13.3971	8.58751
aurB	FBgn0024227	7.36601	1.39484	9.82573
Hs2st	FBgn0024230	9.02804	8.98963	6.23208
gbb	FBgn0024234	12.126	9.19982	8.14188
foi	FBgn0024236	18.8673	20.538	16.9868
Fim	FBgn0024238	4.99818	3.56526	3.79584
dnt	FBgn0024245	3.048	3.50153	4.111
chico	FBgn0024248	8.19618	9.96145	9.68421
brk	FBgn0024250	9.49636	10.6424	8.04106
WASp	FBgn0024273	4.93346	6.23076	3.93218
trio	FBgn0024277	5.18526	7.0242	4.83126
Srp54	FBgn0024285	27.2489	28.6099	24.7967
Sirt1	FBgn0024291	7.08318	8.23098	5.14426
Plap	FBgn0024314	18.5872	16.0002	15.9085
Npc1a	FBgn0024320	65.8636	29.0148	31.7542
NK7,1	FBgn0024321	4.67513	2.49043	4.20232
Mkk4	FBgn0024326	17.4916	20.3953	20.9824
Mekk1	FBgn0024329	6.65207	8.73355	6.92124
MED6	FBgn0024330	4.58248	2.17834	3.23602
Mcm3	FBgn0024332	7.01541	3.72428	6.36735
Hop	FBgn0024352	140.241	113.378	129.254
CG11412	FBgn0024362	15.0655	17.0142	16.5088
CG11417	FBgn0024364	18.1882	12.3422	12.5104
CG12773	FBgn0024365	17.1586	17.2354	15.1516
E2f2	FBgn0024371	3.09707	3.13205	4.97667
Dlc90F	FBgn0024432	110.486	161.774	133.495
Bin1	FBgn0024491	6.93213	2.76994	4.61264
Sec13	FBgn0024509	40.7594	30.6485	33.2905
dlt	FBgn0024510	3.43532	3.13518	2.26942
Neos	FBgn0024542	8.32679	6.60494	7.02878
flfl	FBgn0024555	23.6225	31.6276	25.2694
EfTuM	FBgn0024556	38.7804	28.2449	31.6651
Dph5	FBgn0024558	11.4392	10.24	15.31
fws	FBgn0024689	4.05919	3.1976	5.67594
Cpsf160	FBgn0024698	5.94906	5.38112	4.93538
Slip1	FBgn0024728	19.8618	25.4131	23.1385
Drep1	FBgn0024732	15.6446	13.4889	10.1294
RpL10	FBgn0024733	1223.38	1283.73	1324.94
PRL-1	FBgn0024734	69.6836	112.851	77.1418
Flo1	FBgn0024754	40.7495	47.6093	46.7615
Dbp80	FBgn0024804	11.0443	9.06263	14.4985
DIP2	FBgn0024806	13.5033	14.0197	11.5331
DIP1	FBgn0024807	18.4102	21.3222	20.3279
Crk	FBgn0024811	18.8941	9.48471	16.9685
Clc	FBgn0024814	140.64	136.608	113.695
AP-1mu	FBgn0024833	6.97043	8.65007	7.69561
Pcd	FBgn0024841	19.8781	30.0431	23.6676
p38b	FBgn0024846	5.6135	5.61812	5.10657
kin17	FBgn0024887	8.88053	10.6751	11.7332
Kap-alpha1	FBgn0024889	15.805	15.7761	18.2598
Taf7	FBgn0024909	7.70808	11.239	8.76421
Ts	FBgn0024920	8.21698	8.09111	11.1032
Trn	FBgn0024921	14.6383	12.7928	13.0123
NitFhit	FBgn0024945	8.45017	8.21266	8.11969
NTPase	FBgn0024947	12.3201	12.0135	15.4874
Mat1	FBgn0024956	10.6376	9.79447	13.2333
Irp-1B	FBgn0024957	5.94981	10.466	7.09783
Irp-1A	FBgn0024958	6.51235	12.3671	5.76179
CG2701	FBgn0024973	4.14623	2.44963	2.55645
Syx4	FBgn0024980	1.37278	1.54485	3.95137
CG4293	FBgn0024983	7.90684	13.0292	8.74113
CG11448	FBgn0024985	16.5856	29.1015	15.1529
CG3719	FBgn0024986	12.5027	3.17708	7.32693
ssx	FBgn0024987	24.6624	24.2397	23.2188
CG2694	FBgn0024991	2.65826	1.57052	3.30143
CG2658	FBgn0024992	3.59093	2.06262	3.55832
eIF2B-beta	FBgn0024996	10.1262	6.56634	9.13689
CG2685	FBgn0024998	6.26696	8.79149	6.2384
	FBgn0025117	23.9669	19.8238	26.6625
az2	FBgn0025185	3.50858	2.63226	1.87633
ari-2	FBgn0025186	4.67967	8.11882	4.26914
RpL31	FBgn0025286	891.191	1264.09	1137.55
CG4585	FBgn0025335	5.38399	2.81643	3.50116
CG4882	FBgn0025336	4.84385	4.87113	8.44231
Thiolase	FBgn0025352	23.2482	31.6968	22.5854
Ip259	FBgn0025366	100.076	156.34	139.3
Fpps	FBgn0025373	18.7594	15.093	29.7727
rush	FBgn0025381	20.5083	23.4082	22.5394
CG12184	FBgn0025387	2.48074	2.19348	2.94317
CG12179	FBgn0025388	5.93255	5.70091	6.56334
inc	FBgn0025394	23.5666	28.7341	30.239
CycT	FBgn0025455	13.3966	13.6337	11.7127
Bub3	FBgn0025457	24.9766	17.9306	22.6771
Bap60	FBgn0025463	39.6437	36.9908	40.3701
fidipidine	FBgn0025519	28.8195	34.8882	31.8055
unc-119	FBgn0025549	15.1563	26.1875	15.4909
SF1	FBgn0025571	9.3158	10.9229	6.50986
Pli	FBgn0025574	3.88665	6.43399	3.68391
Int6	FBgn0025582	67.2512	70.5633	76.2541
Gk1	FBgn0025592	10.2792	7.65508	9.41548
Faf2	FBgn0025608	10.1905	13.5185	10.1914
Torsin	FBgn0025615	24.355	27.9192	26.4951
CG16989	FBgn0025621	2.52542	3.03466	3.87391
CG4025	FBgn0025624	7.29769	10.3796	6.51721
CG4281	FBgn0025626	23.5262	24.9001	21.1932
CG4199	FBgn0025628	4.45118	6.37526	4.71149
CG4045	FBgn0025629	4.72047	1.07265	5.99693
CG4313	FBgn0025632	1.3589	2.7978	2.16265
CG13366	FBgn0025633	5.74929	5.48244	4.13788
CG13367	FBgn0025634	2.05417	4.68414	5.49945
CG17829	FBgn0025635	4.01114	10.8251	6.13382
SkpA	FBgn0025637	146.559	141.727	138.472
Roc1a	FBgn0025638	63.5401	70.354	59.7203
Hmt4-20	FBgn0025639	24.3905	26.6204	21.8519
CG13369	FBgn0025640	9.2702	9.26862	10.2695
DAAM	FBgn0025641	10.6569	23.2662	12.2846
CycK	FBgn0025674	3.5472	3.77454	4.02523
CkIIalpha-i3	FBgn0025676	4.51208	2.27314	1.52503
CaBP1	FBgn0025678	191.758	146.758	160.927
CG3558	FBgn0025681	16.2046	23.7632	18.2163
scf	FBgn0025682	293.992	217.194	238.842
CG3164	FBgn0025683	8.19784	14.6768	6.68158
MFS18	FBgn0025684	4.35736	2.8604	3.65812
Amnionless	FBgn0025686	34.613	16.3876	25.0296
LKRSDH	FBgn0025687	41.8582	64.2097	46.2135
ZnT41F	FBgn0025693	9.87347	18.3716	10.8859
santa-maria	FBgn0025697	1.38568	2.84755	1.35319
CG5885	FBgn0025700	50.8379	47.4634	49.2567
Bap55	FBgn0025716	20.8191	12.3225	25.2521
Ate1	FBgn0025720	10.5435	7.53384	10.2937
beta'COP	FBgn0025724	31.1542	26.9096	31.7017
alphaCOP	FBgn0025725	26.1762	24.0352	30.0511
unc-13	FBgn0025726	1.5276	2.55568	1.53333
pon	FBgn0025739	13.852	12.4344	14.0028
PlexB	FBgn0025740	10.8628	10.0644	8.08683
PlexA	FBgn0025741	30.5977	32.1189	34.4918
mtm	FBgn0025742	12.0986	14.5031	12.0632
mbt	FBgn0025743	4.45983	2.22099	1.82869
homer	FBgn0025777	15.4678	18.1909	12.2041
Cdc16	FBgn0025781	6.85687	6.43632	6.35009
TBPH	FBgn0025790	3.48468	5.22377	4.98199
Smox	FBgn0025800	28.9488	27.3009	23.556
Sbf	FBgn0025802	5.38657	5.69334	4.21136
	FBgn0025806	19.2753	16.5268	15.1589
Rad9	FBgn0025807	7.48349	2.45628	3.76662
Rad17	FBgn0025808	4.50426	4.7068	6.67984
Paf-AHalpha	FBgn0025809	7.78392	10.7305	14.2511
Mcm6	FBgn0025815	14.9558	5.91432	11.4671
JTBR	FBgn0025820	3.35548	3.10972	6.38923
IntS8	FBgn0025830	4.93621	7.31594	6.85802
Fen1	FBgn0025832	3.16182	3.35288	6.58757
RhoGAP1A	FBgn0025836	19.6353	19.8512	16.9302
ND-B14,5A	FBgn0025839	7.47554	4.90735	7.40765
Crag	FBgn0025864	11.8484	9.56919	11.1794
Cortactin	FBgn0025865	23.8027	50.9172	33.8436
CalpB	FBgn0025866	14.3111	6.56332	9.84259
Meics	FBgn0025874	8.55159	8.84587	9.18723
Inos	FBgn0025885	82.1851	68.4632	93.8692
Eph	FBgn0025936	14.1249	8.88998	12.1016
Top3beta	FBgn0026015	3.76234	5.9075	3.52665
Rlip	FBgn0026056	2.12965	2.09702	2.9896
Mhcl	FBgn0026059	4.82818	5.64009	3.8136
UBL3	FBgn0026076	18.0102	19.8508	16.1085
Gasp	FBgn0026077	7.82736	1.9619	3.76062
Nsun2	FBgn0026079	5.27963	1.08026	5.70729
Tip60	FBgn0026080	2.29177	2.46181	2.4774
tyf	FBgn0026083	18.3898	16.5552	14.5468
cib	FBgn0026084	183.757	557.921	277.414
dgt4	FBgn0026085	5.78375	3.59694	5.93233
Adar	FBgn0026086	2.54484	3.01456	2.03508
CG14818	FBgn0026088	5.67598	7.45205	10.5347
CG14817	FBgn0026089	6.92165	9.68534	12.394
CG14812	FBgn0026090	23.4022	34.1541	33.2662
CDC45L	FBgn0026143	4.91982	5.81335	9.55028
CG16833	FBgn0026147	3.59437	4.27307	3.93817
BCL7-like	FBgn0026149	11.5813	8.13148	15.1019
ApepP	FBgn0026150	50.426	66.4559	64.0967
tna	FBgn0026160	6.05669	11.7323	5.98529
snoRNA:Psi18S-1820	FBgn0026169	7.18186	14.1437	9.48885
Rok	FBgn0026181	3.63064	3.08346	3.8525
prominin-like	FBgn0026189	14.5511	21.8755	15.1112
par-6	FBgn0026192	27.4136	36.6809	30.7428
nop5	FBgn0026196	92.1533	54.2447	106.979
myo	FBgn0026199	14.3058	13.7958	16.2528
mei-P26	FBgn0026206	3.73707	3.4525	3.82705
mbo	FBgn0026207	9.73068	5.01588	7.54991
gus	FBgn0026238	24.1096	21.1025	24.3331
eIF-1A	FBgn0026250	206.451	205.303	200.038
msk	FBgn0026252	99.0972	106.412	100.548
cav	FBgn0026257	5.64314	5.3151	5.61891
eIF5B	FBgn0026259	20.8236	19.5317	21.1114
bonsai	FBgn0026261	9.39523	11.438	15.5729
bip2	FBgn0026262	23.9077	20.1784	26.2166
bip1	FBgn0026263	4.25142	11.6867	4.62239
aft	FBgn0026309	10.8628	12.8357	13.5867
X11L	FBgn0026313	6.18267	6.40534	5.03285
Ugt35a	FBgn0026315	25.0283	5.559	23.3714
Ubc10	FBgn0026316	16.1035	15.8568	16.9546
Tsc1	FBgn0026317	6.96802	6.09892	6.73426
Tak1	FBgn0026323	6.7609	6.02928	7.61243
Taf10b	FBgn0026324	14.663	16.501	11.268
Mad1	FBgn0026326	5.29045	13.5309	11.6195
Septin 5	FBgn0026361	3.1848	1.10683	3.21776
Sara	FBgn0026369	7.32536	11.7124	6.27662
SRPK	FBgn0026370	30.1578	33.955	28.4951
SAK	FBgn0026371	9.94225	2.93698	6.9949
RpL23A	FBgn0026372	526.316	683.101	684.05
RpII33	FBgn0026373	5.70106	7.8252	9.47255
Rhp	FBgn0026374	3.30396	2.60267	4.36527
RhoGAPp190	FBgn0026375	5.25933	7.92046	5.27288
Rgl	FBgn0026376	2.43748	2.88017	2.39522
Rep	FBgn0026378	2.78859	2.57425	3.22381
Pten	FBgn0026379	2.78047	5.05454	4.62735
Prosbeta3	FBgn0026380	26.7683	16.9704	26.1618
Noa36	FBgn0026400	9.12984	15.37	13.9109
Nipped-B	FBgn0026401	8.86451	4.57335	8.79226
NiPp1	FBgn0026402	3.2298	3.42496	2.79015
Dronc	FBgn0026404	2.99393	6.38747	4.66986
Mpcp	FBgn0026409	286.342	228.099	317.11
Idgf4	FBgn0026415	18.8227	12.2363	8.26954
Hsc70Cb	FBgn0026418	47.4897	27.3623	44.181
Su(var)2-HP2	FBgn0026427	12.1501	10.3281	11.5233
Grip84	FBgn0026430	2.57179	1.50866	2.60266
Grip75	FBgn0026431	5.24411	5.54913	4.70528
Grip163	FBgn0026432	3.84234	2.0702	2.89749
Grip128	FBgn0026433	4.80989	3.1259	4.48024
ear	FBgn0026441	9.79071	11.5854	11.6033
Drp1	FBgn0026479	14.549	10.7015	15.7486
Dek	FBgn0026533	57.8298	42.5085	43.8211
SPARC	FBgn0026562	44.5104	58.2548	71.4363
CG1307	FBgn0026566	23.9785	19.5865	25.7408
CG5704	FBgn0026570	6.89027	3.58438	6.18358
ADD1	FBgn0026573	7.68626	10.4836	8.19958
hang	FBgn0026575	28.1302	30.7686	27.3505
CG5991	FBgn0026576	14.4545	6.41269	9.28648
CG8677	FBgn0026577	18.723	23.4316	16.8894
Axn	FBgn0026597	7.22748	11.5854	7.928
Apc2	FBgn0026598	3.07871	6.15638	4.41186
Ady43A	FBgn0026602	2.28202	2.99609	2.0603
Taz	FBgn0026619	2.38955	3.33966	2.74976
tacc	FBgn0026620	21.5709	20.5007	21.4459
nes	FBgn0026630	12.9719	8.60799	9.31453
ldlCp	FBgn0026634	3.55718	7.00538	3.48816
MagR	FBgn0026666	6.63458	5.47925	2.68629
IntS4	FBgn0026679	2.079	1.42824	1.66087
l(1)G0045	FBgn0026702	1.56783	1.42506	1.99178
l(1)G0007	FBgn0026713	4.5369	3.41147	3.81453
fat-spondin	FBgn0026721	7.04161	26.0015	14.179
drosha	FBgn0026722	5.35152	4.69258	4.72231
CG6171	FBgn0026737	20.2565	16.4845	18.9113
CG7857	FBgn0026738	8.82697	12.837	8.52254
mRpL18	FBgn0026741	17.6635	24.9744	25.4318
Yippee	FBgn0026749	11.7939	25.2683	17.3803
XRCC1	FBgn0026751	18.1379	15.6542	15.7534
	FBgn0026753	59.8869	60.5443	56.9365
Trap1	FBgn0026761	19.6791	10.388	17.021
Rad23	FBgn0026777	20.0067	24.0961	26.4879
Nhe1	FBgn0026787	2.8247	2.0699	2.03961
Thd1	FBgn0026869	30.0042	27.5079	28.9726
MED18	FBgn0026873	4.4558	1.90763	3.45548
CG11403	FBgn0026876	2.78328	1.25613	1.87698
CG13364	FBgn0026879	89.201	102.332	96.9726
STUB1	FBgn0027052	8.52975	9.82046	8.32225
CSN5	FBgn0027053	16.9538	22.3508	26.2874
CSN4	FBgn0027054	25.289	24.9985	28.2121
CSN3	FBgn0027055	17.0671	17.6901	17.8681
CSN1b	FBgn0027057	10.1364	10.2559	9.95223
Eb1	FBgn0027066	21.7263	18.3547	26.3812
ValRS	FBgn0027079	10.7068	5.70666	10.4149
TyrRS	FBgn0027080	35.3889	29.629	35.255
ThrRS	FBgn0027081	46.0604	40.1128	46.5978
LysRS	FBgn0027084	16.1956	12.3794	18.1248
LeuRS-m	FBgn0027085	3.60678	2.29484	2.78591
IleRS	FBgn0027086	36.7904	22.4301	36.8538
HisRS	FBgn0027087	8.43153	2.88277	5.64734
GlyRS	FBgn0027088	33.4495	22.9522	27.056
GlnRS	FBgn0027090	17.5427	15.8624	19.7056
CysRS	FBgn0027091	11.5452	7.53407	9.70289
ArgRS	FBgn0027093	25.8233	18.2399	30.0739
AlaRS	FBgn0027094	31.9461	21.8742	32.3796
Manf	FBgn0027095	140.076	85.3296	134.36
Dyrk3	FBgn0027101	7.59287	15.7614	11.9298
Inx2	FBgn0027108	1.59014	1.50556	1.73731
Kmn1	FBgn0027259	12.2087	7.57529	13.4788
l(1)G0196	FBgn0027279	5.18151	8.25396	6.96276
l(1)G0193	FBgn0027280	8.41596	20.5714	12.0678
Gmap	FBgn0027287	9.8752	9.12968	8.93382
l(1)G0156	FBgn0027291	85.8592	79.9951	88.3416
temp	FBgn0027296	4.95835	5.18754	4.4527
Tcp-1zeta	FBgn0027329	66.63	56.7756	75.1447
l(1)G0020	FBgn0027330	7.57962	8.022	9.57157
l(1)G0004	FBgn0027334	8.07176	4.83798	4.40495
Rip11	FBgn0027335	27.9654	67.5483	31.9101
Kap-alpha3	FBgn0027338	48.689	53.8713	45.7177
jim	FBgn0027339	6.65798	6.08192	3.73122
fz4	FBgn0027342	3.28582	2.26904	2.22703
bgm	FBgn0027348	6.03937	2.12835	9.44925
Amph	FBgn0027356	6.22204	3.60395	5.63015
Tim8	FBgn0027359	16.2952	19.9486	25.3119
Stam	FBgn0027363	12.9176	14.8011	12.8391
RecQ5	FBgn0027375	10.5324	9.17946	11.399
MRG15	FBgn0027378	5.10161	9.8285	7.83934
Dnz1	FBgn0027453	6.36258	7.11175	6.1344
wdb	FBgn0027492	38.2876	42.7236	38.3087
AdSS	FBgn0027493	46.2962	26.5572	40.3434
Smyd4-4	FBgn0027495	18.0175	13.6063	19.957
epsilonCOP	FBgn0027496	22.4447	24.4901	27.6508
Madm	FBgn0027497	7.56273	8.01246	7.14622
wde	FBgn0027499	25.1917	31.466	27.6758
spd-2	FBgn0027500	3.09149	1.16393	3.00334
CG11970	FBgn0027503	4.3934	5.70927	5.58748
CG8878	FBgn0027504	11.1334	10.8415	7.65342
Rab3-GAP	FBgn0027505	3.35926	5.7031	3.87716
EDTP	FBgn0027506	4.41411	5.76041	3.82947
CG1344	FBgn0027507	31.3073	24.2295	29.8619
Tnks	FBgn0027508	2.01605	3.54924	2.44169
TBCD	FBgn0027509	10.9289	11.6477	10.1643
CG10254	FBgn0027512	6.2658	9.38599	5.68048
CG1024	FBgn0027514	1.86127	1.71058	2.74606
CG7115	FBgn0027515	7.76925	10.1218	6.19843
CG7609	FBgn0027518	3.59713	6.83978	5.77689
CG3909	FBgn0027524	4.40991	6.28893	7.23288
LTV1	FBgn0027525	35.5272	47.3253	35.6529
Ublcp1	FBgn0027526	23.9794	26.083	18.0514
tapas	FBgn0027529	2.87148	5.21999	3.4534
CG7139	FBgn0027532	6.16734	8.15757	8.08763
botv	FBgn0027535	5.52706	7.04309	7.51727
Nup93-1	FBgn0027537	12.1502	10.898	12.7551
beta4GalNAcTA	FBgn0027538	7.98839	6.00999	6.22595
lili	FBgn0027539	2.66371	2.21489	1.9943
CG1927	FBgn0027547	35.0487	20.4914	26.2287
nito	FBgn0027548	16.1398	13.2008	10.6621
CG7927	FBgn0027549	7.9946	12.8151	10.2761
CG10863	FBgn0027552	34.1616	12.728	25.109
NELF-B	FBgn0027553	1.43035	1.63082	2.63579
CG8042	FBgn0027554	4.70418	6.98614	3.87181
pgant3	FBgn0027558	2.55665	3.08964	2.76374
	FBgn0027559	11.5026	5.55214	9.53568
CG18659	FBgn0027561	5.40701	6.48509	5.10277
CG5498	FBgn0027565	6.38178	6.93409	12.4296
CG8108	FBgn0027567	57.273	53.1581	54.8962
Cand1	FBgn0027568	12.3242	12.9765	10.2911
cert	FBgn0027569	49.4062	25.2635	49.1675
	FBgn0027571	46.3979	21.098	25.84
CG5009	FBgn0027572	4.88152	5.66274	3.53402
CG5815	FBgn0027574	3.20303	7.88491	4.03956
CG14526	FBgn0027578	4.61684	4.54611	6.95767
mino	FBgn0027579	11.9027	19.2399	9.10314
CG6230	FBgn0027582	16.3045	11.2117	12.2549
CG7601	FBgn0027583	3.4856	3.69621	3.45394
CG7028	FBgn0027587	12.6414	15.6368	13.3203
GCS2alpha	FBgn0027588	64.644	47.6382	51.5925
GstE12	FBgn0027590	52.143	61.1409	58.6775
MED15	FBgn0027592	6.85306	4.45628	6.02205
drpr	FBgn0027594	8.31366	22.547	11.7522
cindr	FBgn0027598	36.772	91.4596	44.286
CG2790	FBgn0027599	17.74	28.926	24.4467
pdgy	FBgn0027601	1.59183	16.1495	5.28979
CG8611	FBgn0027602	7.04991	4.82593	7.37191
Ulp1	FBgn0027603	19.5069	17.1672	18.8063
	FBgn0027605	16.5422	15.7413	12.8565
CG8230	FBgn0027607	21.8133	9.49354	12.6984
morgue	FBgn0027609	3.83251	1.50952	3.41794
Dic1	FBgn0027610	7.40227	2.10763	2.06206
LManII	FBgn0027611	220.714	409.958	288.962
CG6404	FBgn0027615	11.5347	5.81532	9.50975
YT521-B	FBgn0027616	11.3109	11.8547	9.17182
CG5808	FBgn0027617	6.31591	9.36912	9.64522
Adam	FBgn0027619	108.439	88.8606	107.779
Acf	FBgn0027620	16.497	11.501	16.6741
Pfrx	FBgn0027621	5.91447	9.00758	7.7362
jdp	FBgn0027654	2.8468	1.66676	3.8121
htt	FBgn0027655	3.20613	4.18166	2.22949
glob1	FBgn0027657	10.8857	6.18399	9.4039
blot	FBgn0027660	8.44986	31.5602	9.119
VhaSFD	FBgn0027779	29.6177	26.8308	27.8617
U26	FBgn0027780	2.24542	2.01876	2.5475
SMC2	FBgn0027783	22.4344	15.9196	20.1306
NP15,6	FBgn0027785	22.4987	28.0109	23.9174
Mtch	FBgn0027786	26.1245	27.0435	19.4708
O-fut2	FBgn0027791	5.02525	5.04925	4.20049
Lrpprc2	FBgn0027794	2.77478	2.43953	2.68411
Dp1	FBgn0027835	134.143	113.293	108.716
Dgp-1	FBgn0027836	1.4675	4.11273	2.08804
CstF-64	FBgn0027841	3.24492	5.02104	2.98577
Ogg1	FBgn0027864	12.4368	7.32254	9.48643
Tsp96F	FBgn0027865	16.091	19.1516	12.7824
CG9776	FBgn0027866	15.6956	15.6488	15.4101
Nup107	FBgn0027868	5.61675	3.52507	3.26197
rdgBbeta	FBgn0027872	2.7889	2.38798	3.04394
Cpsf100	FBgn0027873	4.20493	5.02292	7.55933
Aac11	FBgn0027885	24.2025	18.3941	19.5915
ball	FBgn0027889	9.67266	7.65215	9.77596
CG12018	FBgn0027903	2.29557	3.33112	3.67148
NimB1	FBgn0027929	30.8112	44.5487	38.905
MP1	FBgn0027930	14.5719	73.0678	47.0211
Akap200	FBgn0027932	104.672	231.479	118.953
ppl	FBgn0027945	64.6101	72.6042	52.2765
msps	FBgn0027948	38.5713	31.8714	34.1299
msb1l	FBgn0027949	9.5688	3.38233	12.0752
MBD-like	FBgn0027950	6.70307	2.42463	5.60294
MTA1-like	FBgn0027951	15.0083	16.7922	14.6745
ric8a	FBgn0028292	3.6675	2.77794	2.38552
l(1)G0334	FBgn0028325	38.252	24.0879	31.7545
l(1)G0320	FBgn0028327	300.224	261.06	327.552
l(1)G0289	FBgn0028331	89.0896	177.812	141.509
l(1)G0255	FBgn0028336	33.8575	31.0335	40.6289
Ptpmeg2	FBgn0028341	5.1323	7.69643	4.93017
ATPsyndelta	FBgn0028342	19.9318	18.589	16.8796
Ankle2	FBgn0028343	5.8734	11.1624	4.04284
Cdc7	FBgn0028360	5.77851	9.04016	6.63577
heix	FBgn0028375	3.21233	2.63594	3.00632
fal	FBgn0028380	8.74206	10.4268	11.4282
cyp33	FBgn0028382	9.17763	2.34294	7.29788
chm	FBgn0028387	4.60143	6.56525	3.41198
TotA	FBgn0028396	3.47309	4.55985	4.39754
Taf10	FBgn0028398	12.6187	7.95227	11.3371
TMS1	FBgn0028399	41.1592	70.5983	33.8939
Sin	FBgn0028402	2.40397	5.32607	3.04384
Nxt1	FBgn0028411	9.30982	11.6118	9.63528
Kap3	FBgn0028421	1.61054	1.26869	1.35653
JhI-21	FBgn0028425	4.88294	2.09049	6.21771
JhI-1	FBgn0028426	6.12859	9.14349	7.81098
Ilk	FBgn0028427	9.13368	10.852	11.2698
I-2	FBgn0028429	14.9719	24.1564	18.2321
He	FBgn0028430	155.625	101.507	143.273
Ercc1	FBgn0028434	5.1155	5.55822	5.70996
ECSIT	FBgn0028436	1.88996	1.24067	3.07971
CG11070	FBgn0028467	9.98245	5.06075	5.32133
rtet	FBgn0028468	5.83891	4.02462	4.43584
Nab2	FBgn0028471	3.21709	4.82263	4.78974
Non1	FBgn0028473	120.602	206.044	148.399
CG4119	FBgn0028474	16.3797	12.9201	14.4084
Hrd3	FBgn0028475	6.25362	10.8137	6.48232
Usp1	FBgn0028476	2.54513	3.0997	2.52202
Mtpalpha	FBgn0028479	18.8712	23.0991	19.1794
CG17841	FBgn0028480	7.27423	4.64255	4.316
Ack	FBgn0028484	1.75473	4.20694	1.61279
f-cup	FBgn0028487	1.47205	1.77681	1.09794
CG31705	FBgn0028490	52.2159	75.8087	68.4274
CG6424	FBgn0028494	7.4073	14.3234	6.43582
CG3530	FBgn0028497	2.17514	5.80077	4.67001
Rich	FBgn0028500	5.09687	4.95097	3.1168
CG12182	FBgn0028504	2.35244	1.72595	1.40169
CG4455	FBgn0028506	7.4576	11.447	10.2879
CG3793	FBgn0028507	8.58131	10.2538	8.85371
CG4793	FBgn0028514	30.0005	45.2145	37.5265
EndoGI	FBgn0028515	19.0127	12.8438	26.8726
CG18478	FBgn0028517	125.065	29.8754	96.2536
CG5888	FBgn0028523	13.1712	6.83523	8.93622
mTTF	FBgn0028530	3.62518	7.83018	5.02143
CG31775	FBgn0028537	5.19406	8.61388	9.57141
Sec71	FBgn0028538	5.18457	6.52324	5.61318
CG31731	FBgn0028539	17.4941	21.0893	17.314
TM9SF4	FBgn0028541	24.6122	16.4453	26.9188
NimB4	FBgn0028542	40.7037	75.2479	75.4999
NimB2	FBgn0028543	14.1302	12.6488	14.5804
ics	FBgn0028546	18.728	29.5826	21.7154
Atf3	FBgn0028550	6.36911	6.34201	6.93373
gammaSnap1	FBgn0028552	4.20067	4.43177	2.27948
x16	FBgn0028554	25.6007	13.8508	22.3637
sut1	FBgn0028563	10.9078	3.4206	10.9235
qtc	FBgn0028572	1.87972	1.29564	2.57666
hfp	FBgn0028577	8.83436	10.2621	10.1448
phtf	FBgn0028579	6.07817	10.0905	10.3204
lqf	FBgn0028582	17.2177	19.5349	13.0039
aralar1	FBgn0028646	8.23985	4.98548	7.31245
CG11902	FBgn0028647	3.1687	4.30366	3.22413
mRpL50	FBgn0028648	14.5127	4.01918	5.69245
VhaPPA1-1	FBgn0028662	64.7005	69.0795	77.6233
VhaM9,7-b	FBgn0028663	36.244	45.5948	44.427
VhaM9,7-c	FBgn0028664	3.75467	7.3943	3.52475
VhaAC39-1	FBgn0028665	55.4537	35.175	46.95
Vha100-2	FBgn0028670	31.8822	31.0353	39.8216
Vha100-1	FBgn0028671	9.68062	17.5595	10.6698
spt4	FBgn0028683	11.0007	4.33286	15.7455
Rpt5	FBgn0028684	41.6109	38.7423	42.866
Rpt4	FBgn0028685	45.8691	43.0264	41.7121
Rpt3	FBgn0028686	45.536	55.6761	48.9005
Rpt1	FBgn0028687	38.161	39.6459	37.2664
Rpn7	FBgn0028688	30.4357	24.6389	26.3844
Rpn6	FBgn0028689	67.8923	72.2818	69.3247
Rpn5	FBgn0028690	68.1084	75.1546	70.612
Rpn9	FBgn0028691	47.3087	45.0115	40.0879
Rpn2	FBgn0028692	69.9873	58.324	66.4803
Rpn12	FBgn0028693	51.873	48.0932	49.288
Rpn11	FBgn0028694	73.8003	77.5873	80.6447
Rpn1	FBgn0028695	34.7717	37.332	29.7781
RpL15	FBgn0028697	2093.39	2192.13	2330.97
Rh50	FBgn0028699	2.62731	2.58706	3.65992
RfC38	FBgn0028700	4.38792	1.23449	2.69166
Nhe3	FBgn0028703	2.83404	5.29132	5.66524
Mst85C	FBgn0028708	2.97812	6.31616	3.6321
Lnk	FBgn0028717	4.07008	4.35408	3.75096
Fmr1	FBgn0028734	25.6265	36.5551	22.7629
Ef1beta	FBgn0028737	351.038	506.029	422.171
Dhit	FBgn0028743	1.44008	1.38344	1.20657
CG5033	FBgn0028744	23.4634	14.44	22.2816
CG18508	FBgn0028746	3.28582	7.27983	2.30632
Dak1	FBgn0028833	32.3443	18.1209	34.0767
CSN7	FBgn0028836	14.6948	18.3653	19.2284
CSN6	FBgn0028837	9.89023	17.2828	11.6869
CG15282	FBgn0028855	4.06391	4.70783	1.57922
CG18477	FBgn0028864	5.76292	8.67886	17.617
GMF	FBgn0028894	43.4154	40.1593	47.5839
CG17328	FBgn0028895	3.20414	5.88944	3.45727
CG4935	FBgn0028897	8.20089	6.09454	5.31539
CG16890	FBgn0028932	7.07304	5.62533	9.43494
NimB5	FBgn0028936	30.9927	25.3133	22.8549
CG14478	FBgn0028953	40.6504	56.7375	40.0519
mthl3	FBgn0028956	2.74387	1.05437	1.19369
AlaRS-m	FBgn0028962	3.26549	3.16443	3.73234
A16	FBgn0028965	6.25652	6.52307	6.72648
gammaCOP	FBgn0028968	18.6708	17.2263	19.9712
deltaCOP	FBgn0028969	63.71	56.8789	65.1466
betaggt-II	FBgn0028970	3.50823	1.6121	3.70813
xmas-2	FBgn0028974	5.15316	3.77313	4.6481
trbl	FBgn0028978	6.21701	6.12177	6.48725
tant	FBgn0028980	2.42718	3.78417	4.07538
Spt6	FBgn0028982	13.5888	10.9186	13.2499
Spn55B	FBgn0028983	3.7469	5.85231	4.01161
Spn88Ea	FBgn0028984	20.9333	22.9994	21.0343
Spn27A	FBgn0028990	23.4152	60.424	40.1984
sds22	FBgn0028992	57.5503	45.8225	55.5151
miple2	FBgn0029002	7.00088	7.44075	3.4503
Smurf	FBgn0029006	68.1239	33.0327	53.1128
Dd	FBgn0029067	15.1441	19.6298	14.6974
icln	FBgn0029079	29.6079	11.5031	28.075
gom	FBgn0029084	3.06309	1.75943	1.85489
disp	FBgn0029088	4.94084	4.86515	4.5333
ced-6	FBgn0029092	25.3417	67.8166	32.1633
cathD	FBgn0029093	125.202	359.57	218.869
asf1	FBgn0029094	24.2736	16.4461	18.3157
aru	FBgn0029095	5.39942	4.31085	8.32283
Uba2	FBgn0029113	47.2726	33.8663	40.2125
Surf1	FBgn0029117	2.85913	3.75377	1.25918
Sucb	FBgn0029118	14.244	19.1824	17.7817
Sras	FBgn0029121	7.25155	2.85618	4.96466
Debcl	FBgn0029131	9.42862	6.89135	5.97181
REG	FBgn0029133	54.2106	21.4603	56.4405
Prosbeta5	FBgn0029134	43.4022	34.4796	38.3914
NtR	FBgn0029147	29.1205	30.6095	43.1365
NHP2	FBgn0029148	55.5728	48.5944	69.597
Mkrn1	FBgn0029152	13.771	10.2988	12.8975
Men-b	FBgn0029155	8.92156	2.63547	6.61404
ssh	FBgn0029157	4.51396	6.8781	5.18037
Las	FBgn0029158	3.66154	3.60545	3.78955
Hml	FBgn0029167	833.636	728.928	771.815
fu2	FBgn0029173	1.87149	1.38212	2.88478
FKBP59	FBgn0029174	231.989	99.6088	137.49
Ef1gamma	FBgn0029176	532.785	664.127	600.998
COQ7	FBgn0029502	6.71052	7.70901	8.00413
CHORD	FBgn0029503	8.64215	10.1053	10.3478
CHES-1-like	FBgn0029504	11.6778	12.8074	9.0446
Tsp42Ee	FBgn0029506	29.094	13.0835	12.7123
Aos1	FBgn0029512	17.9495	19.5127	15.9367
CG9166	FBgn0029514	3.31425	3.26348	2.87363
CG3176	FBgn0029524	5.32327	2.51603	1.68798
CG18273	FBgn0029525	5.86634	3.6483	3.7224
CG13365	FBgn0029529	5.03738	4.62953	2.88405
	FBgn0029584	8.35625	62.7125	11.3389
CG14806	FBgn0029594	5.42692	6.15345	7.93065
eIF3ga	FBgn0029629	60.3733	80.3357	75.1316
CG3603	FBgn0029648	3.45689	3.24184	3.58861
CG10802	FBgn0029664	11.0428	6.95013	8.27266
CG14270	FBgn0029665	3.24761	4.26381	9.15376
CG10803	FBgn0029666	3.48406	5.38148	4.85145
CG2875	FBgn0029672	9.65811	7.67486	19.1968
HIP-R	FBgn0029676	56.3553	51.2471	59.5457
CG2938	FBgn0029685	4.23757	5.22636	6.75813
CG2941	FBgn0029686	1.01716	1.08504	2.09983
Vap33	FBgn0029687	53.2358	54.7068	56.3317
lva	FBgn0029688	9.37124	10.9233	10.3938
CG6428	FBgn0029689	2.29727	1.34502	1.51761
CG6379	FBgn0029693	6.02252	6.0291	4.6748
CG3626	FBgn0029706	3.98465	2.44136	3.27576
CHOp24	FBgn0029709	44.4679	36.043	47.0394
CG3568	FBgn0029710	18.7076	19.4932	28.5095
Usf	FBgn0029711	18.1615	17.8833	20.4144
CG11436	FBgn0029713	4.95342	3.30681	3.82692
CG3527	FBgn0029714	3.80071	5.10339	4.56508
CG11444	FBgn0029715	18.3001	19.0495	23.4877
mRpL30	FBgn0029718	8.66776	6.16415	10.6568
CG4041	FBgn0029736	4.49251	3.63591	4.22811
CG6903	FBgn0029737	4.99905	2.28288	6.79631
Sas10	FBgn0029755	10.9837	7.34258	7.7885
CG3309	FBgn0029756	1.41036	2.02001	1.0164
Usp16-45	FBgn0029763	4.4136	5.03583	3.93385
CG15784	FBgn0029766	4.36516	6.25205	5.3554
CG12730	FBgn0029771	9.56569	12.0356	14.3353
RhoGAP5A	FBgn0029778	5.37494	10.7559	7.61693
RpL35	FBgn0029785	698.694	898.085	806.833
CG3160	FBgn0029789	3.37525	4.2218	2.92276
CG15771	FBgn0029801	8.59956	12.8711	10.5287
CG15766	FBgn0029813	1.05064	1.37939	1.50381
GAA1	FBgn0029818	12.5612	10.0885	13.1657
Usp30	FBgn0029819	5.8473	6.36736	5.13525
CG16721	FBgn0029820	4.10088	6.85246	2.29862
CG12236	FBgn0029822	5.53747	7.15101	5.90697
CG3011	FBgn0029823	11.1141	11.1404	12.7498
CG12728	FBgn0029825	5.57648	5.9776	5.59578
MCTS1	FBgn0029833	7.53759	5.83166	6.49103
raptor	FBgn0029840	1.7237	1.67404	1.59106
Efr	FBgn0029849	3.27022	2.08873	4.26231
CG3781	FBgn0029853	9.33918	19.7803	18.7416
CG3566	FBgn0029854	15.4333	9.44672	11.6421
wuho	FBgn0029857	1.25998	2.70692	3.48076
CG15891	FBgn0029860	3.43643	3.18474	4.94092
CG3847	FBgn0029867	6.75332	10.98	9.75268
ND-B16,6	FBgn0029868	16.9564	18.5228	13.7395
Marf	FBgn0029870	10.4706	10.1278	10.9265
CG3918	FBgn0029873	13.1614	28.4751	13.8991
Pat1	FBgn0029878	6.31344	8.6146	10.1885
pigs	FBgn0029881	9.15052	9.52592	10.6898
CG3226	FBgn0029882	28.4918	14.0277	24.8897
CG3224	FBgn0029885	7.48286	8.53163	9.75646
CG3198	FBgn0029887	11.9075	5.9451	8.86335
ND-ASHI	FBgn0029888	7.26489	12.1611	5.83912
Pink1	FBgn0029891	2.58686	3.46423	2.90515
CG14442	FBgn0029893	7.41166	10.7999	10.6707
CG14440	FBgn0029894	10.6674	13.9238	9.54621
CG3168	FBgn0029896	3.53236	3.12724	4.64564
RpL17	FBgn0029897	242.904	313.798	287.492
CG14438	FBgn0029899	12.8681	13.8641	11.5708
pod1	FBgn0029903	31.7071	51.493	31.932
Nf-YC	FBgn0029905	8.90376	9.15993	5.57467
xit	FBgn0029906	4.59814	1.60985	3.98262
CG14435	FBgn0029911	6.5176	6.37468	7.8599
CG4557	FBgn0029912	1.7068	3.15759	3.00675
Cht11	FBgn0029913	2.33927	1.88463	3.16094
CG4558	FBgn0029914	7.76478	8.42602	8.84579
CG14434	FBgn0029915	8.78471	8.32165	11.0189
CG3040	FBgn0029925	4.07196	2.159	2.58652
CG4593	FBgn0029929	12.6839	10.2855	11.0408
CG4615	FBgn0029935	1.9535	2.84355	3.31044
CG4617	FBgn0029936	1.65826	3.26572	2.67781
CG8300	FBgn0029937	7.1141	10.8969	12.6369
CG1677	FBgn0029941	26.8289	22.5369	21.5377
Atg5	FBgn0029943	8.62701	10.7058	8.5877
Dok	FBgn0029944	5.67079	5.86785	3.80969
CG12155	FBgn0029957	9.03967	7.61205	5.02448
Pdp	FBgn0029958	5.32848	3.19373	4.59138
Rab39	FBgn0029959	31.1078	36.3819	34.7227
CG10932	FBgn0029969	17.8101	8.76862	17.782
CG1444	FBgn0029975	61.4284	39.2926	40.1908
snz	FBgn0029976	7.94792	13.0122	6.72654
mahe	FBgn0029979	15.766	16.8462	16.9793
CG10778	FBgn0029980	2.70087	1.69241	3.81176
CG2233	FBgn0029990	3.05714	2.22986	2.61798
Upf2	FBgn0029992	7.88713	9.81349	8.24061
UbcE2H	FBgn0029996	26.1448	36.8234	26.4639
CG2258	FBgn0029997	3.54843	6.25255	4.8469
CG1575	FBgn0029999	2.60974	2.1804	2.40319
CG2260	FBgn0030000	11.038	4.28169	8.56238
CG2116	FBgn0030003	3.56908	4.85322	2.97529
CG17982	FBgn0030006	3.90925	2.56625	3.099
alpha-PheRS	FBgn0030007	19.9238	14.374	31.3409
GIIIspla2	FBgn0030013	12.1637	9.62467	11.551
slpr	FBgn0030018	7.69987	15.8104	8.12284
CG2147	FBgn0030025	10.3331	13.7139	9.64573
sni	FBgn0030026	2.28384	1.12443	2.57742
CG15343	FBgn0030029	121.794	78.6755	45.6592
CG1636	FBgn0030030	13.9824	4.17218	8.25726
CG10555	FBgn0030034	7.26769	8.14234	7.78849
CG11190	FBgn0030035	5.38426	4.45087	4.12777
Miga	FBgn0030037	3.86408	3.41128	2.52332
CG1440	FBgn0030038	26.8791	40.6509	22.5145
CG12123	FBgn0030039	4.97594	4.10943	2.75698
CG15347	FBgn0030040	76.1712	108.756	87.2589
CG12116	FBgn0030041	1.92126	2.73264	2.60893
CG12112	FBgn0030048	4.05065	6.79538	6.04557
Trf4-1	FBgn0030049	8.00554	9.34434	9.25498
CG12065	FBgn0030052	16.6618	19.8295	16.8272
CG12081	FBgn0030053	4.86348	8.06564	7.32761
Caf1-180	FBgn0030054	18.0716	17.0601	18.4825
CG12772	FBgn0030055	1.58477	2.51692	1.18201
CG11284	FBgn0030056	7.44639	11.0309	8.22765
Ppt1	FBgn0030057	3.69842	6.2789	4.1282
CG2004	FBgn0030060	10.4116	8.13657	11.4088
CG1785	FBgn0030061	18.669	11.2049	24.1961
CG1789	FBgn0030063	27.6696	18.0359	24.4577
Rbm13	FBgn0030067	52.1835	45.7942	43.6322
CG10962	FBgn0030073	4.52488	2.15096	1.85536
HP1b	FBgn0030082	14.0521	8.88037	13.0932
CG7033	FBgn0030086	141.741	90.4013	115.923
CG7766	FBgn0030087	5.76176	4.84479	4.74717
Arfrp1	FBgn0030088	6.24037	11.6901	10.457
AP-1gamma	FBgn0030089	8.17001	8.52514	7.29026
fend	FBgn0030090	20.7308	13.6302	17.879
CG7065	FBgn0030091	1.84582	2.70698	2.80196
Bap111	FBgn0030093	10.4264	11.2563	8.42307
Zpr1	FBgn0030096	7.05396	4.0963	6.03401
CG12121	FBgn0030109	19.8551	20.8915	20.4243
CG17754	FBgn0030114	5.44686	12.0798	7.13169
Cfp1	FBgn0030121	3.69449	4.66749	3.03927
CG16892	FBgn0030122	1.95269	1.57318	3.92856
RpS28b	FBgn0030136	399.288	513.703	501.354
CG15317	FBgn0030137	2.43748	1.20007	2.14697
Gga	FBgn0030141	6.74567	14.2635	4.92536
CG1354	FBgn0030151	41.8037	45.6182	41.6034
CG2972	FBgn0030177	11.3967	5.3866	9.39592
CG2974	FBgn0030178	4.18942	1.92511	2.76758
CG15309	FBgn0030183	4.32542	26.2575	7.45288
Psf3	FBgn0030196	3.02765	1.38664	2.79084
CG2889	FBgn0030206	2.83522	1.91017	1.72512
PPP4R2r	FBgn0030208	29.1438	34.3343	27.5899
BTBD9	FBgn0030228	4.63458	2.49796	3.89959
CG15211	FBgn0030234	40.482	10.1972	28.8419
CG15209	FBgn0030237	12.7113	10.8477	15.3949
CG17333	FBgn0030239	4.74834	6.62376	7.31922
CG2202	FBgn0030240	6.42801	8.34125	8.09783
feo	FBgn0030241	3.31835	2.17834	5.16067
sofe	FBgn0030242	2.91558	2.05066	1.14647
CG2186	FBgn0030243	5.60394	5.70358	5.45972
CG1637	FBgn0030245	3.44725	6.59116	2.65316
CG1582	FBgn0030246	4.10747	2.80007	4.07016
CG11122	FBgn0030266	2.8973	2.78531	2.71225
Klp10A	FBgn0030268	18.3521	9.9967	12.7685
CDK2AP1	FBgn0030269	6.95567	7.38983	6.10651
Lint-1	FBgn0030274	2.08209	3.35486	4.16804
Dlic	FBgn0030276	40.63	44.5972	44.0954
CG1657	FBgn0030286	2.27076	2.54732	2.27863
GCS1	FBgn0030289	4.78791	2.79025	3.25977
CG1738	FBgn0030291	5.45306	3.71736	2.49394
CG11752	FBgn0030292	6.32365	8.99423	8.58704
CG1737	FBgn0030293	13.906	9.78592	10.9503
Pa1	FBgn0030294	9.16113	5.27058	8.02395
Sk1	FBgn0030300	1.58646	9.72006	2.98883
HP5	FBgn0030301	21.4267	30.9897	21.4457
CG1749	FBgn0030305	43.6495	31.3426	46.1521
Spase25	FBgn0030306	31.4559	32.2241	29.0736
CG1572	FBgn0030309	67.2384	71.0653	91.238
CG11697	FBgn0030313	17.583	15.5469	15.0528
CG11696	FBgn0030314	2.09939	5.31574	1.73361
rho-4	FBgn0030318	19.7948	20.8285	19.9691
CG2247	FBgn0030320	13.8795	18.9233	12.4016
CG1703	FBgn0030321	55.2746	40.7804	51.1356
CG2371	FBgn0030323	3.63128	1.85404	4.44235
CG2444	FBgn0030326	4.77217	10.844	5.21384
FucT6	FBgn0030327	2.69801	1.65305	3.28743
Amun	FBgn0030328	71.7593	83.5445	76.8745
prtp	FBgn0030329	46.4817	41.5509	37.3283
Tango10	FBgn0030330	11.7154	7.31795	9.88726
Karl	FBgn0030334	51.9917	49.5633	53.5674
CG1578	FBgn0030336	6.95869	9.01959	8.27929
p24-1	FBgn0030341	12.1795	10.2796	12.3562
CG10347	FBgn0030342	4.51198	5.45615	3.92194
ATP7	FBgn0030343	7.7988	10.3671	8.77984
CG2025	FBgn0030344	24.347	15.2229	19.7158
CG11802	FBgn0030346	7.12852	7.5764	3.6627
CG10353	FBgn0030349	5.98845	3.47251	4.65934
SelG	FBgn0030350	71.9344	79.013	70.8126
CG1840	FBgn0030351	14.4503	10.0979	8.16032
sicily	FBgn0030352	1.45193	1.42969	4.39616
Upf1	FBgn0030354	10.5967	11.2615	12.6134
Sclp	FBgn0030357	5.24686	6.51772	9.38525
regucalcin	FBgn0030362	1842.07	3373.42	2802.97
CG15735	FBgn0030364	52.2421	72.0186	53.449
Tango4	FBgn0030365	5.79277	5.70403	5.53516
Usp7	FBgn0030366	30.86	34.1016	28.4901
CG1924	FBgn0030377	3.60133	4.67791	4.3026
Rab40	FBgn0030391	3.69154	8.22656	6.03252
CG11138	FBgn0030400	6.49922	6.25869	7.96277
CG1824	FBgn0030403	6.87939	3.94602	3.83865
CG1463	FBgn0030406	7.18941	3.33142	5.44786
Tomosyn	FBgn0030412	6.18013	7.85388	5.14696
CG4004	FBgn0030418	7.3003	6.86336	5.30736
CG12717	FBgn0030420	8.51989	4.66694	4.24922
mRpL49	FBgn0030433	4.97967	3.41105	5.00596
Brms1	FBgn0030434	3.03994	4.24061	3.34704
CG4645	FBgn0030435	8.70528	12.6631	9.60648
CG2200	FBgn0030447	8.76218	4.04435	8.68261
CG15717	FBgn0030451	3.53615	3.70808	3.0338
CG4332	FBgn0030456	7.87373	14.0434	9.66691
CG2453	FBgn0030460	2.86137	3.18504	2.62992
CG15743	FBgn0030465	2.6518	1.51617	1.46926
CG15744	FBgn0030466	5.03185	4.84935	4.0844
CG1764	FBgn0030467	1.97703	4.4497	3.35841
CG1622	FBgn0030468	11.9099	12.8836	10.1949
CG15747	FBgn0030474	3.76505	3.89588	2.95096
CG1640	FBgn0030478	8.76791	2.59008	7.31264
Rbp1-like	FBgn0030479	4.83104	8.62212	7.24724
Tim9a	FBgn0030480	11.3666	10.8727	14.1597
CG1662	FBgn0030481	1.9882	5.03419	3.94028
CG1673	FBgn0030482	48.9377	16.6982	30.6088
GstT4	FBgn0030484	1.23622	2.16406	1.90555
CG1998	FBgn0030485	2.77416	4.60968	4.75342
Set2	FBgn0030486	6.32031	7.22447	5.88335
CG11178	FBgn0030499	5.62166	2.71745	4.86162
Ndc80	FBgn0030500	2.66599	2.25013	4.57909
BthD	FBgn0030501	36.5341	10.8092	22.6619
tth	FBgn0030502	17.7296	21.2441	18.9797
Tango2	FBgn0030503	4.02928	5.29007	3.61731
CG2691	FBgn0030504	12.1673	10.2382	9.81593
NFAT	FBgn0030505	8.79178	12.1658	7.23795
Lig4	FBgn0030506	1.48835	1.30271	1.27454
CG9940	FBgn0030512	8.46604	8.44368	7.75307
CG9941	FBgn0030514	4.25267	3.28641	3.34279
CG11134	FBgn0030518	13.0809	5.91806	10.8601
CG11151	FBgn0030519	6.52699	6.57647	7.1195
Pdcd4	FBgn0030520	88.9412	95.418	76.9212
CtsB1	FBgn0030521	279.75	616.353	416.839
CG11103	FBgn0030522	5.26514	16.4473	3.23834
Clic	FBgn0030529	59.7772	31.5842	43.4626
jub	FBgn0030530	6.16007	6.62734	5.95341
CG1368	FBgn0030539	1.08254	2.98467	1.43027
CG11590	FBgn0030545	3.90247	6.78122	11.8286
mRpL38	FBgn0030552	4.91111	8.02048	4.11477
mRNA-cap	FBgn0030556	7.17225	9.41651	11.2529
CG14414	FBgn0030571	2.02343	3.6226	3.76707
mRpS25	FBgn0030572	4.44431	4.63365	2.93597
CG14408	FBgn0030581	3.66659	3.03097	3.13988
CG14411	FBgn0030582	4.78372	7.49825	6.03015
CG14407	FBgn0030584	14.8009	12.8451	18.8925
CG9503	FBgn0030598	1.32787	1.17677	3.59654
CG5541	FBgn0030603	2.86627	1.96909	2.77419
ND-B18	FBgn0030605	21.9675	23.0926	21.0817
dob	FBgn0030607	3.07149	5.69305	5.43073
Lsd-2	FBgn0030608	65.0918	145.415	76.6833
CG9065	FBgn0030610	27.9831	17.1027	29.96
CG15027	FBgn0030611	9.1861	14.2533	11.7691
RpL37a	FBgn0030616	189.817	268.141	251.389
CG5877	FBgn0030625	3.66765	1.20382	4.03816
CG9123	FBgn0030629	1.68419	3.10948	4.93714
CG12608	FBgn0030630	16.7991	7.14769	21.9214
CG6227	FBgn0030631	5.12467	6.7541	5.00001
CG11655	FBgn0030638	2.82542	2.49433	2.83194
CG6308	FBgn0030645	1.20386	1.4225	1.11339
	FBgn0030646	3.21028	3.51234	4.19438
CG6340	FBgn0030648	6.80083	7.11519	6.21258
CG7860	FBgn0030653	86.0397	65.4286	32.8814
cerv	FBgn0030657	1.76242	2.02466	2.13451
CG7872	FBgn0030658	8.9212	11.7793	9.64384
CG9215	FBgn0030659	4.56636	4.07222	2.44742
[truncated: 4,221 more rows]
