# Supplementary material for: Characterization of the Drosophila Adult Hematopoietic System Reveals a Rare Cell Population With Differentiation and Proliferation Potential
Source: Front Cell Dev Biol. 2021 Oct 13;9:739357. doi: 10.3389/fcell.2021.739357 (PMC8550105; doi:10.3389/fcell.2021.739357)
Supplement: Supplementary Table 6 — List of differentially expressed genes between adult, larval peripheral and lymph gland blood cells (fold change > 2, adjusted p-value < 0.01). [file Table_6.XLSX]

## Sheet: Diffentially expressed genes
Symbol	FBgn	AD/LG baseMean	AD/LG log2FoldChange	AD/LG padj	AD/PH baseMean	AD/PH log2FoldChange	AD/PH padj	PH/LG baseMean	PH/LG log2FoldChange	L3/LG padj
7SLRNA:CR32864	FBgn0000003	31.458	-0.504691	1	37.3281	-0.954246	0.719595	56.1664	0.435414	1
a	FBgn0000008	80.6989	-0.0820835	1	52.4112	1.35476	0.157708	72.4025	-1.4075	0.182047
Abl	FBgn0000017	1210.79	2.47911	9.98791e-19	1110.65	3.13769	1.50598e-63	382.681	-0.64904	1
abo	FBgn0000018	20.6847	0.622748	1	23.8455	0.0709728	1	25.6458	0.534092	1
Acph-1	FBgn0000032	125.201	0.546804	1	145.146	-0.00797974	1	160.249	0.550806	1
mAChR-A	FBgn0000037	51.4273	-6.84426	1.94151e-07	1.88501	-2.03293	NA	67.3141	-4.51901	4.46475e-09
Act5C	FBgn0000042	13104.1	-0.718002	0.963656	58518.4	-3.47711	2.98812e-81	81130.3	2.72848	3.88982e-23
Act42A	FBgn0000043	4755.2	-1.14243	0.0852352	16676.7	-3.40443	4.50219e-91	24240.9	2.2191	8.01579e-10
Act57B	FBgn0000044	510.187	-1.89553	5.71626e-05	170.264	0.651306	1	601.603	-2.5166	6.50693e-09
Act79B	FBgn0000045	2.96865	1.70787	0.682366	6.79392	-0.906029	1	6.69103	2.34674	0.155065
Act87E	FBgn0000046	156.636	-0.584674	1	87.9386	1.13823	0.315088	157.03	-1.69669	0.0194978
Act88F	FBgn0000047	187.065	8.24191	3.47402e-23	182.146	7.1426	8.21529e-34	2.01031	0.63627	NA
ade2	FBgn0000052	137.638	0.122749	1	127.331	0.277338	1	159.243	-0.150911	1
ade3	FBgn0000053	67.0588	-0.0248897	1	61.1357	0.176998	1	80.3161	-0.19179	1
Adf1	FBgn0000054	38.4605	-0.138821	1	36.4688	-0.0790511	1	50.4229	-0.0596891	1
adp	FBgn0000057	102.506	0.91511	0.664955	104.717	0.693244	1	98.3324	0.209828	1
Mps1	FBgn0000063	22.4909	-2.21509	0.0203261	12.3442	-1.16728	0.773052	35.2357	-0.982195	1
Ald	FBgn0000064	3964.12	3.57937	1.24275e-23	3772.12	4.02899	1.88482e-87	666.718	-0.41906	1
Ama	FBgn0000071	33.7791	-3.97868	0.00342255	1842.16	-10.0441	7.0392e-65	2462.77	4.26611	0.000159119
amx	FBgn0000077	6.76212	0.259177	1	9.19527	-0.647264	1	11.4848	0.831843	1
AnxB9	FBgn0000083	933.177	0.737668	0.784735	1353.3	-0.472014	1	1480.11	1.20227	0.00227233
AnxB10	FBgn0000084	8.93329	0.275996	1	13.1316	-0.765591	1	16.1202	0.982162	1
aop	FBgn0000097	551.659	1.92237	4.41417e-11	785.551	0.226957	1	623.23	1.67786	4.09516e-05
	FBgn0000099	69.9131	5.85635	1.7118e-14	69.5495	4.66497	1.48205e-18	4.1299	1.01937	1
RpLP0	FBgn0000100	1228.48	-0.723279	0.879808	1096.27	-0.523573	1	1829.92	-0.203657	1
Aprt	FBgn0000109	17.1351	-0.658112	1	22.1366	-1.28519	0.495951	34.4054	0.624924	1
bru1	FBgn0000114	110.349	7.84837	5.65784e-17	109.768	5.07532	3.26906e-30	4.32594	2.22297	0.302189
Arl1	FBgn0000115	63.3337	-0.497496	1	79.8929	-1.10762	0.216368	119.829	0.591789	1
Argk	FBgn0000116	245.59	1.30554	0.00885684	189.034	3.13472	2.98941e-24	115.504	-1.79451	0.00160661
arm	FBgn0000117	646.898	0.0122312	1	750.817	-0.465504	1	985.412	0.470079	1
arr	FBgn0000119	91.3823	0.359453	1	69.3681	1.33871	0.141675	76.7363	-0.956479	1
ash2	FBgn0000139	128.883	0.48849	1	133.817	0.259745	1	148.448	0.22698	1
asp	FBgn0000140	76.441	-3.31281	0.0526665	14.441	-0.909338	1	103.094	-2.65548	0.000734695
aurA	FBgn0000147	14.8889	-3.15619	0.0275267	5.9904	-1.7481	0.53359	23.5948	-1.34217	0.765319
awd	FBgn0000150	463.018	-0.972154	0.191696	428.896	-0.869802	0.308484	756.869	-0.103509	1
b	FBgn0000153	102.951	7.19343	8.84724e-21	99.7707	7.58354	3.21562e-16	1.05885	-0.234042	NA
baz	FBgn0000163	221.417	2.72213	4.79168e-18	225.994	2.25529	1.65225e-13	87.3469	0.468251	1
ben	FBgn0000173	318.478	-0.209487	1	425.438	-0.979534	0.0615806	590.841	0.75733	1
bib	FBgn0000180	5.44584	-2.25857	0.479516	45.8589	-5.7964	7.35821e-09	65.8907	2.08081	0.352716
bic	FBgn0000181	1606.28	-1.08721	0.029308	1340.41	-0.75549	0.55869	2506.51	-0.336316	1
BicD	FBgn0000183	327.34	0.623849	1	306.673	0.75203	0.709909	315.04	-0.12883	1
	FBgn0000210	2570.74	-5.71833	8.15542e-12	2232.4	-5.82398	1.07429e-121	6171.12	-0.1594	1
brm	FBgn0000212	343.408	-1.49313	4.33955e-05	228.235	-0.690643	1	509.199	-0.798754	0.799574
brn	FBgn0000221	8.85403	-0.291088	1	12.7147	-1.20687	0.685619	18.2912	0.851497	1
Bsg25D	FBgn0000228	151.641	0.976098	0.511411	143.369	1.085	0.13505	125.91	-0.108419	1
bsk	FBgn0000229	137.491	0.303688	1	151.738	-0.0769297	1	181.105	0.37681	1
bur	FBgn0000239	433.153	0.156831	1	363.143	0.650385	1	446.593	-0.489051	1
by	FBgn0000244	42.6897	1.5341	0.229628	36.6164	2.55436	0.000128181	20.1689	-0.876353	1
c(3)G	FBgn0000246	23.3719	-0.158268	1	12.1513	2.62733	0.0343219	17.7036	-2.58793	0.019599
ca	FBgn0000247	168.586	0.344697	1	137.23	1.00207	0.22915	154.477	-0.650833	1
cact	FBgn0000250	463.897	0.537417	1	578.164	-0.22116	1	652.333	0.725457	1
Cam	FBgn0000253	5266.99	-0.260592	1	3635.16	0.82378	0.471842	5390.61	-1.0655	0.319351
capu	FBgn0000256	145.278	0.608241	1	149.936	0.388945	1	159.597	0.206307	1
car	FBgn0000257	22.3818	0.555277	1	26.0836	-0.00223132	1	28.5573	0.539947	1
CkIIbeta	FBgn0000259	851.391	-0.670627	1	622.425	0.0671799	1	1067.35	-0.729961	1
Cat	FBgn0000261	301.906	1.34702	0.00204825	948.754	-1.80821	2.20196e-13	1080.32	3.12909	5.04641e-32
Pka-C1	FBgn0000273	879.426	0.840484	0.301006	693.616	1.89619	4.84621e-09	594.926	-1.04285	0.398255
CecC	FBgn0000279	11.3902	4.83117	0.000709382	11.2639	4.1703	0.00175169	1.06027	0.276309	NA
Cp190	FBgn0000283	740.424	-0.94816	0.157808	481.374	0.0503223	1	934.091	-0.98428	0.427895
Cf2	FBgn0000286	186.604	0.696415	1	198.438	0.363565	1	206.039	0.322592	1
cg	FBgn0000289	378.402	-0.270653	1	312.063	0.18086	1	458.094	-0.453529	1
Col4a1	FBgn0000299	21755	1.43728	0.000120674	22471.8	1.13121	0.00927317	16725	0.293512	1
chif	FBgn0000307	521.499	-0.365117	1	322.12	1.10821	0.062382	511.568	-1.45617	0.0315688
chic	FBgn0000308	5991.51	-0.928829	0.381372	12153.9	-2.34221	4.91056e-36	18417.7	1.38244	0.0136992
cin	FBgn0000316	153.673	-0.0687304	1	152.6	-0.12381	1	204.516	0.0545983	1
ck	FBgn0000317	74.8273	0.248265	1	48.9586	2.08116	0.00102581	55.2233	-1.75731	0.054378
cl	FBgn0000318	395.209	-0.530863	1	541.36	-1.29459	0.000214334	805.961	0.752228	1
Chc	FBgn0000319	1533.39	0.0469343	1	1908.49	-0.606964	1	2481.35	0.642499	1
clt	FBgn0000326	24.7634	-0.10409	1	28.6555	-0.528955	1	38.555	0.412928	1
cm	FBgn0000330	33.1131	-0.65201	1	50.9667	-1.60455	0.0211871	76.4107	0.936765	0.834998
cni	FBgn0000339	122.771	-0.514275	1	194.028	-1.55327	0.00031761	282.919	1.02766	0.172582
comt	FBgn0000346	17.2063	-1.06666	0.841297	11.9609	-0.293415	1	23.5808	-0.746138	1
cos	FBgn0000352	75.0309	-0.418423	1	98.1765	-1.10467	0.23493	143.595	0.67313	1
Cp15	FBgn0000355	1.90478	3.40896	NA	1.84717	3.38465	NA	0	NA	NA
crc	FBgn0000370	2376.88	0.573432	1	2019.67	1.10869	0.000244206	2063.45	-0.535606	1
crm	FBgn0000376	73.7514	0.266185	1	59.5146	0.938073	0.652578	68.9319	-0.645369	1
crn	FBgn0000377	123.033	-0.346938	1	108.684	-0.0887058	1	161.276	-0.2556	1
csw	FBgn0000382	310.139	1.3155	0.0155884	272.646	1.86101	3.83014e-07	191.24	-0.546724	1
cta	FBgn0000384	130.429	0.612432	1	165.425	-0.196504	1	181.276	0.799562	1
cv	FBgn0000394	78.2859	1.21329	0.117677	89.7534	0.543248	1	77.9439	0.658155	1
cv-2	FBgn0000395	64.5712	-1.63029	0.185821	36.0688	-0.514568	1	91.8191	-1.09668	0.915488
CycA	FBgn0000404	153.783	-2.1021	2.46518e-05	111.455	-1.56672	0.00240523	269.138	-0.535261	1
CycB	FBgn0000405	70.5041	-1.52589	0.329318	27.9315	0.640831	1	81.4386	-2.14691	0.00157665
Cyt-b5-r	FBgn0000406	177.859	5.05403	0.00472122	173.295	6.28848	4.89275e-40	4.83184	0.260619	1
Cyt-c-p	FBgn0000409	1422.08	3.91542	3.03978e-23	1322.58	5.69415	7.33411e-163	141.927	-1.66269	0.0386411
D1	FBgn0000412	666.423	-2.05527	2.09121e-15	530.157	-1.69076	4.20216e-10	1219.44	-0.366375	1
	FBgn0000413	254.114	0.303005	1	275.053	-0.0350326	1	329.338	0.33036	1
Dab	FBgn0000414	130.155	0.244132	1	89.3328	1.68305	0.00219261	104.407	-1.4141	0.109139
Sap-r	FBgn0000416	5551.07	1.60018	0.000303738	9053.95	-0.300253	1	8329.99	1.86891	1.05663e-05
SmF	FBgn0000426	25.4029	-2.81633	0.00547437	19.5042	-2.43915	0.0215525	50.5927	-0.390416	1
Dhod	FBgn0000447	57.4956	-0.788094	1	46.3627	-0.33303	1	80.5042	-0.454336	1
Dip-B	FBgn0000454	955.272	-0.611694	1	1883.34	-2.0489	1.04767e-24	2738.39	1.40408	0.0133364
Dip-C	FBgn0000455	215.456	0.288013	1	312.567	-0.785886	0.55364	385.401	1.04558	0.480233
Lar	FBgn0000464	89.4176	0.0586986	1	72.2514	0.647244	1	93.5453	-0.585253	1
DNaseII	FBgn0000477	11.3257	4.44476	0.0006698	16.5398	0.796306	1	8.39096	3.14816	0.0209693
dnc	FBgn0000479	103.56	0.754162	1	76.155	2.27153	6.99977e-07	66.0563	-1.48139	0.0737401
dor	FBgn0000482	65.1194	-0.113579	1	87.9725	-0.922352	0.52707	119.258	0.803276	1
Pka-C3	FBgn0000489	32.4887	-1.0335	0.898551	13.2259	1.68106	0.329982	31.6388	-2.4753	0.0310183
dpp	FBgn0000490	332.591	3.40179	1.6419e-21	381.784	1.74938	1.76006e-06	151.067	1.59831	0.0377087
dsh	FBgn0000499	53.9764	0.179546	1	55.278	0.018662	1	68.3849	0.158287	1
dsx	FBgn0000504	195.042	1.77877	0.00406755	180.132	2.10408	9.48808e-10	101.066	-0.32305	1
dwg	FBgn0000520	22.0321	0.264163	1	16.4709	1.2993	0.490734	18.8248	-0.974588	1
dx	FBgn0000524	116.335	-0.40041	1	112.005	-0.401881	1	169.503	-0.0115757	1
eas	FBgn0000536	163.839	2.33727	1.14167e-09	172.8	1.72413	7.93005e-05	87.7669	0.585915	1
E(bx)	FBgn0000541	1498.59	-0.39937	1	894.155	1.22957	4.86613e-05	1438.95	-1.61648	2.23203e-06
ecd	FBgn0000543	33.5973	0.0390744	1	37.1073	-0.309803	1	48.0375	0.342482	1
EcR	FBgn0000546	321.918	-2.15023	5.91481e-07	235.437	-1.64746	4.38506e-06	573.632	-0.511044	1
ed	FBgn0000547	261.484	-1.58051	0.00336982	100.034	0.791009	0.906891	298.53	-2.35877	3.63978e-11
Ef1alpha48D	FBgn0000556	45033	-0.602133	1	41140.5	-0.454679	1	66041.2	-0.153332	1
Ef1alpha100E	FBgn0000557	214.699	4.22654	0.00289222	206.303	5.13925	7.46994e-42	16.5557	-0.334675	1
EF2	FBgn0000559	9416.71	-0.417705	1	8811.14	-0.323193	1	13318.3	-0.0973816	1
egl	FBgn0000562	138.947	0.551627	1	111.783	1.31739	0.0455778	113.957	-0.756536	1
Eip71CD	FBgn0000565	94.594	1.06052	0.901357	378.277	-2.28464	0.00302017	456.038	2.69008	0.052772
Eip55E	FBgn0000566	216.61	-2.84576	2.75001e-14	168.916	-2.48522	3.44295e-13	432.359	-0.364766	1
Eip74EF	FBgn0000567	735.084	-1.78911	0.000631745	813.455	-2.04119	9.72008e-16	1597.85	0.226401	1
Eip75B	FBgn0000568	1277.17	-0.366969	1	1576.32	-0.937245	0.0874212	2292.66	0.542014	1
emc	FBgn0000575	515.822	-0.0201388	1	1109.31	-1.78998	1.07147e-11	1468.28	1.69545	0.0247685
ena	FBgn0000578	583.061	0.698542	1	749.713	-0.18957	1	812.836	0.847923	1
Eno	FBgn0000579	646.073	1.9262	2.39721e-08	696.115	1.32355	1.02723e-05	431.066	0.602516	1
E(Pc)	FBgn0000581	576.949	-0.157595	1	364.57	1.39421	0.000827366	521.559	-1.53767	0.00115354
esc	FBgn0000588	51.1628	0.292506	1	33.3599	2.15349	0.00718654	36.7328	-1.77654	0.103541
Est-6	FBgn0000592	57.3983	8.46339	1.65575e-11	55.8071	8.42109	6.22313e-12	0	NA	NA
exd	FBgn0000611	173.87	0.126319	1	236.345	-0.748504	0.798088	301.403	0.866634	0.666347
exu	FBgn0000615	25.5686	-1.69124	0.103656	30.4137	-2.04867	0.0133014	57.4729	0.349863	1
e(y)1	FBgn0000617	61.6023	-1.35805	0.232795	59.4679	-1.34847	0.147311	113.208	-0.0175745	1
e(y)2	FBgn0000618	17.348	-0.710292	1	14.2722	-0.325616	1	24.3109	-0.366803	1
E(z)	FBgn0000629	64.3223	0.18767	1	61.537	0.228938	1	75.8496	-0.0441373	1
Fas3	FBgn0000636	63.1451	0.0887691	1	67.5843	-0.192467	1	87.0211	0.267624	1
Fbp1	FBgn0000639	92.2895	-4.26377	1.74971e-13	4979.66	-9.87476	8.83891e-53	6678.39	5.67723	4.99112e-43
Fbp2	FBgn0000640	52.7278	-5.07723	1.92978e-09	390.635	-7.04251	1.46212e-07	577.103	2.91454	5.01093e-22
fl(2)d	FBgn0000662	273.99	-0.0222488	1	245.504	0.203603	1	327.153	-0.228064	1
Actn	FBgn0000667	188.868	0.00980219	1	136.815	1.03681	0.177121	179.025	-1.01804	0.334013
fliI	FBgn0000709	97.4342	-0.447008	1	112.953	-0.864838	0.586256	167.992	0.411309	1
flw	FBgn0000711	322.958	1.81932	4.46881e-05	308.154	1.96466	6.33637e-11	172.093	-0.127784	1
fog	FBgn0000719	733.334	0.93081	0.280827	661.322	1.25686	0.000872078	579.873	-0.327026	1
for	FBgn0000721	399.992	1.45346	0.0203459	395.098	1.37468	3.4433e-05	278.603	0.0896335	1
FER	FBgn0000723	73.6025	-0.800277	1	98.4941	-1.48303	0.0120745	156.217	0.659761	1
fs(1)K10	FBgn0000810	84.507	0.259398	1	86.4154	0.0968905	1	103.968	0.161688	1
tj	FBgn0000964	21.2061	7.16426	4.91612e-08	20.829	5.74237	3.85591e-06	0.316727	0.391988	NA
dup	FBgn0000996	74.6669	-2.21968	0.0050475	29.0567	-0.407129	1	100.397	-1.77247	0.0286223
ftz-f1	FBgn0001078	172.25	1.65429	0.00134015	131.853	4.87942	2.86164e-34	57.461	-3.08482	3.86092e-07
fu	FBgn0001079	30.0749	-0.502028	1	29.3446	-0.536377	1	45.8443	0.0278495	1
fz	FBgn0001085	29.0206	-3.48584	0.00530518	99.2905	-5.55301	4.54751e-19	163.254	1.76233	0.133841
fzy	FBgn0001086	85.2718	-5.12954	1.33246e-14	33.4734	-3.77055	1.20527e-06	147.027	-1.34293	0.126286
g	FBgn0001087	368.678	0.557982	1	296.97	1.34079	0.00103804	300.742	-0.777216	1
Gal	FBgn0001089	78.407	1.6641	0.110552	554.312	-3.08894	1.68949e-32	677.955	4.59489	3.7389e-20
bnb	FBgn0001090	29.374	-1.86386	0.0553789	6.81124	2.70439	0.0751409	30.5432	-4.33443	4.00918e-07
Gapdh1	FBgn0001091	1548.81	2.53393	7.95107e-26	1574.44	2.13475	1.18777e-24	674.161	0.397029	1
Gapdh2	FBgn0001092	956.741	0.666531	1	771.431	1.5043	1.87525e-09	733.939	-0.825359	0.892463
Gdh	FBgn0001098	394.816	-1.60137	0.00081349	1184.2	-3.51774	6.54078e-68	1812.47	1.89213	1.77128e-07
Galphai	FBgn0001104	408.413	0.829445	0.420573	537.447	-0.162676	1	561.494	0.983951	0.165944
Gbeta13F	FBgn0001105	2707.35	-0.187843	1	2115.25	0.464645	1	3018.59	-0.646612	1
DCTN1-p150	FBgn0001108	191.723	-0.0135381	1	258.241	-0.841462	0.3898	341.691	0.819155	0.887597
Glt	FBgn0001114	7288.9	0.346882	1	18716.3	-1.8918	6.18313e-19	23499.7	2.19208	2.65178e-07
Galphao	FBgn0001122	590.294	0.860372	0.471991	563.706	0.918518	0.159377	524.903	-0.061754	1
Galphas	FBgn0001123	151.582	-0.279004	1	168.707	-0.627707	1	241.553	0.339456	1
Got1	FBgn0001124	139.594	0.986083	0.457507	165.858	0.273827	1	157.52	0.707121	1
Got2	FBgn0001125	368.584	1.66479	0.00139018	338.478	2.06355	5.68123e-14	196.54	-0.377258	1
Gpdh	FBgn0001128	1153.05	2.98721	2.68075e-41	1106.6	3.15737	3.27244e-59	309.875	-0.165578	1
grau	FBgn0001133	31.6836	0.486989	1	35.0762	0.0436236	1	39.6545	0.426539	1
grk	FBgn0001137	14.9699	1.41663	0.447581	14.7888	1.40812	0.441122	10.1544	0.0249017	1
gro	FBgn0001139	274.341	-0.162026	1	192.534	0.900179	0.416306	273.03	-1.04913	0.311895
Gs1	FBgn0001142	290.149	1.31675	0.841807	2062.41	-3.1671	9.07209e-56	2545.82	3.67803	0.000893731
Gs2	FBgn0001145	297.304	3.84015	0.00133117	347.455	1.8608	8.23698e-07	118.441	1.80735	0.4499
GstD1	FBgn0001149	5161.69	-4.06981	1.12251e-37	3799.84	-3.6615	2.99467e-73	10895.8	-0.427224	1
h	FBgn0001168	494.036	1.09371	0.153185	448.83	1.41032	4.83947e-06	363.187	-0.316844	1
H	FBgn0001169	158.121	-0.410381	1	128.028	0.0614354	1	198.65	-0.47397	1
hay	FBgn0001179	82.0943	-0.947655	0.617891	71.9698	-0.718154	1	128.012	-0.227789	1
her	FBgn0001185	62.8688	-0.26067	1	50.0989	0.321945	1	72.6401	-0.557429	1
Hex-A	FBgn0001186	797.368	1.80625	0.0138221	666.361	3.30087	1.17566e-55	301.27	-1.40067	0.224545
Hex-C	FBgn0001187	290.516	5.67651	7.3929e-24	277.439	7.75896	2.73096e-43	8.74624	-1.78795	0.544057
hfw	FBgn0001189	192.399	0.0931828	1	183.068	0.145286	1	233.565	-0.0530585	1
His2Av	FBgn0001197	876.473	-2.07995	1.23766e-09	589.782	-1.39799	9.33926e-06	1466.97	-0.679598	1
hook	FBgn0001202	113.099	0.499941	1	116.17	0.315218	1	127.583	0.182844	1
Hmr	FBgn0001206	46.1986	-0.372014	1	35.4975	0.28849	1	54.3371	-0.660502	1
Hn	FBgn0001208	339.239	7.70598	8.15567e-50	342.492	4.5247	1.11649e-56	20.7476	2.92992	0.00568635
Hrb98DE	FBgn0001215	2615.86	-0.471751	1	2536.27	-0.468539	1	3878.92	-0.00452397	1
Hsc70-1	FBgn0001216	225.214	5.30668	0.00242557	217.874	7.89641	2.28936e-32	3.11345	-0.445903	1
Hsc70-3	FBgn0001218	5704.92	-0.960298	0.125035	8017.05	-1.70585	5.07636e-12	12899	0.73864	1
Hsc70-5	FBgn0001220	490.938	0.173329	1	489.687	0.097244	1	604.542	0.0774156	1
Hsf	FBgn0001222	98.0524	0.392811	1	106.346	0.0593707	1	122.054	0.331821	1
Hsp23	FBgn0001224	139.812	-1.6674	0.675625	2986.21	-6.42497	2.07327e-17	4042.75	3.58006	0.00310449
Hsp26	FBgn0001225	94.6401	1.02794	1	700.335	-3.30601	6.29538e-39	874.764	3.06473	0.0308722
Hsp27	FBgn0001226	1214.72	-3.10516	0.0104558	5622.67	-5.61181	1.465e-36	8695.89	1.95242	0.277368
Hsp67Bc	FBgn0001229	0.566881	-0.982919	NA	3.37721	-3.85308	0.0458429	5.17242	1.92769	0.451213
Hsp68	FBgn0001230	271.294	0.332017	1	1081.49	-2.57207	0.00529711	1380.67	2.89931	4.22033e-09
Hsp83	FBgn0001233	4411.64	0.0398979	1	6793.82	-1.08767	0.00166179	8840.35	1.10789	0.407897
Hsromega	FBgn0001234	2431.61	1.99907	1.70543e-08	2359.55	2.00219	1.08754e-15	1239.96	-0.00717845	1
hth	FBgn0001235	225.497	-0.663606	1	91.0856	3.60597	1.31757e-11	185.407	-4.18397	1.81252e-19
Ide	FBgn0001247	216.547	-0.605517	1	175.277	-0.139832	1	287.592	-0.463062	1
Idh	FBgn0001248	531.573	0.330136	1	716.444	-0.572428	1	863.092	0.896512	0.550264
if	FBgn0001250	84.956	0.35659	1	120.334	-0.641	1	144.588	0.964256	1
ImpL2	FBgn0001257	182.101	2.85988	1.23568e-06	169.067	3.46225	5.24349e-27	46.3686	-0.571548	1
ImpL3	FBgn0001258	33.8166	0.605791	1	21.3764	3.38941	8.04699e-05	19.4501	-2.62359	0.00781967
ix	FBgn0001276	16.6578	0.252991	1	18.4756	-0.152406	1	22.5633	0.38473	1
janA	FBgn0001280	56.3042	-1.20086	0.316338	63.563	-1.49705	0.0353601	111.987	0.289938	1
Jra	FBgn0001291	102.739	0.233308	1	179.711	-1.21736	0.0327636	225.971	1.42984	0.011519
kar	FBgn0001296	205.042	4.11974	6.66377e-31	288.731	0.892888	0.633865	146.862	3.08771	1.74746e-07
kay	FBgn0001297	654.606	0.941781	0.154525	970.025	-0.39888	1	1011.78	1.33291	0.000231861
kel	FBgn0001301	136.14	-0.601422	1	122.076	-0.409577	1	196.743	-0.18769	1
Khc	FBgn0001308	375.722	0.556156	1	514.697	-0.459721	1	587.909	0.999581	0.358667
klar	FBgn0001316	1101.24	-0.758008	0.763691	652.489	0.629875	1	1224.69	-1.38251	0.00125507
kn	FBgn0001319	81.8233	-1.73087	0.00697115	19.5691	3.47211	8.28515e-05	82.8107	-5.01407	1.66665e-16
kto	FBgn0001324	80.2958	-0.605795	1	63.4386	-0.0914705	1	105.168	-0.506564	1
	FBgn0001332	120.618	-0.251983	1	81.2701	0.935816	0.51603	119.993	-1.16587	0.251932
l(1)1Bi	FBgn0001341	101.113	-1.46619	0.0337042	58.5024	-0.306621	1	137.27	-1.14149	0.335007
egh	FBgn0001404	1952.83	1.37145	0.00177685	2557.85	0.200481	1	2263.26	1.15357	0.101145
l(1)10Bb	FBgn0001491	45.1957	0.219678	1	43.5385	0.262484	1	52.6558	-0.0439338	1
Hlc	FBgn0001565	177.304	0.253785	1	136.922	1.09889	0.104986	161.344	-0.835244	1
Grip91	FBgn0001612	68.2249	-0.105761	1	69.5522	-0.214076	1	93.8564	0.109133	1
dlg1	FBgn0001624	765.62	0.544578	1	765.675	0.439622	1	825.034	0.104737	1
ifc	FBgn0001941	261.751	-0.0933239	1	480.917	-1.53239	3.13401e-05	642.377	1.42436	0.00140543
eIF-4a	FBgn0001942	3931.42	-0.160415	1	4039.19	-0.312787	1	5601.5	0.146621	1
Arpc1	FBgn0001961	92.2375	-0.0401745	1	178.385	-1.60555	0.00163234	237.526	1.52986	0.0328584
Sos	FBgn0001965	69.7276	0.0563569	1	75.9369	-0.268322	1	98.4391	0.315885	1
l(2)35Bd	FBgn0001974	30.1214	-1.70319	0.133733	42.6918	-2.36759	0.000591195	76.97	0.636671	1
CIAPIN1	FBgn0001977	110.089	0.135145	1	145.399	-0.66653	1	184.07	0.793757	1
stc	FBgn0001978	132.925	0.0618065	1	125.504	0.137284	1	162.25	-0.0783607	1
l(2)35Df	FBgn0001986	61.9251	-1.22344	0.288665	43.5872	-0.495916	1	88.8646	-0.714895	1
ND-B17	FBgn0001989	152.937	1.91226	0.000199451	146.366	2.04566	8.73755e-09	77.1288	-0.114393	1
wek	FBgn0001990	43.624	-0.285134	1	45.5346	-0.450331	1	65.1432	0.161878	1
crp	FBgn0001994	588.593	-0.500044	1	375.834	0.750912	0.748181	625.922	-1.24288	0.0364152
mRpL4	FBgn0001995	22.1522	-0.715747	1	17.5887	-0.222886	1	30.259	-0.481908	1
l(2)37Bb	FBgn0002021	20.6933	0.268455	1	22.6852	-0.0376918	1	26.8864	0.29319	1
Catsup	FBgn0002022	124.044	-0.55177	1	169.637	-1.29668	0.0112898	252.616	0.735348	1
l(2)37Cc	FBgn0002031	247.78	-0.690191	1	277.802	-1.01021	0.0779549	439.795	0.315328	1
CG10561	FBgn0002036	32.3652	3.57329	2.0621e-07	32.4745	3.04536	1.79351e-05	7.21825	0.457722	1
swm	FBgn0002044	507.807	-0.188841	1	450.423	0.0602819	1	636.401	-0.250602	1
AspRS	FBgn0002069	27.5196	-0.461975	1	30.504	-0.780557	1	46.0707	0.31249	1
l(2)gl	FBgn0002121	519.185	0.12889	1	686.707	-0.687434	0.877406	875.976	0.800699	1
l(2)tid	FBgn0002174	35.6611	-0.251814	1	25.4063	0.716771	1	37.0573	-0.938671	1
dre4	FBgn0002183	232.863	-1.35281	0.0134716	144.801	-0.358975	1	321.322	-0.993221	0.27196
l(3)73Ah	FBgn0002283	24.8593	0.390232	1	19.9276	1.14475	0.597812	21.5447	-0.719616	1
Prosbeta6	FBgn0002284	84.9438	-1.25402	0.12995	90.4093	-1.44944	0.0136486	164.373	0.188468	1
l(3)87Df	FBgn0002354	15.3431	1.24444	0.677782	13.3867	1.88491	0.158382	9.02459	-0.555756	1
dco	FBgn0002413	624.765	-0.0282601	1	577.933	0.112973	1	767.865	-0.140768	1
hyd	FBgn0002431	834.265	-0.157028	1	615.726	0.718548	0.745523	866.923	-0.86821	0.612043
l(3)mbt	FBgn0002441	160.197	-0.213562	1	122.425	0.513461	1	175.453	-0.712762	1
sti	FBgn0002466	73.9963	-3.59508	0.0900736	13.431	-1.59428	0.799499	105.143	-2.55946	4.95588e-05
pho	FBgn0002521	172.564	-0.122339	1	190.125	-0.44561	1	258.816	0.321058	1
lace	FBgn0002524	245.555	-0.827563	0.62305	461.612	-2.12754	5.66555e-16	695.549	1.28365	0.00903936
Lam	FBgn0002525	515.997	-2.42463	1.08709e-15	387.575	-1.97774	1.20347e-13	962.612	-0.447387	1
LanA	FBgn0002526	9424.11	-0.0282658	1	9558.68	-0.150787	1	12719.1	0.111368	1
Lcp1	FBgn0002531	50.0225	-6.41485	0.000351714	7.52068	-5.0618	0.000958457	74.3535	-2.39753	0.0322349
Lcp2	FBgn0002533	16.8794	-5.12003	0.00158649	4.05224	-3.33655	0.0918245	26.4849	-1.77585	0.35522
Lcp4	FBgn0002535	74.9504	-6.49381	0.000302596	14.8792	-6.04603	9.5321e-06	115.403	-1.78287	0.502935
lds	FBgn0002542	175.307	-1.86525	4.67116e-05	199.404	-2.14821	1.09375e-10	389.916	0.275353	1
robo2	FBgn0002543	27.2907	2.12209	0.0325399	37.8821	0.361203	1	28.336	1.61916	0.33495
lin	FBgn0002552	53.6409	-0.339167	1	52.3475	-0.381044	1	77.8737	0.0356999	1
Lsp1alpha	FBgn0002562	70.85	-4.59333	1.89706e-10	388.007	-7.14671	1.04788e-46	593.728	2.47076	1.13818e-07
Lsp1beta	FBgn0002563	258.798	-2.92413	4.74338e-08	2691.07	-6.51548	2.07932e-172	3796.15	3.50878	1.07778e-22
Lsp1gamma	FBgn0002564	232.354	-2.77847	3.37743e-06	1253.45	-5.33339	8.37933e-20	1868.77	2.57155	9.24241e-10
Lsp2	FBgn0002565	8.90303	-3.71786	0.0325882	138.362	-7.74492	1.56276e-12	192.32	3.83943	3.08321e-14
lt	FBgn0002566	168.909	0.795491	0.868409	213.084	-0.0585408	1	221.263	0.847475	0.840943
Rab32	FBgn0002567	116.284	5.17257	1.79391e-21	184.4	0.565452	1	101.168	4.48343	7.68221e-17
lz	FBgn0002576	80.3781	1.3076	0.442918	71.5206	1.84922	0.00168029	49.0109	-0.471185	1
RpL36	FBgn0002579	1612.34	-0.871014	0.533894	1221.57	-0.276977	1	2217.62	-0.597653	1
RpS5a	FBgn0002590	1251.6	-1.17221	0.00531693	1040.82	-0.839288	0.212878	1988.36	-0.336261	1
RpLP1	FBgn0002593	1549.17	-0.85569	0.238876	1298.91	-0.513758	1	2281.62	-0.344375	1
RpL19	FBgn0002607	2428.1	-0.948128	0.237832	2037.37	-0.617445	1	3672.06	-0.336684	1
RpS3	FBgn0002622	7687.28	-0.982779	0.194193	6544.11	-0.690062	0.816479	11865.1	-0.300067	1
RpL32	FBgn0002626	1158.67	-0.927024	0.234557	910.832	-0.435239	1	1662.1	-0.494627	1
Rcc1	FBgn0002638	99.6271	-1.37941	0.0547431	64.8709	-0.503265	1	142.023	-0.870985	0.902025
mal	FBgn0002641	35.8083	-0.70196	1	46.1995	-1.29341	0.188171	71.4496	0.572691	1
mam	FBgn0002643	489.66	-0.570462	1	283.047	1.04085	0.0797263	496.776	-1.59976	0.000293477
Map205	FBgn0002645	1158.29	-0.304179	1	1304.06	-0.671845	0.951878	1873.87	0.359905	1
twe	FBgn0002673	5.74481	-0.0834553	1	13.5278	-1.87015	0.206961	17.8822	1.66112	0.357537
Men	FBgn0002719	1747.98	2.83781	1.26416e-08	1733.36	2.62773	6.4207e-36	582.186	0.235614	1
Met	FBgn0002723	90.6374	0.769184	1	76.6971	1.38576	0.045676	70.6414	-0.608425	1
E(spl)mbeta-HLH	FBgn0002733	47.6019	0.627791	1	32.646	2.52189	0.000403335	30.101	-1.82809	0.0733071
mago	FBgn0002736	97.3347	-1.55065	0.00900488	102.296	-1.70285	0.000776629	196.199	0.148145	1
Mlc1	FBgn0002772	572.779	2.46644	2.4805e-12	486.727	4.985	2.03659e-70	130.002	-2.43734	1.77664e-05
Mlc2	FBgn0002773	1571.86	2.28407	1.67986e-15	1299.32	5.16704	3.31724e-18	382.981	-2.909	3.41873e-08
mle	FBgn0002774	186.354	-0.27451	1	124.745	0.914078	0.444156	187.126	-1.1761	0.120342
msl-3	FBgn0002775	72.072	-0.34599	1	54.7283	0.359715	1	83.2839	-0.699562	1
mnd	FBgn0002778	100.742	0.0205545	1	107.415	-0.226922	1	139.593	0.245559	1
mod	FBgn0002780	1114.94	-1.4226	0.00239907	666.782	-0.345775	1	1526.01	-1.06659	0.2167
mod(mdg4)	FBgn0002781	223.244	-1.05317	0.098903	166.299	-0.445958	1	318.802	-0.602812	1
mor	FBgn0002783	163.316	-1.22002	0.062422	122.944	-0.662976	1	245.508	-0.555003	1
Rpn8	FBgn0002787	191.757	-0.412762	1	201.445	-0.613533	1	300.768	0.197278	1
Mp20	FBgn0002789	164.089	-2.44389	1.7853e-05	29.2002	2.259	0.017208	184.061	-4.6582	1.94907e-24
mr	FBgn0002791	40.1869	-0.810514	1	49.9943	-1.33922	0.108764	80.2182	0.522273	1
MtnA	FBgn0002868	410.717	2.35791	2.51807e-06	502.948	0.989814	0.0721567	305.569	1.35375	0.114696
MtnB	FBgn0002869	21.3684	2.37008	0.0128122	19.8031	2.84933	0.000758097	7.22778	-0.410162	1
mu2	FBgn0002872	69.2049	-1.79006	0.0120443	32.2383	-0.207973	1	91.6107	-1.54527	0.0970296
mud	FBgn0002873	179.135	-3.24057	1.36638e-05	33.7781	-0.209998	1	231.234	-3.0286	3.95533e-10
mus101	FBgn0002878	26.7621	-1.93469	0.114098	17.9521	-1.25337	0.579011	44.0897	-0.683603	1
mus201	FBgn0002887	124.497	-0.769464	1	102.201	-0.369927	1	176.186	-0.396868	1
mus304	FBgn0002901	14.7268	-0.984395	1	13.5544	-0.892366	1	24.4863	-0.0834559	1
mus308	FBgn0002905	80.7528	-1.59446	0.0501544	36.3436	0.15508	1	100.522	-1.72432	0.00345111
Blm	FBgn0002906	44.6459	-1.61037	0.0714413	20.4518	0.0889425	1	55.92	-1.64334	0.0684847
Myb	FBgn0002914	318.536	-0.646705	1	315.35	-0.688485	0.965359	503.91	0.0409472	1
Atpalpha	FBgn0002921	1265.59	0.230138	1	1282.34	0.0963338	1	1562.12	0.127817	1
ncd	FBgn0002924	28.3885	-3.79277	8.4616e-05	7.02765	-1.57977	0.545049	41.0483	-2.14922	0.0135913
nec	FBgn0002930	116.978	5.24802	0.00174268	112.986	7.43255	8.44846e-20	2.1952	-0.49475	NA
net	FBgn0002931	10.6037	3.04486	0.00983335	9.73677	4.15878	0.0014673	1.77354	-0.775319	NA
neur	FBgn0002932	121.133	2.8737	3.19335e-08	119.709	2.74387	1.44743e-14	37.7348	0.169859	1
ninaD	FBgn0002939	846.097	5.68774	0.000883585	818.656	11.969	6.45334e-26	3.19142	-1.64044	0.449331
nkd	FBgn0002945	26.3969	-0.995911	0.808302	10.8945	1.62567	0.422331	25.8893	-2.43569	0.0280786
numb	FBgn0002973	35.8573	-0.740552	1	33.6958	-0.659463	1	55.9477	-0.0830486	1
odd	FBgn0002985	218.821	-4.80331	4.2972e-30	7.69126	3.21138	0.0258675	271.02	-7.63578	5.31455e-27
okr	FBgn0002989	16.2708	-1.19762	0.779739	12.0194	-0.625995	1	24.3506	-0.556807	1
or	FBgn0003008	159.637	-0.192347	1	164.552	-0.359535	1	231.121	0.160905	1
osp	FBgn0003016	48.8229	-0.829508	1	23.6423	1.29256	0.430704	48.5647	-2.02872	0.0238351
pbl	FBgn0003041	177.343	-2.48777	1.28067e-12	118.517	-1.83598	8.04699e-05	314.989	-0.643639	1
Pc	FBgn0003042	55.8317	-0.604309	1	56.1528	-0.706094	1	89.4156	0.0943156	1
Pcl	FBgn0003044	132.28	-0.959549	0.370604	105.381	-0.508792	1	193.406	-0.445648	1
pcx	FBgn0003048	429.319	-0.0586013	1	386.413	0.158779	1	521.212	-0.220217	1
peb	FBgn0003053	179.249	1.12617	0.458068	130.608	3.43519	4.68613e-23	85.2532	-2.19511	0.00385032
CG9757	FBgn0003060	6.47665	-4.71089	0.00659237	0	NA	NA	8.26651	-4.08925	0.00194476
Fib	FBgn0003062	156.001	-2.1319	6.22037e-05	61.8449	-0.279104	1	206.629	-1.82489	0.00111171
per	FBgn0003068	11.487	6.28285	9.54801e-06	11.5762	4.1575	0.000538402	0.569663	0.603725	NA
Pfk	FBgn0003071	134.287	2.24136	1.04337e-05	122.16	2.96232	6.18413e-17	47.1281	-0.660719	1
Pgi	FBgn0003074	272.804	2.34652	1.48325e-10	242.402	3.45548	3.85013e-32	82.5269	-1.06793	0.56973
Pgm	FBgn0003076	205.802	1.11321	0.0433138	166.214	2.18613	6.01649e-08	121.509	-1.05203	0.635645
Raf	FBgn0003079	80.5574	-0.127868	1	82.8765	-0.29264	1	113.964	0.163558	1
pim	FBgn0003087	16.2704	-2.76385	0.018886	7.55023	-1.49406	0.616419	25.877	-1.2239	0.698048
Pkc53E	FBgn0003091	47.3389	5.00289	4.43715e-12	44.955	8.15298	3.16729e-11	1.34463	-1.36788	NA
Pkc98E	FBgn0003093	214.347	0.882856	0.570035	158.43	2.46098	1.5533e-09	128.26	-1.54904	0.0794313
pn	FBgn0003116	24.9909	2.1829	0.101839	32.6638	0.731283	1	21.2269	1.35392	0.821325
pnr	FBgn0003117	458.837	0.389446	1	567.616	-0.323508	1	671.113	0.689695	1
pnt	FBgn0003118	1537.54	0.577463	1	1168.1	1.69923	8.7464e-11	1150.36	-1.11464	0.0740089
polo	FBgn0003124	135.575	-3.62924	2.50394e-09	38.2231	-1.58564	0.0956584	198.094	-2.02322	0.000797942
Pp1alpha-96A	FBgn0003134	371.055	1.13544	0.012818	337.392	1.45123	0.000171576	266.753	-0.314906	1
Ppn	FBgn0003137	42897.2	2.24678	1.91434e-05	35682.2	4.78732	3.38857e-19	10875.8	-2.50048	3.32457e-05
PpV	FBgn0003139	147.657	-0.0834288	1	170.777	-0.53002	1	229.258	0.443171	1
pr	FBgn0003141	107.153	0.246609	1	108.647	0.125595	1	130.368	0.120669	1
Prm	FBgn0003149	535.549	2.80778	5.30626e-21	471.221	4.76338	1.59768e-15	104.915	-1.96017	0.00708861
CG2841	FBgn0003159	35.1527	0.116784	1	35.5287	-0.0294336	1	45.2378	0.13732	1
Pu	FBgn0003162	27.4513	1.7196	0.231815	26.4596	1.71499	0.149963	15.8762	0.00118373	1
pum	FBgn0003165	2134.74	0.973821	0.0536284	2019.49	1.08643	0.00111226	1771.54	-0.115522	1
put	FBgn0003169	96.415	0.992772	0.404502	113.128	0.290485	1	107.719	0.691851	1
px	FBgn0003175	348.097	0.103212	1	288.387	0.612959	1	365.71	-0.510175	1
r	FBgn0003189	88.1253	-1.66213	0.050311	46.3948	-0.349442	1	119.72	-1.29067	0.262783
ras	FBgn0003204	176.859	0.104221	1	161.147	0.313012	1	202.387	-0.20238	1
Ras85D	FBgn0003205	358.869	-0.0305061	1	473.426	-0.805626	0.443535	628.608	0.768056	0.991409
Ras64B	FBgn0003206	214.145	-0.208375	1	269.48	-0.845877	0.416737	375.235	0.632005	1
raw	FBgn0003209	422.954	1.58366	1.3425e-07	394.677	1.81807	2.88154e-11	249.323	-0.235139	1
rb	FBgn0003210	194.888	0.0243348	1	208.472	-0.24246	1	272.147	0.263833	1
rdgB	FBgn0003218	56.1248	0.993673	0.57811	45.0102	2.04019	0.00306146	35.5787	-1.01051	1
ref(2)P	FBgn0003231	378.354	2.32031	4.5157e-16	385.335	1.92952	9.73243e-11	185.691	0.376288	1
Rh4	FBgn0003250	2.39091	2.3007	0.486875	9.91356	-1.7946	0.296204	10.5829	3.61135	0.00652946
rl	FBgn0003256	233.782	1.05002	0.157447	253.078	0.626039	1	227.028	0.423679	1
r-l	FBgn0003257	41.4508	-1.08543	0.503665	25.2114	0.018393	1	52.6964	-1.07456	0.712463
Rm62	FBgn0003261	2983.01	-0.85587	0.425538	1560.25	0.953237	0.0430211	3164.34	-1.79973	5.77837e-07
rod	FBgn0003268	61.2377	-2.50866	0.000984707	24.2622	-0.837269	1	87.1705	-1.64596	0.0529407
RpLP2	FBgn0003274	2347.67	-0.926662	0.250329	1793.34	-0.36154	1	3297.92	-0.567875	1
RpII18	FBgn0003275	135.734	-0.856827	0.672141	93.4242	0.0181948	1	172.476	-0.866738	0.861408
RpII215	FBgn0003277	526.691	-0.527141	1	470.164	-0.316021	1	741.233	-0.214327	1
RpI135	FBgn0003278	110.413	-1.42693	0.0620824	52.8793	0.27012	1	134.078	-1.66788	0.00814497
RpL4	FBgn0003279	3159.25	-1.03044	0.0220201	2724.05	-0.768976	0.379668	4973.3	-0.265764	1
rux	FBgn0003302	11.222	0.434677	1	12.7055	-0.018572	1	14.5729	0.420173	1
ry	FBgn0003308	28.6393	0.240453	1	26.4222	0.347645	1	32.4361	-0.111482	1
S	FBgn0003310	120.241	-0.194233	1	78.0329	1.18311	0.184176	112.812	-1.35082	0.10452
sax	FBgn0003317	46.6653	0.657169	1	66.4686	-0.457577	1	73.3386	1.08905	0.668871
sbr	FBgn0003321	303.058	0.431198	1	247.837	1.08839	0.045928	269.89	-0.653719	1
scb	FBgn0003328	307.869	4.23545	1.4339e-13	501.716	0.383049	1	306.163	3.714	1.88728e-10
Sce	FBgn0003330	22.5803	-0.551621	1	22.5804	-0.60594	1	35.1996	0.0440554	1
Scm	FBgn0003334	152.24	0.485274	1	173.17	-0.0108588	1	195.036	0.491068	1
sd	FBgn0003345	423.421	-0.368924	1	266.198	1.03392	0.074367	419.547	-1.39175	0.0027369
RanGAP	FBgn0003346	126.586	-2.41048	3.8619e-05	102.231	-2.10253	1.14581e-05	245.575	-0.318119	1
sei	FBgn0003353	17.827	-1.27602	0.730227	8.49074	0.418318	1	21.0617	-1.66286	0.197158
sesB	FBgn0003360	5451.15	1.61237	2.39884e-06	4921.82	2.10054	1.19323e-28	2927.98	-0.480242	1
sgg	FBgn0003371	747.1	0.710075	1	689.1	0.908104	0.123326	679.173	-0.201645	1
Sgs3	FBgn0003373	95.3894	-5.73636	0.00140976	33.6789	-7.08635	7.28028e-08	167.563	-0.973478	1
Sgs4	FBgn0003374	68.2053	-5.04408	0.0057508	41.3792	-4.97054	0.00175739	141.058	-0.424967	1
Sgs5	FBgn0003375	18.6899	-4.56024	0.0356222	9.11006	-5.28125	0.000590656	36.02	-0.794987	1
Sgs7	FBgn0003377	40.9104	-2.24345	0.150156	11.9479	-5.68007	0.000102622	68.4645	-0.930402	1
Sgs8	FBgn0003378	40.8674	-6.25702	0.000554565	12.8652	-5.73204	0.000112288	69.8528	-1.16451	1
shd	FBgn0003388	22.5643	4.76812	3.52805e-07	23.9479	2.91748	0.000147659	4.30477	1.53634	0.791877
shg	FBgn0003391	70.7526	0.576827	1	48.6027	2.34343	0.00403775	46.5255	-1.68985	0.175174
shi	FBgn0003392	500.167	0.435109	1	583.672	-0.123896	1	671.919	0.555248	1
shn	FBgn0003396	722.976	1.04914	0.234869	615.359	1.72881	7.2092e-09	489.907	-0.672095	1
shu	FBgn0003401	69.6663	0.669132	1	57.0172	1.43126	0.0502811	53.9243	-0.739304	1
sina	FBgn0003410	123.03	-0.169885	1	122.028	-0.224591	1	169.644	0.0542105	1
skd	FBgn0003415	245.673	0.259612	1	215.345	0.600251	1	255.883	-0.340833	1
sl	FBgn0003416	128.857	0.161032	1	185.892	-0.852118	0.603658	235.121	1.00645	0.255203
slgA	FBgn0003423	107.035	0.927235	0.720526	73.727	3.64655	1.1931e-15	53.0319	-2.59869	0.000250492
sm	FBgn0003435	124.523	1.35367	0.0678329	134.852	0.839735	0.619556	108.585	0.49815	1
smo	FBgn0003444	58.7787	-1.74261	0.0102895	47.3028	-1.39206	0.11043	103.384	-0.342818	1
sn	FBgn0003447	602.158	-4.9057	8.96943e-06	2132.21	-7.17486	1.09026e-155	3553.21	1.53265	0.685431
snf	FBgn0003449	106.685	-0.791644	0.939512	114.578	-1.01647	0.270263	187.768	0.221501	1
stwl	FBgn0003459	167.768	-0.421971	1	107.23	0.894862	0.522653	171.621	-1.30219	0.0499601
Sod	FBgn0003462	284.671	0.582221	1	370.023	-0.300702	1	414.561	0.871666	0.652812
sog	FBgn0003463	58.6854	-1.09586	0.605755	20.0477	3.16724	0.000795981	53.5038	-3.99758	3.78299e-07
sol	FBgn0003464	116.788	0.215405	1	85.0721	1.3425	0.0424162	100.462	-1.11406	0.313237
spir	FBgn0003475	349.769	3.10413	4.11353e-17	339.362	3.08692	4.70264e-23	93.8681	0.00864772	1
spn-A	FBgn0003479	14.3123	-0.816515	1	12.2119	-0.530808	1	21.3257	-0.266864	1
spz	FBgn0003495	1064.68	-2.60336	1.58886e-12	422.712	-0.937261	0.210115	1531.25	-1.64661	0.00102059
sr	FBgn0003499	156.158	6.87017	8.85983e-29	150.593	9.04912	4.01776e-14	1.53823	-1.16006	NA
Btk29A	FBgn0003502	783.731	1.96422	0.000136789	853.034	1.29552	2.41571e-06	529.15	0.653485	1
srp	FBgn0003507	2536.34	0.262323	1	2332.62	0.438083	1	2787.39	-0.180118	1
Sry-delta	FBgn0003512	58.9926	-0.134581	1	49.434	0.307158	1	68.4992	-0.436754	1
sqh	FBgn0003514	237.889	0.443757	1	461.947	-1.30503	0.000109504	562.399	1.7141	0.000831094
sta	FBgn0003517	1652.97	-0.777217	0.589362	1553.7	-0.703282	0.741297	2601.58	-0.077822	1
stau	FBgn0003520	276.409	0.702338	1	241.052	1.14731	0.0547487	231.97	-0.435016	1
stg	FBgn0003525	362.128	-1.32082	0.186992	108.417	3.42997	1.53853e-14	340.955	-4.53466	5.00424e-15
sub	FBgn0003545	23.3521	-3.16115	0.0211127	7.85638	-1.45945	0.70791	34.9727	-1.71848	0.104633
Su(dx)	FBgn0003557	420.503	1.78573	1.18034e-07	457.421	1.17539	0.00834397	304.018	0.608762	1
su(f)	FBgn0003559	79.6636	-0.548436	1	64.9599	-0.0958958	1	104.637	-0.448317	1
su(Hw)	FBgn0003567	240.479	-1.11307	0.120912	193.494	-0.709881	1	369.168	-0.401809	1
su(sable)	FBgn0003575	135.708	0.398404	1	111.854	0.989078	0.327203	124.311	-0.587873	1
Su(var)3-7	FBgn0003598	110.719	-0.912615	0.516938	98.2155	-0.719283	1	173.303	-0.190142	1
Su(var)205	FBgn0003607	424.159	-1.58137	1.10306e-05	325.233	-1.10729	0.0228951	698.303	-0.472473	1
Su(var)2-10	FBgn0003612	173.222	-0.600181	1	135.753	-0.0526476	1	224.281	-0.538544	1
su(w[a])	FBgn0003638	361.47	0.246532	1	232.819	2.14014	2.54911e-11	268.763	-1.86709	0.000410331
svp	FBgn0003651	73.5047	5.24079	1.10675e-17	76.0123	3.40264	9.53507e-14	10.3591	1.61168	0.566682
sw	FBgn0003654	102.73	0.342848	1	117.674	-0.167211	1	140.47	0.49488	1
sws	FBgn0003656	348.481	1.737	1.08323e-06	310.82	2.33673	2.30585e-14	170.558	-0.599955	1
Syb	FBgn0003660	389.896	0.179931	1	435.472	-0.219294	1	541.006	0.396665	1
T-cp1	FBgn0003676	588.501	-1.92481	1.15688e-08	730.757	-2.36018	9.33478e-25	1399.16	0.428548	1
Tbp	FBgn0003687	19.3256	-0.569715	1	15.4148	-0.069875	1	25.0917	-0.474703	1
thr	FBgn0003701	16.0947	-1.60162	0.5197	7.90311	-0.240365	1	21.6099	-1.34999	0.579866
tko	FBgn0003714	12.2209	-1.27039	0.761235	9.31278	-0.756954	1	18.9751	-0.507033	1
tkv	FBgn0003716	99.0583	-0.633079	1	69.1063	0.234958	1	119.147	-0.857869	1
Tm1	FBgn0003721	813.674	-0.167916	1	852.471	-0.369802	1	1182.98	0.198786	1
Egfr	FBgn0003731	80.0972	2.50172	1.35497e-08	74.7302	2.90078	2.40246e-11	26.7506	-0.394777	1
Top2	FBgn0003732	499.265	-2.47051	5.27042e-13	264.532	-1.36709	0.00171952	790.668	-1.09425	0.182388
tra	FBgn0003741	46.6443	-0.260782	1	28.4049	1.34162	0.257037	43.3361	-1.56135	0.144785
tra2	FBgn0003742	34.881	-0.459137	1	29.2944	-0.0717495	1	45.6313	-0.37557	1
trc	FBgn0003744	131.204	0.594291	1	147.254	0.128415	1	158.53	0.462224	1
Treh	FBgn0003748	361.249	1.58586	0.000894614	301.949	2.79489	1.95374e-25	164.118	-1.17294	0.258107
trx	FBgn0003862	565.943	0.676493	1	425.181	1.93905	2.71121e-10	393.73	-1.24859	0.0795749
tsh	FBgn0003866	21.2298	-1.68103	0.168821	7.48913	0.719589	1	24.5293	-2.29514	0.0155041
tsl	FBgn0003867	18.6663	2.12297	0.283937	16.2654	3.65708	0.000175095	5.2619	-0.920441	1
ttk	FBgn0003870	879.293	0.24465	1	775.043	0.560861	1	928.156	-0.31848	1
tub	FBgn0003882	185.805	0.591217	1	479.863	-1.77584	6.20703e-11	583.997	2.35099	2.2095e-16
alphaTub84B	FBgn0003884	4085.55	-0.916977	0.210373	11677.4	-2.90571	6.94356e-69	16962.6	1.97397	1.68706e-13
alphaTub84D	FBgn0003885	427.948	-1.02657	0.114807	515.625	-1.46654	8.71061e-07	864.264	0.434987	1
alphaTub85E	FBgn0003886	2.78768	-3.49397	0.115443	67.1209	-8.06299	4.82257e-11	91.5061	4.32183	2.21703e-13
betaTub56D	FBgn0003887	1153.44	-2.44179	7.59364e-19	1765.19	-3.19204	8.9717e-51	3335.14	0.73951	1
betaTub60D	FBgn0003888	1077.32	1.47654	0.737058	4623.33	-2.26979	5.59137e-17	5390.24	2.99759	0.023436
betaTub97EF	FBgn0003890	57.1079	1.42911	0.0526471	65.0449	0.72299	1	51.7569	0.687247	1
tud	FBgn0003891	690.398	0.717235	1	613.231	1.0718	0.0536756	594.864	-0.357165	1
ptc	FBgn0003892	16.5638	-0.440329	1	30.5707	-1.8125	0.0386053	44.1021	1.23867	0.853022
tup	FBgn0003896	11.1979	-3.29777	0.0164579	1.29215	0.497599	NA	13.8589	-3.42597	0.00584315
RpL40	FBgn0003941	2889.31	-0.895148	0.243494	2647.03	-0.765375	0.488887	4598.01	-0.135476	1
RpS27A	FBgn0003942	3472.28	-1.08604	0.00807383	2908.74	-0.762331	0.429027	5427.9	-0.32714	1
Ubi-p63E	FBgn0003943	376.93	1.45005	0.00119723	479.561	0.335474	1	407.834	1.09077	0.338466
Ubx	FBgn0003944	90.8225	4.8181	1.1137e-23	86.2452	6.57609	3.12875e-20	4.53175	-1.37248	0.964771
ush	FBgn0003963	809.635	0.374086	1	993.259	-0.311369	1	1177.98	0.665103	1
usp	FBgn0003964	176.971	0.324618	1	186.961	0.0544362	1	221.241	0.26575	1
v	FBgn0003965	20.8127	5.87787	1.66727e-06	20.0311	7.05406	5.60039e-08	0.240611	-0.344203	NA
vap	FBgn0003969	180.705	0.31596	1	315.675	-1.16705	0.0132771	391.357	1.45782	0.0135113
vg	FBgn0003975	32.8245	3.50437	0.000341796	30.0906	5.56555	7.96096e-09	3.42813	-1.18737	1
vir	FBgn0003977	32.4691	-0.817046	1	35.0332	-1.04679	0.604003	57.6993	0.227466	1
vls	FBgn0003978	8.26508	-2.03451	0.247956	7.95402	-2.00934	0.24834	17.2517	-0.0167109	1
hid	FBgn0003997	202.872	2.62066	0.0893798	221.492	1.80868	6.63726e-05	95.8817	0.785562	1
	FBgn0004028	928.42	1.7282	5.32395e-10	737.654	3.92813	8.8762e-39	334.348	-2.16074	4.4803e-05
Yp1	FBgn0004045	13567	4.25084	0.00461727	13169.9	11.2821	6.92441e-73	28.1275	-0.704827	1
Yp3	FBgn0004047	8450.15	8.3097	5.33018e-09	8211.32	9.80083	0	18.2667	0.557702	1
yrt	FBgn0004049	69.3583	-0.0204754	1	49.2061	1.03876	0.491798	66.2684	-1.03524	0.853913
z	FBgn0004050	86.7848	-0.268993	1	54.5667	1.19302	0.287714	82.0317	-1.42489	0.140464
Prosalpha4	FBgn0004066	222.22	-1.08247	0.139859	249.773	-1.3885	0.00045966	431.352	0.299234	1
Dhfr	FBgn0004087	31.4793	-1.0343	0.708658	25.1075	-0.589371	1	47.1273	-0.44133	1
bs	FBgn0004101	37.3922	0.198697	1	35.1993	0.270003	1	43.2969	-0.0703066	1
Pp1-87B	FBgn0004103	933.271	-0.491024	1	1048.8	-0.83722	0.194503	1583.37	0.34114	1
Cdk1	FBgn0004106	76.6613	-3.76778	0.0645139	60.4946	-3.52885	0.0812529	170.746	-0.318803	1
Cdk2	FBgn0004107	36.5831	-1.93316	0.0525415	17.7811	-0.542587	1	51.2641	-1.39167	0.172582
Nrt	FBgn0004108	408.299	1.32863	0.162421	351.045	2.02428	0.0177602	236.541	-0.724642	1
Tm2	FBgn0004117	687.416	2.03341	8.49695e-11	550.158	5.42049	1.60056e-95	187.114	-3.31436	7.78092e-17
boca	FBgn0004132	131.033	-1.13192	0.160813	94.7022	-0.467169	1	187.204	-0.651991	1
blow	FBgn0004133	18.3961	-3.56488	0.0155413	75.5777	-5.91233	4.67389e-14	120.426	1.69293	0.561695
kst	FBgn0004167	1265.59	-0.593882	1	519.758	3.90678	2.10979e-54	1010.01	-4.34326	5.08992e-19
up	FBgn0004169	478.38	0.694871	1	343.965	2.30332	7.0045e-08	309.516	-1.57655	0.0548448
mts	FBgn0004177	1487.74	-0.229669	1	1260.92	0.153403	1	1813.51	-0.381427	1
Csp	FBgn0004179	377.326	-1.28234	0.105044	317.393	-0.986614	0.179057	618.338	-0.29536	1
snRNA:U6:96Aa	FBgn0004188	3.76444	3.01739	0.133922	3.32806	4.35207	0.0184004	0.436151	-0.395527	NA
snRNA:U6:96Ab	FBgn0004189	1.57842	2.57179	NA	1.57888	2.39096	NA	0.253909	0.0302527	NA
snRNA:U6:96Ac	FBgn0004190	2.12605	3.51697	NA	2.06181	3.53079	0.116802	0	NA	NA
Ser	FBgn0004197	93.7998	1.34324	0.439925	67.6294	5.39527	6.93617e-19	34.6419	-3.45116	0.000713191
ct	FBgn0004198	1245.18	-0.593469	1	685.232	1.23311	0.00115303	1226.76	-1.81313	1.34768e-07
nonA	FBgn0004227	373.635	-0.501022	1	384.183	-0.642146	1	588.771	0.135762	1
Hrb87F	FBgn0004237	1400.75	-1.57248	5.2001e-07	1536.62	-1.80645	2.29358e-15	2917.7	0.226823	1
T48	FBgn0004359	58.2867	-1.59039	0.11457	15.0392	3.39001	0.0023067	57.6547	-4.79361	1.04434e-11
HmgD	FBgn0004362	1866.13	-3.05965	5.96438e-25	1573.68	-2.83884	1.81357e-45	3943.41	-0.227226	1
porin	FBgn0004363	2174.53	1.04755	0.0297863	2179.48	0.912391	0.0428239	1897.72	0.135308	1
18w	FBgn0004364	40.7209	1.81866	0.0361378	51.1364	0.623103	1	37.3681	1.16544	0.685431
mei-41	FBgn0004367	42.1354	-1.53689	0.092965	34.7049	-1.22686	0.338557	72.5729	-0.302978	1
Ptp4E	FBgn0004368	192.694	1.19453	0.151782	190.846	1.09736	0.0558813	155.364	0.0925307	1
Ptp99A	FBgn0004369	218.928	1.58844	7.75083e-05	190.454	2.34301	1.06027e-09	110.551	-0.743478	1
Ptp10D	FBgn0004370	51.6991	-0.780352	1	26.0606	1.25896	0.361727	51.6627	-1.98719	0.00675752
fwd	FBgn0004373	625.312	0.886851	0.329721	677.395	0.47012	1	654.888	0.40876	1
neb	FBgn0004374	11.3332	-2.0104	0.1782	13.361	-2.31674	0.0661595	26.5888	0.291043	1
Klp61F	FBgn0004378	78.4835	-6.46666	2.57098e-10	15.8153	-4.24521	0.000404437	119.005	-2.2412	9.51653e-05
Klp67A	FBgn0004379	73.0976	-3.80348	0.0262238	12.7289	-1.58643	0.444725	101.461	-2.58299	0.00254127
Klp64D	FBgn0004380	45.3052	-0.226283	1	51.8172	-0.649671	1	73.3117	0.401379	1
Klp68D	FBgn0004381	58.7257	0.69117	1	86.7725	-0.553257	1	96.9927	1.22802	0.182666
Klp98A	FBgn0004387	231.402	0.930658	0.54405	278.442	0.168055	1	274.956	0.741821	1
RasGAP1	FBgn0004390	164.787	0.970107	0.503072	458.015	-1.7309	4.22906e-08	535.332	2.65255	4.97888e-11
shtd	FBgn0004391	67.81	-1.97257	0.00192435	64.5326	-1.92934	0.000469377	136.39	-0.0500905	1
unk	FBgn0004395	161.645	0.401685	1	132.773	1.03934	0.196727	145.883	-0.632662	1
CrebA	FBgn0004396	485.187	-0.286441	1	431.211	-0.0464093	1	629.546	-0.241466	1
Vinc	FBgn0004397	140.379	0.974852	0.288432	186.511	-0.0897648	1	186.993	1.05653	0.191356
Pep	FBgn0004401	736.315	-1.02117	0.187813	611.528	-0.676911	1	1128.07	-0.349586	1
RpS14a	FBgn0004403	946.135	-0.873266	0.321949	839.733	-0.668884	1	1461.79	-0.209548	1
RpS14b	FBgn0004404	343.291	-0.8263	0.675625	300.256	-0.584414	1	518.419	-0.246254	1
me31B	FBgn0004419	317.374	-0.272453	1	415.208	-0.978607	0.0893882	584.27	0.698286	1
Cyp1	FBgn0004432	2467.77	-0.814889	0.609879	2715.62	-1.09011	0.012514	4436.05	0.268479	1
Galphaq	FBgn0004435	222.25	0.842369	0.653755	233.354	0.55144	1	225.199	0.291197	1
Ubc6	FBgn0004436	575.014	0.934134	0.200255	710.555	0.092802	1	704.091	0.835979	0.668729
Ten-m	FBgn0004449	9888.65	2.61105	9.27308e-08	9667.21	2.56503	6.73655e-46	3594.52	0.0550219	1
mew	FBgn0004456	533.411	0.553665	1	541.889	0.390524	1	586.386	0.151566	1
	FBgn0004462	125.89	1.94847	2.91814e-06	114.447	2.47687	1.04271e-10	55.9153	-0.519276	1
RpIII128	FBgn0004463	70.7671	-0.829701	0.990138	70.3465	-0.874479	0.738602	117.704	0.0367997	1
Su(P)	FBgn0004465	25.9542	-0.409622	1	33.1818	-1.0295	0.644299	48.3301	0.605014	1
GlyP	FBgn0004507	642.875	3.46676	2.98674e-36	607.233	4.06189	1.88482e-87	111.038	-0.571648	1
Fur1	FBgn0004509	186.989	0.701038	1	152.769	1.45784	0.00129723	145.107	-0.752207	1
Ets97D	FBgn0004510	46.5535	-0.45848	1	43.7399	-0.375578	1	67.1487	-0.0872313	1
Mdr49	FBgn0004512	208.506	7.47676	5.81128e-33	220.967	3.36997	1.18559e-25	26.4649	3.90382	1.74995e-06
Dbp73D	FBgn0004556	47.1447	-0.918016	0.898397	28.3544	0.338668	1	55.7613	-1.22086	0.514312
Rop	FBgn0004574	83.3348	0.757912	1	168.229	-1.19954	0.0486775	194.092	1.94785	3.53684e-07
ex	FBgn0004583	254.724	-0.400115	1	152.369	1.18901	0.0609964	246.593	-1.57096	0.00456765
Rrp1	FBgn0004584	150.81	-3.03873	9.16982e-12	103.668	-2.47546	2.56341e-08	288.029	-0.569928	1
B52	FBgn0004587	609.603	-0.807529	0.573311	476.905	-0.282632	1	840.22	-0.526	1
Eig71Ee	FBgn0004592	105.736	-5.38264	0.00215558	84.9212	-7.67628	5.21781e-07	248.36	-0.180288	1
CycC	FBgn0004597	19.9052	0.616253	1	27.3431	-0.382779	1	30.1631	0.953496	1
Fur2	FBgn0004598	343.522	0.372329	1	270.061	1.20268	0.00614478	297.922	-0.822582	0.894889
zfh1	FBgn0004606	2837.97	0.831515	0.531198	3141.56	0.357389	1	3120.26	0.464629	1
Plc21C	FBgn0004611	117.063	-0.0503116	1	80.6295	1.16804	0.133613	108.567	-1.17972	0.480947
Rap1	FBgn0004636	1587.48	-0.317675	1	1500.77	-0.250225	1	2199.07	-0.0682165	1
drk	FBgn0004638	685.993	1.37289	0.0185907	989.479	-0.0819768	1	913.969	1.4284	0.019599
Zw10	FBgn0004643	52.5866	-1.59494	0.0263729	41.4342	-1.16857	0.337318	88.4123	-0.423502	1
ogre	FBgn0004646	57.497	1.95915	0.0729054	49.2894	3.33996	8.45864e-10	19.6673	-1.17385	1
N	FBgn0004647	969.939	0.570209	1	731.285	1.73583	1.54604e-08	720.977	-1.15809	0.0435488
svr	FBgn0004648	1012.75	0.00790349	1	1491.01	-1.01702	0.0191416	1961.62	0.997231	0.523656
fru	FBgn0004652	190.415	-3.11963	1.18171e-06	25.1676	1.37962	0.329467	226.767	-4.34339	3.52961e-14
Pgd	FBgn0004654	53.2966	0.737173	1	51.8719	0.742278	1	50.7082	-0.0027064	1
wapl	FBgn0004655	246.597	0.112595	1	187.001	0.986896	0.202296	233.529	-0.867988	0.689387
fs(1)h	FBgn0004656	761.662	-0.0860003	1	490.835	1.4297	4.40795e-06	676.432	-1.50786	4.5429e-05
mys	FBgn0004657	1236.21	-0.0598272	1	1820.46	-1.06987	0.00151402	2432.08	0.996125	0.195582
Mlc-c	FBgn0004687	961.163	-0.156574	1	2143.25	-1.94687	3.24268e-18	2890.26	1.75579	4.89829e-05
Xpc	FBgn0004698	186.255	-0.519938	1	118.875	0.704992	1	200.394	-1.21309	0.175174
mdy	FBgn0004797	81.3202	1.4034	0.0399309	105.354	0.271761	1	90.8068	1.11694	0.395355
fs(2)ltoPP43	FBgn0004811	96.5315	-0.789464	0.925424	109.115	-1.13295	0.135953	177.371	0.336312	1
His3,3B	FBgn0004828	2600.81	0.0529665	1	2623.05	-0.0567823	1	3387.92	0.102788	1
Xpac	FBgn0004832	11.832	-0.266582	1	12.7931	-0.511903	1	18.1363	0.2333	1
Su(H)	FBgn0004837	34.936	-0.679189	1	31.7994	-0.538561	1	52.5894	-0.139782	1
Hrb27C	FBgn0004838	6934.82	-0.177252	1	5145.52	0.666212	1	7315.27	-0.834956	0.773548
Ac76E	FBgn0004852	57.8705	3.04425	1.82027e-08	56.6942	2.97686	1.83001e-08	15.7078	0.0888083	1
RpII15	FBgn0004855	26.536	0.242188	1	32.7397	-0.397854	1	39.975	0.619453	1
Bx42	FBgn0004856	381.944	-0.326949	1	394.254	-0.482583	1	574.631	0.149857	1
elB	FBgn0004858	62.6487	1.66135	0.0286278	46.8474	5.52617	2.44505e-13	20.4198	-3.54427	0.000427358
ci	FBgn0004859	487.722	1.97915	1.48491e-05	729.66	0.105647	1	587.605	1.84349	0.000330527
ph-d	FBgn0004860	194.471	-0.0155344	1	155.157	0.601754	1	206.788	-0.615608	1
ph-p	FBgn0004861	168.77	-0.214319	1	127.946	0.532755	1	184.831	-0.741133	1
hop	FBgn0004864	207.497	-1.04362	0.242556	163.997	-0.578739	1	307.373	-0.45809	1
Eip78C	FBgn0004865	18.5802	-1.12628	1	133.3	-4.5591	2.02776e-19	186.412	1.73208	0.586877
RpS2	FBgn0004867	1810.51	-1.13162	0.0249682	1662.04	-1.01433	0.0224898	3055.48	-0.123275	1
Gdi	FBgn0004868	1083.2	-0.135989	1	1773.02	-1.34443	2.96326e-07	2401.34	1.19032	0.0323115
enc	FBgn0004875	258.698	-0.165733	1	212.484	0.321071	1	299.571	-0.485933	1
cdi	FBgn0004876	253.136	0.65616	1	240.915	0.724868	0.910614	246.262	-0.0748925	1
tok	FBgn0004885	28.903	2.6363	0.0650677	28.5204	2.66042	0.000194984	9.34526	0.12274	1
Scsalpha	FBgn0004888	389.149	0.680532	1	446.187	0.124341	1	472.083	0.550264	1
tws	FBgn0004889	434.547	-0.215611	1	368.656	0.168167	1	526.546	-0.37979	1
Prat	FBgn0004901	38.9849	-1.87203	0.0344455	21.7594	-0.773371	1	57.5106	-1.09623	0.544087
Rb97D	FBgn0004903	66.9975	0.245415	1	67.9964	0.112551	1	82.003	0.131672	1
14-3-3zeta	FBgn0004907	5853.75	0.00249204	1	5735.73	-0.0242555	1	7537.06	0.0253955	1
Arl2	FBgn0004908	11.7058	-0.901548	1	21.1295	-2.05705	0.0419244	32.3857	1.10287	0.817409
Eip63F-1	FBgn0004910	26.3993	2.87317	0.00373306	25.8353	2.78305	0.00482075	7.28735	0.092883	1
Gnf1	FBgn0004913	80.1358	-0.549975	1	52.9791	0.548657	1	89.1322	-1.08331	0.440591
Hnf4	FBgn0004914	262.019	1.10514	0.404364	305.599	0.389884	1	281.04	0.685781	1
TfIIB	FBgn0004915	150.973	0.0265957	1	160.859	-0.243167	1	210.835	0.264058	1
Ggamma1	FBgn0004921	1067.15	0.623911	1	1440.4	-0.369934	1	1605.7	0.982695	0.162738
Top1	FBgn0004924	925.357	-0.0872345	1	770.905	0.373959	1	1051.46	-0.459483	1
eIF-2beta	FBgn0004926	284.332	-0.918632	0.311788	273.291	-0.897731	0.299609	472.289	-0.0258735	1
gig	FBgn0005198	102.894	0.37718	1	88.8814	0.793366	0.834714	100.037	-0.41179	1
Sam-S	FBgn0005278	636.152	-0.0628264	1	426.477	1.28625	0.000681758	576.136	-1.32251	0.0563526
nmd	FBgn0005322	73.4325	0.123352	1	81.4172	-0.242889	1	102.615	0.36304	1
Su(fu)	FBgn0005355	28.1478	-0.666519	1	45.6858	-1.71945	0.0297599	68.4789	1.02345	0.840896
ash1	FBgn0005386	211.564	0.739493	1	179.898	1.30673	0.06104	168.512	-0.554577	1
Yp2	FBgn0005391	10799.9	6.71565	1.79455e-05	10482.6	10.7683	2.42581e-30	19.4924	-0.855261	NA
U2af50	FBgn0005411	187.967	0.0012071	1	170.407	0.205524	1	223.959	-0.20251	1
ewg	FBgn0005427	119.57	1.13753	0.473094	123.459	0.857693	0.554334	105.949	0.268007	1
RpS17	FBgn0005533	1758	-1.06505	0.029308	1433.3	-0.678318	0.893406	2684.87	-0.391132	1
Mbs	FBgn0005536	292.608	0.943394	0.288432	260.839	1.34348	0.00110659	223.763	-0.391278	1
Calr	FBgn0005585	2438.71	-1.64819	3.90464e-07	2132.54	-1.44907	2.83591e-08	4415.24	-0.198841	1
RpL7	FBgn0005593	2186.08	-0.950745	0.185933	2033.84	-0.857655	0.173085	3568.65	-0.0988411	1
yem	FBgn0005596	38.2668	-0.56179	1	27.6592	0.200129	1	46.1486	-0.729547	1
Sox14	FBgn0005612	374.971	1.296	0.106913	467.393	0.305971	1	414.302	0.959583	0.860058
msl-2	FBgn0005616	46.7306	0.352145	1	38.7636	0.897044	0.819845	44.0181	-0.532766	1
msl-1	FBgn0005617	274.166	-0.204231	1	231.492	0.192991	1	329.405	-0.39071	1
Psc	FBgn0005624	216.577	-0.929858	0.414601	185.05	-0.644685	1	331.08	-0.288477	1
ple	FBgn0005626	22.8334	-0.167036	1	139.263	-3.18025	0.0498666	185.844	2.48025	0.138661
	FBgn0005630	1562.14	0.446373	1	1034.18	2.44567	2.49535e-30	1056.9	-1.98809	5.42432e-11
robo1	FBgn0005631	244.515	0.389075	1	245.484	0.27792	1	281.106	0.110434	1
faf	FBgn0005632	630.269	0.351946	1	531.866	0.854962	0.2106	604	-0.50383	1
Eip63E	FBgn0005640	121.842	0.547028	1	114.061	0.664846	1	121.05	-0.116472	1
wdn	FBgn0005642	48.691	0.31697	1	44.0428	0.585308	1	50.5399	-0.26087	1
Pabp2	FBgn0005648	202.828	-1.34016	0.0150443	172.7	-1.06926	0.108934	339.89	-0.269422	1
Rox8	FBgn0005649	337.666	-0.156373	1	318.308	-0.0791678	1	443.055	-0.0800747	1
PCNA	FBgn0005655	195.424	-3.79626	0.00247831	61.3637	-2.15457	0.192124	302.833	-1.77999	0.000505707
Ets98B	FBgn0005659	56.0136	5.94964	1.34618e-12	55.5618	4.58763	1.94021e-13	3.51961	0.842079	1
Ets21C	FBgn0005660	20.9337	2.67492	0.00231556	51.0758	-0.834665	1	47.2301	3.0855	0.00456565
bt	FBgn0005666	1253.63	0.603353	1	769.952	4.32972	1.17207e-69	680.909	-3.67946	1.13425e-27
Cyp4d1	FBgn0005670	3.62904	0.989891	1	9.92346	-1.47779	0.545928	11.142	2.24278	0.138121
Vha55	FBgn0005671	1568.33	0.23647	1	2375.24	-0.912419	0.0335072	2960.2	1.14071	0.0030048
spi	FBgn0005672	225.135	0.993802	0.390607	217.527	0.993093	0.16891	192.321	-0.00992427	1
GluProRS	FBgn0005674	287.411	-1.02159	0.125911	216.826	-0.431633	1	409.567	-0.585868	1
pie	FBgn0005683	18.6242	-1.53597	0.265927	13.535	-0.959863	0.974362	29.7104	-0.53675	1
Aef1	FBgn0005694	418.088	0.316136	1	319.116	1.24711	0.046277	361.328	-0.912717	0.914771
gcl	FBgn0005695	48.1856	0.907238	0.763691	60.7103	0.017314	1	60.8266	0.873813	1
DNApol-alpha73	FBgn0005696	20.0472	-4.20386	9.13167e-05	6.31521	-2.39338	0.199432	31.6338	-1.69047	0.192012
noc	FBgn0005771	48.5161	2.8861	2.32308e-05	55.0522	1.61216	0.0256415	24.6738	1.21687	0.767654
PpD3	FBgn0005777	257.845	-0.636438	1	271.94	-0.828639	0.439999	429.466	0.189995	1
betaCOP	FBgn0008635	178.749	-0.462062	1	157.599	-0.211929	1	243.356	-0.247629	1
Cyp4g1	FBgn0010019	4042.59	6.8607	3.35599e-13	3912.01	9.139	4.14739e-52	38.557	-1.82074	0.246442
GstD3	FBgn0010039	206.214	-2.05527	0.000654517	40.1164	4.36581	3.97288e-10	214.1	-5.01166	1.39936e-06
Itp-r83A	FBgn0010051	322.293	0.187651	1	234.823	1.27768	0.00287922	282.904	-1.08093	0.191905
Jheh1	FBgn0010053	58.4923	-3.09007	0.000146897	73.7751	-3.55789	1.85702e-12	157.732	0.390449	1
RpL23	FBgn0010078	1149.4	-1.05969	0.0444511	862.283	-0.471208	1	1654.24	-0.590934	1
Acon	FBgn0010100	1667.51	2.91473	3.40767e-26	1660.03	2.64175	1.11497e-42	546.84	0.279387	1
comm	FBgn0010105	51.8736	-0.685977	1	56.1093	-0.952249	0.741297	90.5252	0.23368	1
hdc	FBgn0010113	3078.33	-0.200633	1	1705.13	2.13419	4.4907e-17	2513.34	-2.30201	3.32741e-10
RpA-70	FBgn0010173	125.229	-0.261607	1	130.202	-0.422972	1	184.83	0.160578	1
Wnt5	FBgn0010194	37.6722	-2.92725	0.0012002	18.0575	-1.74567	0.197481	61.1765	-1.16449	0.566838
RpS15Aa	FBgn0010198	2004.65	-1.03366	0.02065	1766.44	-0.821947	0.195926	3208.17	-0.214972	1
Sod2	FBgn0010213	120.15	0.929686	0.658507	113.655	1.05871	0.192113	100.732	-0.118561	1
alpha-Cat	FBgn0010215	369.875	0.208768	1	493.364	-0.645654	1	615.946	0.846919	0.628549
ATPsynbeta	FBgn0010217	8568.79	1.90735	1.62763e-07	8626.01	1.6796	8.3788e-11	4972.67	0.230176	1
Dbp45A	FBgn0010220	49.4692	0.221803	1	39.0276	1.00759	0.589319	45.7994	-0.759867	1
Nmdmc	FBgn0010222	96.8551	1.27492	0.135811	105.099	0.809508	0.814168	85.7927	0.461656	1
Gel	FBgn0010225	4866.3	1.24087	0.000341538	4908.62	1.0646	0.0118625	3931.09	0.16925	1
GstS1	FBgn0010226	208.218	1.31482	0.0539679	181.602	1.94906	2.13137e-06	123.624	-0.612133	1
HmgZ	FBgn0010228	1402.72	-0.758311	0.775758	969.445	0.124714	1	1735.92	-0.879166	0.458793
Klc	FBgn0010235	322.483	0.73113	0.95463	380.621	0.0820744	1	397.137	0.645731	1
Lac	FBgn0010238	92.1457	2.52395	2.921e-06	200.721	-0.69891	1	180.751	3.20044	1.89609e-18
Myo61F	FBgn0010246	203.923	-0.777129	0.960597	326.856	-1.79136	4.40902e-06	498.14	1.00075	0.278785
Parp	FBgn0010247	135.773	-0.310415	1	200.634	-1.25384	0.00917049	281.334	0.927211	0.768582
Rbp9	FBgn0010263	137.47	2.98605	5.83372e-15	121.201	5.45207	6.99948e-31	23.0032	-2.29901	0.0179717
RpS13	FBgn0010265	1822.99	-0.910493	0.296961	1549.97	-0.60846	1	2755.57	-0.304925	1
Dsor1	FBgn0010269	52.5929	-0.194597	1	61.4131	-0.660679	1	85.5533	0.462701	1
Ssrp	FBgn0010278	264.991	-1.95898	7.84882e-08	167.087	-1.12513	0.0743595	420.096	-0.8257	0.863477
Taf4	FBgn0010280	428.518	-0.089467	1	294.643	1.09839	0.0792542	406.411	-1.17535	0.159562
TfIIFalpha	FBgn0010282	380.459	-1.29851	0.00906089	240.403	-0.330867	1	522.466	-0.964993	0.237991
Trf	FBgn0010287	5.31499	-1.26357	0.909784	3.65886	-0.541599	1	7.84934	-0.666594	1
Uch	FBgn0010288	261.219	-0.356778	1	314.509	-0.872201	0.42248	455.764	0.509888	1
bys	FBgn0010292	32.9935	-0.121202	1	26.9462	0.442695	1	36.6841	-0.536541	1
brat	FBgn0010300	552.386	-1.03327	0.310921	519.378	-0.972633	0.0595982	931.059	-0.0745262	1
hep	FBgn0010303	438.426	-0.251786	1	298.914	0.881841	0.272447	443.291	-1.12874	0.0465357
corto	FBgn0010313	287.464	0.0491419	1	208.901	1.06147	0.24533	269.798	-0.997358	0.71712
Cks30A	FBgn0010314	35.0518	-4.90408	3.02587e-05	8.44836	-2.90398	0.0563664	53.3728	-1.94701	0.107717
CycD	FBgn0010315	70.6968	-0.059832	1	87.4291	-0.679275	1	117.315	0.607256	1
dap	FBgn0010316	95.4117	-0.122263	1	68.4502	0.895416	0.639453	94.4054	-0.997743	0.70152
woc	FBgn0010328	270.673	-1.12293	0.0529702	186.67	-0.333192	1	373.611	-0.782391	1
Rac1	FBgn0010333	215.063	-0.631383	1	225.97	-0.820432	0.58129	357.555	0.185362	1
128up	FBgn0010339	71.6322	-1.3003	0.0954225	54.0615	-0.754621	1	109.912	-0.543543	1
140up	FBgn0010340	20.1232	0.488339	1	22.2533	0.112679	1	24.4733	0.360439	1
Cdc42	FBgn0010341	1093.99	-0.0560178	1	1473.51	-0.871077	0.143554	1965.95	0.808743	0.570619
Map60	FBgn0010342	51.0679	-2.04447	0.0033164	55.6085	-2.24951	9.40411e-05	113.622	0.19305	1
Arf79F	FBgn0010348	3289.11	-0.261245	1	3411.44	-0.431756	1	4866.67	0.169999	1
CdsA	FBgn0010350	149.655	0.0312454	1	125.062	0.510548	1	162.523	-0.476486	1
Nc73EF	FBgn0010352	1159.4	2.97955	7.3646e-36	1141.99	2.81567	4.11381e-29	350.558	0.167145	1
Taf1	FBgn0010355	199.013	-0.426966	1	160.851	0.0677126	1	249.175	-0.491209	1
Taf5	FBgn0010356	28.4464	-1.58025	0.133367	24.8354	-1.3767	0.29682	51.1822	-0.199174	1
Akt1	FBgn0010379	593.608	0.577287	1	592.112	0.481147	1	629.24	0.0929262	1
AP-1-2beta	FBgn0010380	163.775	-0.0137777	1	260.215	-1.18776	0.0224401	343.243	1.16412	0.0386411
	FBgn0010381	135.864	6.50373	3.05799e-21	134.165	4.8139	2.3771e-07	6.80906	1.22436	1
CycE	FBgn0010382	48.8541	-2.17078	0.0207528	25.4706	-1.02118	0.80569	73.903	-1.12918	0.668679
Dbi	FBgn0010387	206.838	2.5927	0.000159798	175.516	6.47867	2.7225e-39	38.274	-3.38581	0.000272722
Gtp-bp	FBgn0010391	121.443	-1.19093	0.141646	77.5411	-0.208117	1	162.418	-0.972176	0.641949
Itgbn	FBgn0010395	16.2886	1.25484	0.80915	23.3265	-0.0619339	1	21.6406	1.18156	1
LamC	FBgn0010397	111.01	2.37034	4.15615e-07	172.792	0.146064	1	130.435	2.18911	1.19427e-05
Lrr47	FBgn0010398	6.88791	-0.662456	1	10.2425	-1.52208	0.462763	15.6311	0.821209	1
RNaseX25	FBgn0010406	198.041	1.76931	1.6566e-06	221.072	1.0477	0.134587	151.796	0.709244	1
RpS9	FBgn0010408	442.472	-1.25212	0.0118594	321.739	-0.623426	1	656.957	-0.630631	1
RpL18A	FBgn0010409	1541.11	-1.10755	0.0037957	1276.01	-0.758394	0.475343	2402.05	-0.35185	1
RpS18	FBgn0010411	2047.08	-0.967594	0.201915	1848.41	-0.808975	0.322846	3284.22	-0.165355	1
RpS19a	FBgn0010412	875.394	-1.0414	0.11492	796.381	-0.902532	0.176497	1438.55	-0.147036	1
Sdc	FBgn0010415	708.364	2.24853	7.13512e-06	899.726	0.779491	0.647527	590.325	1.454	0.0406544
TH1	FBgn0010416	110.012	-0.98197	0.633854	140.535	-1.5465	0.00186861	232.057	0.548534	1
Taf6	FBgn0010417	77.2305	-0.684481	1	61.685	-0.227512	1	105.44	-0.457457	1
TfIIFbeta	FBgn0010421	63.8012	-1.12624	0.353768	56.878	-0.951011	0.59982	105.748	-0.176333	1
TfIIS	FBgn0010422	158.313	-1.00818	0.313159	134.857	-0.724213	0.983707	246.492	-0.286657	1
TpnC47D	FBgn0010423	34.4719	-2.18721	0.0257437	8.48412	1.06627	0.950065	39.7256	-3.12093	8.00815e-05
TpnC73F	FBgn0010424	286.3	-2.87818	2.29886e-10	53.8295	0.617618	1	351.944	-3.42618	4.48747e-12
cora	FBgn0010434	2298.07	1.77395	2.89939e-08	2016.57	2.57907	1.12638e-26	1038.48	-0.790771	1
emp	FBgn0010435	49.846	1.38083	0.267187	60.723	0.420422	1	51.7797	0.922969	1
pll	FBgn0010441	63.3817	-0.238199	1	125.073	-1.7684	0.000908512	171.405	1.52309	0.00269567
Fkbp14	FBgn0010470	722.512	-0.347712	1	909.041	-0.958732	0.0425424	1306.56	0.605851	1
l(2)01289	FBgn0010482	165.118	2.47036	3.06448e-07	141.57	4.80042	8.33068e-36	37.3791	-2.14876	0.0159402
NAT1	FBgn0010488	1953.36	-0.102987	1	1625.42	0.357449	1	2239.61	-0.463043	1
dmGlut	FBgn0010497	53.8996	0.155818	1	63.4351	-0.393053	1	80.5978	0.522	1
Dcp-1	FBgn0010501	39.498	-0.621244	1	37.5368	-0.58739	1	60.7296	-0.0338473	1
kermit	FBgn0010504	18.7844	0.595951	1	21.8207	0.00506112	1	23.9217	0.572459	1
wal	FBgn0010516	247.225	0.756649	0.866368	245.931	0.672782	1	241.335	0.0847753	1
Bka	FBgn0010520	18.2017	-0.0813151	1	12.2706	1.17936	0.737382	16.4915	-1.15084	1
Ccs	FBgn0010531	23.1698	0.462568	1	23.1812	0.347641	1	25.7498	0.107485	1
Aldh-III	FBgn0010548	319.303	0.141945	1	276.526	0.510643	1	344.557	-0.371045	1
Phb2	FBgn0010551	322.211	-0.810697	0.855461	300.225	-0.713843	0.901484	506.7	-0.0966478	1
sbb	FBgn0010575	359.93	0.489004	1	291.694	1.20325	0.0134848	308.301	-0.710194	1
dock	FBgn0010583	104.744	0.0477207	1	109.22	-0.163764	1	141.814	0.208803	1
Prosbeta1	FBgn0010590	175.756	-0.91769	0.609879	179.652	-1.02636	0.212006	305.482	0.101577	1
Sply	FBgn0010591	201.776	-0.591717	1	451.28	-2.26338	5.22687e-15	649.521	1.5881	0.0707762
lwr	FBgn0010602	127.601	-1.55904	0.000863947	97.7092	-1.07678	0.218307	209.351	-0.481505	1
l(2)05714	FBgn0010607	80.5982	-1.10778	0.336138	47.767	0.102204	1	100.461	-1.18782	0.290057
Hmgs	FBgn0010611	183.337	0.914469	0.815435	174.384	1.02268	0.22915	155.664	-0.0925331	1
ATPsynG	FBgn0010612	298.312	1.89513	1.62711e-06	291.121	1.88477	8.14509e-10	160.869	0.0196923	1
CG10939	FBgn0010620	48.3163	-1.03947	0.80915	19.024	1.97122	0.0662556	46.368	-2.87642	0.000240874
Cct5	FBgn0010621	438.1	-1.47906	0.001763	672.169	-2.31661	4.134e-18	1148.95	0.827885	0.588053
DCTN3-p24	FBgn0010622	43.0719	-0.273972	1	49.905	-0.726033	1	71.5749	0.443651	1
Sec61beta	FBgn0010638	266.549	-1.30775	0.00886914	245.345	-1.19876	0.00710913	467.355	-0.109806	1
MFS14	FBgn0010651	83.7129	0.781435	1	108.546	-0.145985	1	114.862	0.873214	1
Nup214	FBgn0010660	204.869	-1.30703	0.0106055	132.898	-0.407037	1	286.697	-0.894234	0.707486
l(3)01239	FBgn0010741	444.242	-0.691553	1	504.297	-1.03515	0.0369789	795.671	0.339406	1
Srp54k	FBgn0010747	191.283	-0.492718	1	183.39	-0.455435	1	281.657	-0.0356574	1
atms	FBgn0010750	79.923	-1.22803	0.141968	70.1034	-1.02165	0.378312	133.817	-0.205607	1
simj	FBgn0010762	326.207	-0.571056	1	200.969	0.791827	0.643735	346.261	-1.35662	0.00234592
sqz	FBgn0010768	16.7932	-1.87549	0.133989	15.4971	-1.81295	0.151476	33.2585	-0.0506457	1
ppan	FBgn0010770	87.9811	-0.835242	0.806572	65.8085	-0.192656	1	118.177	-0.63307	1
Xe7	FBgn0010772	127.516	0.543045	1	101.067	1.38154	0.0138285	103.41	-0.828546	1
Ref1	FBgn0010774	121.46	-0.420342	1	134.702	-0.735212	0.940678	199.6	0.31077	1
l(3)02640	FBgn0010786	47.6839	0.826337	1	45.3787	0.922326	0.757471	42.1176	-0.0884212	1
TrpRS	FBgn0010803	77.1973	-0.68574	1	70.5736	-0.533239	1	115.611	-0.150278	1
l(3)03670	FBgn0010808	101.845	0.922043	0.529158	110.651	0.502915	1	104.721	0.413302	1
unc-45	FBgn0010812	94.1385	-0.0223952	1	165.146	-1.38471	0.004146	217.357	1.34244	0.0377087
Gug	FBgn0010825	253.1	0.273362	1	188.873	1.28116	0.00969218	219.566	-0.999584	0.560867
l(3)04053	FBgn0010830	19.6627	0.0321325	1	17.7337	0.205195	1	23.4479	-0.167724	1
l(3)05822	FBgn0010877	621.328	1.6912	9.27308e-08	656.355	1.2389	0.00173172	442.928	0.45187	1
sinu	FBgn0010894	87.1115	0.88494	0.799976	133.373	-0.521602	1	142.744	1.3702	0.134442
Spn	FBgn0010905	225.914	1.17235	0.0296877	203.374	1.54673	0.000144786	156.581	-0.374778	1
msn	FBgn0010909	1379.59	1.21417	0.0207815	1299.62	1.35781	3.51153e-05	1012.17	-0.146804	1
l(3)07882	FBgn0010926	78.517	-1.05746	0.602499	52.1986	-0.162454	1	104.123	-0.878433	1
SsRbeta	FBgn0011016	230.655	-0.941872	0.316575	272.253	-1.34679	0.00190144	450.753	0.401826	1
Sas-4	FBgn0011020	33.6365	-0.724172	1	20.4996	0.52237	1	37.7992	-1.20376	0.692988
dia	FBgn0011202	130.186	0.184489	1	102.977	0.907272	0.479172	124.715	-0.714664	1
cue	FBgn0011204	227.696	0.0035968	1	132.173	2.37385	1.20959e-07	171.745	-2.27688	0.00073909
fbl	FBgn0011205	28.5176	1.02332	0.813652	38.6576	-0.0919108	1	38.0795	1.08177	0.886024
bol	FBgn0011206	116.761	3.26433	2.09121e-15	105.04	5.51711	2.043e-26	16.9405	-1.99511	0.146128
pelo	FBgn0011207	103.627	-0.852278	0.899212	80.9982	-0.338023	1	144.514	-0.505654	1
blw	FBgn0011211	4968.26	1.43852	0.000136179	4685.77	1.60382	1.58312e-15	3226.9	-0.159509	1
eff	FBgn0011217	1578.98	-0.0130975	1	1716.08	-0.321416	1	2268.22	0.30638	1
heph	FBgn0011224	201.216	-2.60963	2.20723e-08	151.263	-2.1871	2.46245e-07	386	-0.430342	1
jar	FBgn0011225	42.3969	2.82664	0.000285321	42.5542	2.53144	8.9264e-05	13.7494	0.308225	1
ox	FBgn0011227	83.2638	2.53284	7.11049e-09	79.6233	2.65909	1.89565e-08	29.5045	-0.131472	1
poe	FBgn0011230	1890.29	0.300986	1	1448.26	1.21636	0.000161613	1656.84	-0.912646	0.4643
scat	FBgn0011232	19.3849	0.496905	1	20.6785	0.206062	1	22.8044	0.279702	1
ken	FBgn0011236	158.928	1.51509	0.00139807	135.634	2.45636	5.94594e-10	79.1502	-0.911865	1
cbx	FBgn0011241	29.5112	0.63003	1	33.3503	0.120463	1	35.7365	0.487606	1
Sema-1a	FBgn0011259	58.3923	0.289409	1	58.6518	0.159112	1	70.2573	0.125434	1
Sema-2a	FBgn0011260	1508.11	3.88393	1.38575e-43	1468.38	3.822	6.3534e-98	248.796	0.0631753	1
RpL13	FBgn0011272	1484.84	-0.929297	0.214304	1283.71	-0.667269	1	2283.53	-0.267779	1
Dif	FBgn0011274	506.4	2.20206	4.66226e-13	444.961	3.31712	1.52016e-46	167.072	-1.0971	0.214119
RpS4	FBgn0011284	1533.09	-0.954392	0.13288	1431.92	-0.870066	0.164968	2512.23	-0.0898836	1
RyR	FBgn0011286	73.0024	0.872688	0.918672	46.4001	6.17028	6.32949e-12	33.3376	-4.80789	5.85253e-07
TfIIA-L	FBgn0011289	184.086	-0.264664	1	159.061	0.0485257	1	231.596	-0.312173	1
Taf12	FBgn0011290	77.5999	0.280271	1	61.22	1.00632	0.43493	71.8801	-0.718827	1
Taf11	FBgn0011291	19.0859	-0.173886	1	19.4075	-0.308621	1	27.2227	0.127677	1
l(2)not	FBgn0011297	43.7732	-2.67282	2.94941e-05	37.6617	-2.47057	0.000235702	90.7687	-0.20304	1
babo	FBgn0011300	443.953	-0.185857	1	334.153	0.596812	1	477.183	-0.779678	0.976045
Rsf1	FBgn0011305	119.141	-1.01834	0.387472	146.22	-1.4989	0.00211799	244.47	0.475498	1
Uch-L5	FBgn0011327	131.514	-1.5197	0.0100073	191.719	-2.25569	1.87875e-10	332.808	0.722888	1
l(3)j2D3	FBgn0011335	57.3182	-0.506284	1	48.2398	-0.149483	1	76.5318	-0.352976	1
OstStt3	FBgn0011336	413.098	-1.5896	1.39806e-06	483.613	-1.9355	1.77677e-13	900.193	0.341567	1
ND-ACP	FBgn0011361	295.261	0.731134	1	258.145	1.1846	0.00566642	244.381	-0.444491	1
ND-SGDH	FBgn0011455	151.942	1.52069	0.010537	131.871	2.30028	1.20674e-10	78.5316	-0.750851	1
PR-Set7	FBgn0011474	188.545	-0.705618	1	153.105	-0.268899	1	259.584	-0.43371	1
l(3)neo43	FBgn0011476	12.2596	0.264091	1	14.1021	-0.19706	1	17.1106	0.427226	1
Ssdp	FBgn0011481	469.691	0.582534	1	336.707	2.09536	6.27185e-09	323.003	-1.48699	0.0241487
SrpRbeta	FBgn0011509	44.3314	-0.459432	1	46.2355	-0.607156	1	69.3365	0.138282	1
Smyd3	FBgn0011566	12.6134	-1.48617	0.542258	6.32476	-0.0425135	1	16.2417	-1.37471	0.689387
cpb	FBgn0011570	345.886	-0.857879	0.625309	851.893	-2.6164	1.00311e-29	1250.31	1.73738	8.63647e-07
caz	FBgn0011571	232.233	-1.2032	0.0223104	221.091	-1.15882	0.0179226	407.605	-0.0455	1
Cdc37	FBgn0011573	120.519	-0.592019	1	160.62	-1.2899	0.0128485	243.034	0.692542	1
Trp1	FBgn0011584	426.441	0.336838	1	364.106	0.792307	0.513762	415.825	-0.454475	1
e(r)	FBgn0011586	204.751	-0.748678	0.936304	172.657	-0.41073	1	293.722	-0.337248	1
fra	FBgn0011592	85.3671	-1.55502	0.058993	44.6685	-0.206165	1	113.887	-1.34018	0.164264
fzo	FBgn0011596	27.3305	1.81174	0.0556692	24.3287	2.34943	0.00464968	12.8029	-0.53509	1
Iswi	FBgn0011604	413.935	-1.59287	4.192e-06	277.662	-0.827029	0.557183	631.124	-0.761668	1
Klp3A	FBgn0011606	57.9106	-3.37776	3.1149e-07	19.6359	-1.60209	0.294635	87.4718	-1.73847	0.0342137
La	FBgn0011638	229.059	-0.995724	0.373839	139.814	0.185495	1	280.363	-1.16159	0.283881
lark	FBgn0011640	195.925	-0.887365	0.496124	249.079	-1.45111	6.38215e-05	403.217	0.555264	1
Zyx	FBgn0011642	196.665	0.777291	0.843415	198.293	0.620668	1	195.73	0.149007	1
Mad	FBgn0011648	154.468	0.578033	1	143.19	0.743912	0.931412	149.227	-0.1643	1
Med	FBgn0011655	46.5709	0.0536561	1	50.0814	-0.261374	1	65.8061	0.273242	1
Mef2	FBgn0011656	197.244	0.396781	1	201.532	0.217741	1	232.309	0.1639	1
Mlh1	FBgn0011659	19.2323	-1.66971	0.401271	11.8937	-0.79267	1	28.9477	-0.87448	1
Pms2	FBgn0011660	28.7037	-2.08138	0.0551069	16.0486	-1.07144	0.850875	44.6749	-0.985541	1
Moe	FBgn0011661	3819.6	-1.26829	0.000145789	4616.95	-1.6986	1.25308e-14	8096.75	0.426733	1
msi	FBgn0011666	363.022	0.145764	1	312.645	0.52675	1	389.447	-0.381234	1
Mvl	FBgn0011672	402.929	1.35322	0.0501212	1081.9	-1.50711	4.0717e-09	1198.76	2.80057	6.39759e-12
insc	FBgn0011674	4.08478	2.13289	0.434459	18.3755	-2.02468	0.084869	20.3735	3.92833	4.2188e-05
pav	FBgn0011692	57.2117	-4.43568	1.42629e-05	7.52293	-1.34038	0.752732	77.1364	-2.96508	0.000541664
EbpIII	FBgn0011695	8.81473	1.09772	0.973781	9.61849	0.595573	1	8.66779	0.421226	1
RnrL	FBgn0011703	94.2485	-3.83545	1.99233e-13	39.5248	-2.48894	0.0003697	157.007	-1.32593	0.131569
RnrS	FBgn0011704	116.078	-3.27798	5.69728e-14	41.8984	-1.58882	0.051244	176.236	-1.66143	0.00208218
rost	FBgn0011705	22.4986	0.00549187	1	49.3367	-1.75077	0.0149868	64.2889	1.66335	0.145886
Syx5	FBgn0011708	148.493	0.0377422	1	147.627	-0.0321444	1	191.65	0.0692905	1
Septin 1	FBgn0011710	396.825	0.494142	1	563.456	-0.585311	1	655.518	1.07171	0.0410849
Snr1	FBgn0011715	56.3876	-1.10081	0.382089	41.6154	-0.474114	1	80.9718	-0.618795	1
Tig	FBgn0011722	740.67	-2.47755	1.07298e-14	820.499	-2.70062	3.38364e-22	1739.77	0.209001	1
twin	FBgn0011725	155.279	-0.267473	1	136.892	-0.0128003	1	199.022	-0.252922	1
tsr	FBgn0011726	2107.97	-1.11104	0.00989712	3222.61	-1.99097	1.11151e-18	5234.03	0.871384	0.470475
Wee1	FBgn0011737	63.4392	-0.478011	1	50.8704	0.0446632	1	79.9939	-0.519602	1
wts	FBgn0011739	467.924	0.989858	0.12745	429.86	1.22821	0.00700821	369.397	-0.240766	1
alpha-Man-IIa	FBgn0011740	52.4365	0.0459392	1	78.3266	-0.999022	0.461048	101.52	1.02455	0.527736
Arp6	FBgn0011741	53.2638	-0.739823	1	44.6404	-0.385862	1	75.9905	-0.353999	1
Arp2	FBgn0011742	537.253	-0.501192	1	868.358	-1.5939	1.62956e-09	1261.24	1.08444	0.0241846
Arp1	FBgn0011745	142.621	0.229129	1	208.479	-0.839784	0.522201	260.217	1.05644	0.262449
Ank	FBgn0011747	883.638	0.37885	1	1120.11	-0.389699	1	1327.61	0.757491	1
PhKgamma	FBgn0011754	256.721	1.43392	0.00277588	224.815	2.06938	5.99762e-11	145.864	-0.630865	1
ctp	FBgn0011760	1543.01	-0.381943	1	1350.18	-0.107466	1	2037.38	-0.2726	1
Dp	FBgn0011763	266.92	-0.847576	0.660252	206.436	-0.293449	1	368.108	-0.548414	1
	FBgn0011764	344.21	0.133152	1	272.819	0.831395	0.450834	338.574	-0.694537	1
E2f1	FBgn0011766	790.672	0.0370911	1	492.258	1.87902	2.05841e-07	638.942	-1.81463	0.00110045
Fdh	FBgn0011768	89.933	-1.35894	0.0890492	97.6189	-1.57133	0.00433244	178.796	0.203137	1
Fdx1	FBgn0011769	10.5573	0.85018	1	9.73161	1.11073	0.87823	8.53812	-0.234124	1
Gip	FBgn0011770	563.702	2.4926	5.40422e-11	529.233	2.8825	2.11786e-36	189.575	-0.360451	1
Hem	FBgn0011771	187.7	-0.386855	1	279.58	-1.34021	0.00303946	399.957	0.944191	0.388237
Irbp	FBgn0011774	53.5682	0.200405	1	62.1173	-0.299951	1	76.8798	0.493371	1
BRWD3	FBgn0011785	321.585	0.10156	1	263.112	0.661607	1	333.897	-0.558754	1
mRpL12	FBgn0011787	33.7676	-2.28656	0.00891329	29.2419	-2.08486	0.0104327	67.1171	-0.214168	1
Gem3	FBgn0011802	139.882	-0.960413	0.644033	157.143	-1.26625	0.0143367	263.722	0.296124	1
nmo	FBgn0011817	196.877	-0.945453	0.447694	150.429	-0.40068	1	279.561	-0.54676	1
oaf	FBgn0011818	44.1157	-0.291684	1	40.7841	-0.159789	1	59.3487	-0.132102	1
CG4038	FBgn0011824	91.0092	-1.34424	0.0558224	49.8401	0.00551474	1	116.021	-1.33572	0.050678
Pp2B-14D	FBgn0011826	317.167	-0.145113	1	282.93	0.0965851	1	392.005	-0.235952	1
Pxn	FBgn0011828	4223.06	-0.821746	0.369439	5279.11	-1.3565	7.05332e-05	8439.45	0.522428	1
Taf2	FBgn0011836	100.909	-1.41035	0.0452496	111.599	-1.67239	0.000426931	206.412	0.251864	1
Tis11	FBgn0011837	830.308	0.224799	1	597.267	1.40173	9.01501e-06	706.326	-1.17049	0.0750881
tRNA:Gly-GCC-1-1	FBgn0011859	4.16314	0.0655759	1	2.42212	1.94644	0.56669	3.15025	-1.4469	0.921511
tRNA:Arg-TCG-2-2	FBgn0011954	0.634658	-1.26669	NA	0	NA	NA	0.822784	-1.0176	NA
tRNA:Tyr-GTA-1-2	FBgn0012017	2.29838	2.05819	0.573847	1.9098	3.35014	NA	0.436151	-0.395527	NA
AcCoAS	FBgn0012034	352.483	1.47788	1.32492e-05	362.254	1.17895	0.00929431	264.454	0.290893	1
Aldh	FBgn0012036	834.274	-0.533658	1	418.52	1.89991	8.98819e-08	743.607	-2.36114	1.48048e-05
Ance	FBgn0012037	3453.5	-4.2935	6.86373e-31	615.334	-1.52104	8.67234e-07	4823.53	-2.749	1.15247e-10
CalpA	FBgn0012051	180.85	1.08767	0.223041	224.979	0.189091	1	211.429	0.891419	0.74861
Cdc27	FBgn0012058	247.831	-0.192117	1	219.17	0.0635004	1	310.246	-0.254211	1
Trl	FBgn0013263	103.704	0.398223	1	76.0876	1.58556	0.00405237	82.2571	-1.1663	0.352716
FK506-bp1	FBgn0013269	671.348	-2.50538	2.53934e-12	402.977	-1.65319	2.68129e-07	1130.01	-0.84737	0.915676
Gp150	FBgn0013272	668.107	0.714981	1	463.641	2.72975	1.80556e-18	400.413	-1.98505	4.01474e-06
Hsp70Aa	FBgn0013275	272.321	2.30765	0.257478	633.305	-0.729167	1	583.276	2.0957	0.34536
Hsp70Ab	FBgn0013276	270.113	1.97794	0.534011	621.527	-0.756788	1	584.887	1.75182	0.584296
Hsp70Ba	FBgn0013277	18.638	1.61457	0.386001	82.2267	-2.09846	0.285079	96.2143	2.83916	0.0527756
Hsp70Bb	FBgn0013278	18.2812	1.82945	0.321079	80.1082	-1.98205	0.402944	92.1847	2.79045	0.0676422
Hsp70Bc	FBgn0013279	20.3965	1.67438	0.413682	93.5696	-2.08016	0.348849	109.172	2.97778	0.0342137
Nca	FBgn0013303	51.1482	0.171138	1	64.3811	-0.519468	1	80.5436	0.677843	1
Nmda1	FBgn0013305	762.09	1.1651	0.0437869	1140.43	-0.296322	1	1127.14	1.4461	0.000454126
Odc1	FBgn0013307	207.685	6.45862	2.09372e-37	209.402	4.33372	1.22434e-34	16.153	1.9092	0.178328
RpL11	FBgn0013325	1095.41	-0.957609	0.242469	1017.15	-0.861093	0.21565	1789.87	-0.103701	1
Sap47	FBgn0013334	280.042	0.433907	1	240.476	0.885691	0.320921	263.809	-0.451533	1
Syx1A	FBgn0013343	911.151	1.40733	0.000555734	739.616	2.71386	1.40888e-39	447.266	-1.29539	0.0218914
TfIIA-S	FBgn0013347	361.652	-0.950494	0.141728	304.395	-0.631577	1	548.736	-0.317277	1
bcn92	FBgn0013432	71.1254	-0.856892	0.771818	59.3809	-0.519462	1	104.912	-0.330746	1
Cdc2rk	FBgn0013435	28.9386	-1.01474	0.99157	27.1811	-0.953507	0.938354	48.6594	-0.0662551	1
klu	FBgn0013469	64.7385	2.45648	0.00599323	58.2953	3.3963	2.9935e-09	18.196	-0.810744	1
MED20	FBgn0013531	6.72041	-0.352531	1	8.69608	-0.969323	1	12.4495	0.525811	1
Pex1	FBgn0013563	19.9406	-0.0392544	1	24.6754	-0.629172	1	32.485	0.567557	1
mtd	FBgn0013576	979.54	2.31245	1.1155e-16	953.448	2.28437	2.42548e-28	423.227	0.0247064	1
not	FBgn0013717	40.0057	0.154882	1	50.1092	-0.556375	1	63.8062	0.692796	1
nuf	FBgn0013718	514.374	3.60673	2.51969e-38	584.716	1.88821	2.19994e-14	213.398	1.68249	0.000967043
pck	FBgn0013720	31.8462	-0.240627	1	47.5323	-1.21716	0.250788	65.9559	0.959398	0.815411
pnut	FBgn0013726	1526.94	1.26651	0.000303777	1595.74	0.932963	0.0744145	1292.48	0.32781	1
sced	FBgn0013732	30.5648	-0.808789	1	55.9176	-2.04738	0.00079946	84.3679	1.21651	0.283881
shot	FBgn0013733	1516.25	0.228232	1	937.331	2.46389	5.05736e-25	1077.77	-2.19872	8.53136e-08
alien	FBgn0013746	161.015	-0.0567311	1	170.361	-0.287463	1	227.862	0.228443	1
Arf102F	FBgn0013749	118.19	-0.195959	1	118.335	-0.265019	1	164.968	0.0690117	1
Arf51F	FBgn0013750	1216.75	1.15715	0.0634467	1491.74	0.273851	1	1365.45	0.87672	0.772787
Bgb	FBgn0013753	8.72465	-0.308264	1	8.17264	-0.205177	1	12.0038	-0.105315	1
Mtor	FBgn0013756	958.554	-1.03223	0.0511426	568.418	0.211575	1	1169.73	-1.23751	0.00524699
CASK	FBgn0013759	138.618	0.452281	1	124.928	0.697127	1	137.815	-0.247493	1
Cdk5	FBgn0013762	24.474	0.00665247	1	39.6665	-1.17831	0.450836	51.7816	1.14984	0.629226
Idgf6	FBgn0013763	6519.59	-2.23342	7.40978e-10	3811.98	-1.29439	0.00079545	10450.8	-0.936273	0.770384
Chi	FBgn0013764	108.882	-0.732047	1	106.483	-0.754207	0.9595	175.549	0.0137937	1
cnn	FBgn0013765	166.82	1.98012	1.88732e-05	189.235	1.11059	0.149014	120.235	0.85661	1
Cp1	FBgn0013770	4478.25	3.20809	2.07977e-42	4699.22	2.33857	3.44665e-28	1574.03	0.856612	0.735541
Cyp6a9	FBgn0013771	109.54	4.58027	2.93506e-22	102.171	9.25086	5.14865e-15	5.45472	-3.59247	0.0112513
Cyp6a8	FBgn0013772	8.82052	5.79659	0.00017029	9.02704	3.71601	0.00650024	0.61219	0.641774	NA
Cyp6a22	FBgn0013773	94.9431	9.21082	1.54703e-14	92.3021	8.37646	5.00417e-12	0.224546	0.208381	NA
Deaf1	FBgn0013799	126.475	0.162968	1	103.516	0.728671	1	127.502	-0.559348	1
Elal	FBgn0013949	17.2366	6.06918	2.47561e-05	17.3162	4.40466	3.82457e-05	0.911019	0.935595	NA
FK506-bp2	FBgn0013954	368.118	-0.919769	0.238138	431.027	-1.31703	7.03628e-05	713.345	0.39154	1
Gycbeta100B	FBgn0013973	73.9332	8.87274	2.40149e-13	77.4554	3.39278	0.00346195	7.50704	3.67374	0.00797396
His4r	FBgn0013981	2774.86	-0.0977755	1	2905.11	-0.301721	1	3947.44	0.195731	1
imd	FBgn0013983	58.162	0.41199	1	83.9246	-0.666245	1	99.3052	1.06392	0.459711
	FBgn0013984	787.656	1.2251	0.210915	637.636	2.38461	1.13844e-16	436.761	-1.1278	0.612999
MAPk-Ak2	FBgn0013987	275.346	0.542975	1	343.649	-0.215516	1	385.117	0.750054	1
Nrx-IV	FBgn0013997	221.951	0.409352	1	269.445	-0.256681	1	315.724	0.651787	1
Hf	FBgn0014000	49.85	7.63315	1.23679e-09	49.3461	5.27308	1.10176e-13	1.39324	1.216	NA
Pdi	FBgn0014002	4854.1	-0.448464	1	4880.4	-0.535079	1	7380.13	0.0834333	1
Ask1	FBgn0014006	141.613	1.06941	0.454359	129.354	1.35515	0.0499455	105.714	-0.283112	1
Ptp69D	FBgn0014007	525.656	-0.0609223	1	476.317	0.140827	1	640.846	-0.201661	1
Rab2	FBgn0014009	888.832	0.836262	0.291563	1088.27	0.0461017	1	1112.25	0.78176	0.89699
Rab5	FBgn0014010	1104.32	1.04594	0.0335673	1314.21	0.284763	1	1240.63	0.751141	1
Rac2	FBgn0014011	517.63	1.50797	1.28981e-05	657.998	0.385848	1	545.712	1.11605	0.0634594
Rel	FBgn0014018	886.897	1.87206	0.000174746	1367.66	-0.0266784	1	1147.81	1.69272	0.309941
Rho1	FBgn0014020	3538.02	0.206114	1	4362.9	-0.455993	1	5429.07	0.651394	1
Rlb1	FBgn0014022	41.6478	-0.662779	1	28.2866	0.296911	1	49.0508	-0.931149	1
mRpL47	FBgn0014023	48.5008	-1.21649	0.372476	36.2994	-0.636407	1	72.4233	-0.571499	1
Rnp4F	FBgn0014024	80.3653	-0.775234	1	54.7482	0.128998	1	99.3487	-0.892493	0.933665
RpL7A	FBgn0014026	1734.06	-0.820827	0.516215	1461.95	-0.489954	1	2541.64	-0.334297	1
SdhB	FBgn0014028	181.328	2.47148	2.07521e-10	174.128	2.64274	9.77952e-14	65.9015	-0.134215	1
Septin 2	FBgn0014029	206.746	-0.639383	1	338.83	-1.72702	2.59223e-07	503.712	1.0803	0.0794313
Spat	FBgn0014031	134.368	4.76316	3.77381e-21	130.02	4.83732	1.07745e-28	12.0106	-0.108501	1
Sptr	FBgn0014032	9.86474	0.664343	1	10.366	0.483234	1	10.1973	0.184052	1
Sr-CI	FBgn0014033	3869.02	1.21805	0.0774991	4390.69	0.579897	1	3782.91	0.631605	1
Su(Tpl)	FBgn0014037	676.453	-0.119021	1	454.884	1.14813	0.0755722	636.767	-1.24715	0.168981
Ugt	FBgn0014075	412.107	-0.916409	0.223662	518.895	-1.45569	4.39528e-06	845.128	0.53164	1
CG4278	FBgn0014092	35.0646	-1.7106	0.0753618	41.1135	-2.04099	0.00539676	78.1373	0.313356	1
barr	FBgn0014127	89.7031	-1.96408	0.0012136	44.5074	-0.594211	1	126.705	-1.32898	0.281259
bif	FBgn0014133	541.524	0.300977	1	517.857	0.344274	1	610.135	-0.0421505	1
bnl	FBgn0014135	32.2736	4.22213	1.74332e-08	33.4016	3.10992	1.6388e-06	6.04538	1.02358	1
cher	FBgn0014141	663.078	-2.1483	2.66092e-16	486.753	-1.63589	3.12822e-06	1176.92	-0.511515	1
fax	FBgn0014163	3594.71	2.2964	0.15145	5334.67	0.308074	1	3843.56	1.72852	0.511007
Oda	FBgn0014184	1532.51	1.42304	2.18232e-07	1389.4	1.8271	2.73375e-16	932.766	-0.404445	1
Hel25E	FBgn0014189	313.286	-1.63678	1.90023e-05	313.442	-1.69414	1.83085e-08	618.144	0.0545851	1
prod	FBgn0014269	45.6308	-0.603274	1	41.3928	-0.431123	1	66.5427	-0.172633	1
mof	FBgn0014340	33.2238	-0.940454	0.922606	41.6627	-1.45036	0.125461	68.1588	0.489869	1
noi	FBgn0014366	39.203	-1.53748	0.339649	39.2145	-1.60827	0.11646	76.5415	0.0429023	1
RhoL	FBgn0014380	168.022	1.16786	0.0746083	330.341	-0.948618	0.192241	353.054	2.09118	3.90045e-08
sty	FBgn0014388	1752.01	1.48315	5.03479e-08	1549.86	2.06441	1.36605e-10	981.977	-0.575935	1
sun	FBgn0014391	130.931	1.97027	0.001011	119.962	2.48521	1.75335e-10	56.8492	-0.477365	1
tim	FBgn0014396	359.662	6.6937	1.05244e-07	347.656	9.319	1.29275e-25	2.75551	-1.2178	NA
Vps26	FBgn0014411	333.478	0.403295	1	487.407	-0.718	0.786285	582.864	1.11282	0.0361039
CG13397	FBgn0014417	50.4162	4.43145	4.43097e-13	58.1209	2.0514	0.000289992	16.8965	2.23286	0.0519739
CG11899	FBgn0014427	51.0171	1.29301	0.626132	142.409	-1.59634	0.000360399	160.173	2.70745	0.00118198
Ahcy13	FBgn0014455	243.907	-1.03141	0.286615	228	-0.942855	0.275372	405.963	-0.088502	1
Cyp4e2	FBgn0014469	259.128	0.116512	1	645.379	-1.97592	6.39422e-18	837.667	2.0299	0.000170316
His3,3A	FBgn0014857	95.5976	-0.94047	0.617241	79.8568	-0.600806	1	144.07	-0.341956	1
Mcm2	FBgn0014861	27.5559	-2.61361	0.00495931	12.1896	-1.1871	0.780916	41.699	-1.36027	0.426199
Mlp84B	FBgn0014863	85.4243	-0.927524	0.746209	42.2296	1.04316	0.59982	89.7104	-1.94871	0.00176648
Mtk	FBgn0014865	10.925	6.18995	1.74216e-05	10.9487	4.37732	0.000650491	0.453827	0.50898	NA
Ost48	FBgn0014868	138.205	-1.30961	0.0499265	154.482	-1.57921	0.000558752	278.246	0.262457	1
Pglym78	FBgn0014869	243.08	2.363	2.15293e-10	220.1	3.19279	6.29679e-27	77.774	-0.79435	1
Psi	FBgn0014870	193.418	-1.04	0.297157	153.384	-0.576022	1	286.689	-0.458267	1
Roe1	FBgn0014877	46.6772	0.341183	1	35.4347	1.31973	0.316251	39.129	-0.953074	1
Set	FBgn0014879	341.683	-2.19883	3.14238e-07	275.797	-1.87658	2.27294e-09	643.564	-0.324399	1
Hydr2	FBgn0014906	215.136	0.510316	1	190.19	0.857211	0.449449	202.688	-0.346538	1
CG2846	FBgn0014930	72.7385	0.490902	1	55.3046	1.53986	0.0586494	56.6121	-1.00696	0.985457
CG2678	FBgn0014931	10.1041	0.137572	1	15.9987	-1.03137	0.85825	20.3532	1.12056	0.96829
betaggt-I	FBgn0015000	39.6232	0.523438	1	89.517	-1.53666	0.00844341	108.548	2.01515	0.000974683
Cctgamma	FBgn0015019	396.939	-1.58598	7.72371e-07	555.642	-2.24882	1.01122e-18	983.857	0.65604	1
CkIalpha	FBgn0015024	756.318	0.660346	1	629.124	1.31934	0.000172826	610.604	-0.654854	1
cype	FBgn0015031	214.148	1.80197	1.80639e-06	208.16	1.8078	7.49863e-08	120.72	-0.00020506	1
Cyp4d8	FBgn0015033	99.0117	2.34645	1.21855e-06	83.5644	4.85571	2.26321e-22	23.3466	-2.3038	0.0249863
Cyp4p1	FBgn0015037	19.8174	6.3273	2.18121e-06	19.1311	6.9945	7.8137e-08	0.145065	-0.17235	NA
Cyp9b2	FBgn0015039	12.1861	3.58891	0.00131071	12.2403	2.97951	0.00764905	2.59894	0.440209	NA
Ddx1	FBgn0015075	46.9124	-1.03137	0.767292	60.6002	-1.599	0.0403829	100.645	0.545988	1
eIF-4E	FBgn0015218	745.291	-0.564919	1	769.041	-0.710947	0.771489	1197.49	0.139987	1
Fer2LCH	FBgn0015221	6900	3.12628	2.63729e-30	6967.14	2.65555	3.61801e-48	2154.16	0.464841	1
Fer1HCH	FBgn0015222	4920.67	2.92433	4.86649e-27	4836.19	2.78229	8.00345e-58	1535.5	0.140531	1
glec	FBgn0015229	762.54	1.75629	9.37364e-05	788.436	1.384	0.00230706	509.783	0.35398	1
Hr78	FBgn0015239	112.085	0.671196	1	109.868	0.641077	1	111.082	0.032433	1
Hr96	FBgn0015240	49.7362	0.327851	1	47.3021	0.39659	1	54.9194	-0.0657439	1
Hsp60A	FBgn0015245	937.417	-1.47231	0.0198272	684.661	-0.892148	0.100222	1463.48	-0.573819	1
Diap2	FBgn0015247	76.5252	1.50131	0.0513349	89.3891	0.647221	1	71.6962	0.825924	1
Nf1	FBgn0015269	224.472	0.139423	1	217.228	0.140289	1	273.303	-0.00561739	1
Orc2	FBgn0015270	7.78353	-1.71388	0.509562	2.9447	0.220885	1	9.56744	-1.76282	0.446118
Orc5	FBgn0015271	6.13998	-2.33149	0.248673	4.58644	-1.89375	0.484149	11.6942	-0.381153	1
Pi3K59F	FBgn0015277	25.0185	1.23173	0.724193	24.824	1.20203	0.49602	18.668	0.0640281	1
Pi3K68D	FBgn0015278	479.167	0.90459	0.407384	418.979	1.38453	0.000874274	366.729	-0.479725	1
Pi3K92E	FBgn0015279	345.063	0.10208	1	340.341	0.0470759	1	434.15	0.0491279	1
Rpt2	FBgn0015282	147.991	-0.351088	1	196.171	-1.07835	0.0682153	281.978	0.717738	1
Rpn10	FBgn0015283	142.012	0.0414996	1	187.468	-0.748654	0.86609	244.363	0.782518	1
Rala	FBgn0015286	632.269	1.2907	0.0060423	808.668	0.221362	1	726.471	1.05323	0.217132
RpL22	FBgn0015288	167.948	-0.471009	1	143.449	-0.144976	1	224.374	-0.327398	1
Shark	FBgn0015295	81.1266	-0.147747	1	100.849	-0.780672	0.906891	139.029	0.612296	1
Shc	FBgn0015296	147.336	0.313147	1	267.795	-1.25219	0.00283322	333.036	1.53658	0.0063221
Srp19	FBgn0015298	31.1671	-0.16199	1	28.2488	0.0367698	1	39.0739	-0.184045	1
Ssb-c31a	FBgn0015299	66.7677	-1.12242	0.318289	62.2254	-1.03849	0.422626	113.667	-0.0793501	1
Ubc2	FBgn0015320	132.467	-0.260089	1	139.39	-0.459435	1	197.963	0.198147	1
Ubc4	FBgn0015321	185.824	0.286478	1	189.635	0.126902	1	226.583	0.156258	1
	FBgn0015324	2155.72	0.0812245	1	2125.19	0.0340589	1	2721.35	0.0456828	1
abs	FBgn0015331	63.2312	-0.640498	1	89.0069	-1.43524	0.0339998	134.994	0.781169	1
CG5861	FBgn0015338	60.9916	-1.7603	0.00805884	83.5829	-2.36758	2.99151e-07	152.629	0.594413	1
CG14906	FBgn0015351	19.7409	0.241693	1	24.1251	-0.409412	1	29.8504	0.632221	1
CG2034	FBgn0015359	28.5902	0.966234	0.947014	43.3959	-0.406992	1	44.4755	1.33339	0.344249
oxt	FBgn0015360	61.1458	-0.285163	1	86.5641	-1.15092	0.135588	121.615	0.854518	0.962026
chn	FBgn0015371	60.9551	-1.31277	0.201091	43.3404	-0.631807	1	90.2367	-0.672464	1
RabX1	FBgn0015372	531.203	1.29548	0.136487	545.167	1.03853	0.170054	431.65	0.24014	1
cutlet	FBgn0015376	17.2822	-1.79733	0.282204	10.339	-0.855382	1	26.1658	-0.934468	1
dod	FBgn0015379	22.5888	-1.55376	0.214242	21.0758	-1.49312	0.236115	42.4205	-0.0547169	1
drl	FBgn0015380	10.3074	-2.14329	0.179329	11.3968	-2.40235	0.0596969	23.8291	0.244971	1
glu	FBgn0015391	248.232	-1.99633	7.9195e-05	96.3164	-0.0212481	1	317.175	-1.95098	2.65279e-05
hoip	FBgn0015393	63.5676	-1.70332	0.0579763	34.3588	-0.481669	1	88.6262	-1.20854	0.352716
jumu	FBgn0015396	220.997	-3.3916	3.04963e-19	98.3815	-2.10744	2.16075e-06	362.983	-1.27321	0.0377441
kek1	FBgn0015399	304.906	0.561087	1	415.811	-0.439583	1	473.643	0.965759	0.892403
ksr	FBgn0015402	46.8971	0.0829961	1	53.4889	-0.380156	1	69.2972	0.437764	1
Rme-8	FBgn0015477	487.854	0.0752538	1	514.55	-0.165041	1	662.985	0.232236	1
Cul1	FBgn0015509	330.589	0.0586349	1	426.93	-0.684146	0.98359	553.415	0.737378	1
mbc	FBgn0015513	1071.44	2.7283	4.98082e-27	1087.53	2.31076	2.20563e-22	416.781	0.41914	1
nonA-l	FBgn0015520	206.946	-0.866927	0.614616	466.5	-2.47472	1.94419e-17	692.955	1.58429	0.000774104
RpS21	FBgn0015521	391.103	-1.09786	0.150777	347.522	-0.910382	0.305046	640.622	-0.191837	1
olf186-M	FBgn0015522	249.818	1.82244	1.00978e-06	281.66	1.01954	0.240998	192.9	0.775195	1
peng	FBgn0015527	142.916	-0.868566	0.688527	85.6403	0.416257	1	166.242	-1.27471	0.0311678
snoRNA:Me28S-A1322	FBgn0015543	9.19018	0.0586625	1	7.17011	0.703276	1	9.41658	-0.605921	1
spag	FBgn0015544	49.1622	-0.550932	1	44.8006	-0.388349	1	70.5536	-0.158852	1
tos	FBgn0015553	18.8731	-0.9728	0.98837	11.8386	0.0973812	1	23.525	-1.03075	1
alpha-Est1	FBgn0015568	61.0859	2.27076	2.73262e-05	65.4185	1.58949	0.0201249	33.9389	0.655647	1
alpha-Est10	FBgn0015569	22.4569	0.682578	1	16.8979	1.90016	0.0885713	15.3867	-1.15334	0.949531
alpha-Est2	FBgn0015570	91.2008	5.21966	2.13975e-25	88.6052	5.12211	5.42298e-24	5.51808	0.0557845	1
alpha-Est3	FBgn0015571	33.7967	2.33873	0.0213746	32.4448	2.51402	0.00029538	12.9545	-0.102897	1
alpha-Est7	FBgn0015575	124.444	5.42829	3.23684e-27	126.534	3.86262	6.43119e-23	14.0201	1.44781	0.674526
alpha-Est8	FBgn0015576	68.3588	1.18148	0.204443	94.4027	-0.0605101	1	89.581	1.22228	0.311895
alpha-Est9	FBgn0015577	102.127	0.747162	1	121.683	0.0757604	1	126.155	0.665287	1
dare	FBgn0015582	22.0167	-0.184461	1	15.96	0.702186	1	23.0906	-0.864654	1
Apc	FBgn0015589	225.718	0.186081	1	210.753	0.298609	1	259.972	-0.115416	1
toc	FBgn0015600	106.395	0.732736	1	83.9796	1.7086	0.00196909	76.4303	-0.960622	0.773249
BEAF-32	FBgn0015602	145.016	-0.473932	1	106.98	0.306146	1	170.219	-0.770032	1
CanB2	FBgn0015614	510.165	1.06927	0.0538651	573.783	0.489448	1	524.813	0.572242	1
SMC3	FBgn0015615	94.1164	-0.746212	1	66.1328	0.0873483	1	117.429	-0.823556	1
Cdk8	FBgn0015618	5.26938	-1.1645	1	6.83468	-1.72997	0.471842	11.9735	0.49386	1
Clp	FBgn0015621	15.3335	-1.32196	0.567084	11.923	-0.884145	1	24.5603	-0.424088	1
Cnx99A	FBgn0015622	492.002	-0.321073	1	547.636	-0.658816	1	790.322	0.334394	1
Cpr	FBgn0015623	305.321	1.79911	0.00110403	294.684	1.85304	4.26578e-07	168.67	-0.039574	1
CycB3	FBgn0015625	77.4988	-2.93017	6.87729e-06	25.2154	-0.978647	0.873045	110.168	-1.93439	0.000170271
Dot	FBgn0015663	31.7241	-0.699056	1	17.2175	0.995173	0.891517	32.7173	-1.63394	0.174553
Dref	FBgn0015664	136.45	-1.41357	0.0263981	123.125	-1.26159	0.0428791	241.143	-0.154814	1
Cyp6a17	FBgn0015714	48.1089	1.3375	0.703178	33.9941	6.44267	4.61461e-08	17.6679	-3.81829	0.00693602
Hmu	FBgn0015737	312.863	-0.888491	0.607084	593.986	-2.19859	1.81244e-21	903.863	1.2808	0.0455306
Lis-1	FBgn0015754	242.785	1.0774	0.0839167	293.816	0.269538	1	274.116	0.802868	1
RpL9	FBgn0015756	1316.5	-1.01177	0.0405052	1180.16	-0.836734	0.279603	2121.74	-0.180466	1
p38a	FBgn0015765	45.8031	0.361839	1	86.8508	-1.29241	0.0655689	106.898	1.62814	0.00902384
Msr-110	FBgn0015766	43.73	1.48285	0.295811	41.0622	1.70105	0.0318391	26.4327	-0.179969	1
Nak	FBgn0015772	260.655	1.29643	0.00320204	245.751	1.43861	0.000114285	183.642	-0.144669	1
nrv1	FBgn0015776	351.565	1.26754	0.017285	410.272	0.508537	1	355.203	0.747325	1
nrv2	FBgn0015777	190.86	-0.817977	0.904006	425.094	-2.41793	6.64889e-19	627.775	1.56177	0.00485287
rin	FBgn0015778	1923.78	-1.50453	7.765e-08	1066.04	-0.258441	1	2586.73	-1.24098	0.00610965
P5cr	FBgn0015781	37.1843	-0.728025	1	41.3732	-1.04665	0.512745	66.7242	0.315569	1
Rab10	FBgn0015789	891.646	0.832599	0.532881	1026.65	0.228689	1	1033.14	0.592873	1
Rab11	FBgn0015790	1499.62	-0.51418	1	1889.92	-1.10702	0.000173843	2829.32	0.581112	1
Rab14	FBgn0015791	197.67	1.3751	0.0236052	220.66	0.742621	0.840336	178.999	0.617432	1
Rab19	FBgn0015793	31.4057	1.55314	0.254552	30.1686	1.68748	0.10634	18.9514	-0.100619	1
Rab18	FBgn0015794	58.1279	1.02927	0.467199	58.5213	0.88803	0.715531	51.2262	0.138007	1
Rab7	FBgn0015795	752.926	1.19824	0.0344673	1117.81	-0.257898	1	1093.83	1.43544	0.00294905
Rab6	FBgn0015797	489.104	0.124923	1	1006.41	-1.61491	5.85551e-11	1298.24	1.71656	5.23211e-06
Rbf	FBgn0015799	202.543	-1.20978	0.0538265	139.456	-0.43759	1	285.962	-0.761503	1
Reg-5	FBgn0015801	80.02	1.77004	0.0232852	105.166	0.435959	1	81.6043	1.29721	0.399994
RtGEF	FBgn0015803	128.178	0.79274	0.882532	127.242	0.690571	1	124.23	0.0966598	1
HDAC1	FBgn0015805	265.232	-1.25798	0.0110225	234.126	-1.06015	0.0760455	447.797	-0.200917	1
	FBgn0015806	751.022	0.94039	0.123747	612.73	1.84386	6.20206e-14	503.204	-0.897757	0.400563
ScpX	FBgn0015808	184.43	0.412724	1	261.215	-0.63901	1	311.242	1.02336	0.645652
Spx	FBgn0015818	21.6526	-1.95368	0.0895793	20.6707	-1.91973	0.098817	44.0277	-0.0410192	1
TfIIEalpha	FBgn0015828	35.7914	-0.16815	1	36.1078	-0.274429	1	50.3712	0.101891	1
TfIIEbeta	FBgn0015829	39.1827	-0.0459467	1	42.5264	-0.333907	1	56.7862	0.274294	1
Trip1	FBgn0015834	248.55	-1.04202	0.0990034	200.368	-0.624703	1	373.774	-0.415285	1
Vang	FBgn0015838	84.1371	-0.225327	1	90.5054	-0.504025	1	128.236	0.26878	1
Drip	FBgn0015872	4.73992	3.60583	0.0825151	14.278	-1.06803	0.909665	13.0376	4.13928	0.00137803
apt	FBgn0015903	138.686	-0.840714	0.998775	52.865	3.20074	1.72156e-06	120.024	-3.88476	1.69238e-10
ast	FBgn0015905	79.256	-0.223324	1	72.1482	-0.0298822	1	101.988	-0.189867	1
crq	FBgn0015924	4084.78	3.19257	1.95713e-11	6249.96	0.425422	1	4013.86	2.70092	1.42869e-07
csul	FBgn0015925	70.6536	-1.74026	0.00948309	65.9082	-1.65669	0.0104	135.426	-0.0880877	1
dpa	FBgn0015929	58.1791	-2.9011	0.000126791	20.9322	-1.1622	0.593521	84.7564	-1.6917	0.0684799
hrg	FBgn0015949	362.583	-0.553643	1	235.139	0.604656	1	399.734	-1.15176	0.127936
Faa	FBgn0016013	3.48363	3.79421	0.0574059	3.30713	4.34462	0.0187313	0.095546	-0.17235	NA
lama	FBgn0016031	141.917	1.58918	0.0437283	162.071	0.849444	0.621413	120.078	0.736597	1
lbm	FBgn0016032	4.22896	0.629724	1	20.0226	-2.68987	0.00725571	25.1828	3.15139	0.00118151
mael	FBgn0016034	7.84954	0.48061	1	12.364	-0.725955	1	14.2945	1.12637	1
Vsp37A	FBgn0016038	52.6634	0.0187231	1	59.054	-0.367017	1	77.2144	0.381662	1
Tom40	FBgn0016041	190.403	-1.01461	0.311268	131.243	-0.194858	1	254.421	-0.809857	1
Sema-1b	FBgn0016059	866.039	3.16432	1.4236e-50	1077.29	1.23537	0.000332611	532.38	1.91233	6.67521e-08
smg	FBgn0016070	148.932	1.35173	0.0117614	146.073	1.28673	0.015547	108.933	0.061989	1
vkg	FBgn0016075	5339.49	1.27427	0.00392075	5535.8	0.9756	0.0405089	4443.87	0.29022	1
vri	FBgn0016076	797.106	0.775844	1	990.2	-0.0355459	1	1036.4	0.782947	1
wun	FBgn0016078	18.4438	1.00492	0.973781	15.2707	1.80148	0.201006	11.9164	-0.742574	1
fry	FBgn0016081	259.891	0.188276	1	238.83	0.358511	1	292.765	-0.16868	1
ATPsynCF6	FBgn0016119	215.961	1.62012	7.49374e-05	201.41	1.85744	9.34674e-07	124.398	-0.237574	1
ATPsynD	FBgn0016120	796.379	1.77535	3.1971e-09	797.699	1.59233	9.80943e-10	489.697	0.183685	1
Acer	FBgn0016122	317.884	8.25716	1.15635e-41	317.75	4.87923	3.49114e-65	13.9017	3.09328	0.00962241
Alp4	FBgn0016123	24.3402	5.15734	1.39393e-07	28.8858	1.96486	0.0287235	8.04135	2.71349	0.0794313
CaMKI	FBgn0016126	586.843	1.56929	1.32061e-05	549.145	1.79412	3.13707e-09	350.575	-0.225919	1
Cdk4	FBgn0016131	81.9642	-0.876018	0.726245	67.7967	-0.499724	1	119.976	-0.371442	1
PTP-ER	FBgn0016641	249.624	0.546408	1	195.69	1.44292	0.00324426	198.914	-0.888485	0.970182
H15	FBgn0016660	9.52668	-4.533	0.00403606	0.214557	0.654534	NA	11.9024	-4.77798	8.13061e-05
Ipp	FBgn0016672	56.3335	0.739817	1	57.7725	0.528515	1	58.0647	0.213095	1
Lectin-galC1	FBgn0016675	21.9977	-1.39767	0.701574	10.1784	0.286519	1	26.6191	-1.50216	0.681738
Nlp	FBgn0016685	1109.92	-1.66627	3.5244e-09	1012.09	-1.5468	1.16712e-09	2070.6	-0.121632	1
Nurf-38	FBgn0016687	228.584	-0.0508733	1	201.797	0.237322	1	269.869	-0.283906	1
ATPsynO	FBgn0016691	643.315	1.74416	2.22385e-06	625.491	1.74713	3.94068e-10	375.809	0.00264843	1
Past1	FBgn0016693	342.88	1.08799	0.108443	652.052	-0.911848	0.105822	701.326	1.97834	1.18086e-08
Pdp1	FBgn0016694	499.653	2.01444	0.00017029	393.934	6.77578	9.55737e-78	128.126	-4.53985	4.55965e-16
Pitslre	FBgn0016696	166.032	0.65479	1	144.944	1.06288	0.26318	144.194	-0.407176	1
Prosalpha5	FBgn0016697	145.585	-0.698395	1	177.57	-1.19417	0.0280754	277.743	0.489793	1
Ptpa	FBgn0016698	16.3633	0.540028	1	21.3504	-0.286652	1	23.7677	0.793054	1
Rab1	FBgn0016700	381.791	0.995102	0.0775498	492.733	0.00732206	1	486.09	0.981366	0.146427
Rab4	FBgn0016701	250.928	0.314484	1	223.215	0.605058	1	259.289	-0.289916	1
Reg-2	FBgn0016715	39.123	-0.772215	1	23.4847	0.531574	1	44.1817	-1.27146	0.440851
RpL29	FBgn0016726	819.927	-1.14538	0.0704699	625.563	-0.614055	1	1222.64	-0.534923	1
sba	FBgn0016754	148.454	0.320826	1	110.017	1.39403	0.00688787	124.934	-1.06291	0.450296
Usp47	FBgn0016756	627.016	0.391067	1	526.966	0.915055	0.175932	587.745	-0.524148	1
angel	FBgn0016762	25.6238	-0.423203	1	17.7922	0.552806	1	27.9895	-0.927218	1
	FBgn0016792	72.8369	0.158084	1	62.7893	0.521383	1	77.777	-0.353386	1
dos	FBgn0016794	199.42	1.59259	7.93754e-05	364.965	-0.596489	1	352.875	2.17079	2.03065e-11
fz2	FBgn0016797	179.402	2.07908	2.98921e-05	167.868	2.4008	2.51128e-10	76.982	-0.297211	1
Stat92E	FBgn0016917	2253.59	-0.0926428	1	1462.61	1.39052	1.25863e-05	2015.73	-1.47443	0.000189256
Pino	FBgn0016926	613.567	2.33103	4.49897e-10	737.034	1.04259	0.0518741	446.582	1.2567	0.144473
Dyrk2	FBgn0016930	486.744	3.06381	6.09341e-24	485.841	2.70325	3.80361e-17	150.312	0.338164	1
l(2)k10201	FBgn0016970	8.5576	0.444122	1	7.42877	0.798333	1	8.13302	-0.284912	1
spen	FBgn0016977	3567.39	0.369751	1	2462.08	1.93268	1.08845e-16	2664.87	-1.55166	0.000166885
snRNP-U1-70K	FBgn0016978	156.825	-0.48765	1	164.72	-0.672205	1	249.883	0.182335	1
smid	FBgn0016983	273.829	-1.59814	0.0036947	202.96	-1.05722	0.141884	443.202	-0.542534	1
sktl	FBgn0016984	236.137	0.968019	0.224781	326.969	-0.204638	1	331.8	1.16332	0.0649186
cag	FBgn0017414	38.6099	0.547606	1	53.4292	-0.481393	1	61.1692	1.02643	0.793319
ari-1	FBgn0017418	801.069	1.55209	3.49351e-06	712.412	2.11215	1.26098e-12	436.292	-0.559741	1
CG5989	FBgn0017429	27.9556	-0.0505677	1	29.0453	-0.219361	1	38.6065	0.164069	1
Nelf-E	FBgn0017430	10.2212	-0.595559	1	16.1889	-1.54997	0.333319	23.8668	0.886906	1
Ubc84D	FBgn0017456	4.51012	4.80966	0.00654086	4.37991	4.78023	0.00509849	0	NA	NA
U2af38	FBgn0017457	45.423	-1.16572	0.327842	34.9471	-0.663914	1	68.5853	-0.491933	1
T3dh	FBgn0017482	14.602	0.914569	1	16.8235	0.327247	1	16.1744	0.554158	1
RpS3A	FBgn0017545	7031.84	-0.868084	0.1782	6454.2	-0.741104	0.515817	11114.2	-0.129923	1
Rga	FBgn0017550	126.268	0.319347	1	118.934	0.396782	1	139.903	-0.0819908	1
Rca1	FBgn0017551	26.1974	-0.269087	1	20.8776	0.284945	1	30.5554	-0.530727	1
Pdk	FBgn0017558	513.874	1.138	0.130531	553.292	0.701071	0.843579	483.323	0.423755	1
Ork1	FBgn0017561	15.7383	6.74376	6.58548e-07	15.2694	6.67715	5.77954e-07	0	NA	NA
ND-75	FBgn0017566	394.315	1.84269	4.98235e-08	386.622	1.7848	1.30197e-10	222.939	0.0609962	1
ND-23	FBgn0017567	123.453	3.24126	1.984e-12	130.278	2.32534	9.51702e-08	43.002	0.903295	1
Mo25	FBgn0017572	170.146	0.138191	1	296.507	-1.27029	0.000829644	378.99	1.39911	0.000433878
Mcm5	FBgn0017577	92.8052	-4.11185	2.03955e-08	28.8051	-2.33562	0.0134934	143.798	-1.74711	0.0493829
Max	FBgn0017578	149.656	0.616251	1	115.484	1.65872	0.00048876	111.801	-1.03211	0.480643
RpL14	FBgn0017579	1389.23	-1.00217	0.155612	1162.07	-0.669973	0.993839	2126.87	-0.337883	1
Lk6	FBgn0017581	7075.71	1.26718	0.000250315	5360.46	3.25238	2.1609e-59	3322.59	-1.969	1.16364e-08
COX5A	FBgn0019624	695.487	1.92654	2.5572e-11	671.073	1.97446	1.0458e-14	363.263	-0.047814	1
Atu	FBgn0019637	67.8038	-0.943741	0.610051	62.1286	-0.825401	0.860548	109.764	-0.121617	1
Dat	FBgn0019643	33.3605	2.03357	0.00606192	28.5552	3.37423	1.90775e-06	11.1585	-1.22686	0.941833
ATPsynB	FBgn0019644	473.437	1.76064	4.55469e-05	451.791	1.89078	8.87793e-13	261.482	-0.119001	1
roX1	FBgn0019661	173.322	0.0411191	NA	116.066	1.49415	0.00321897	147.52	-0.897745	NA
qm	FBgn0019662	95.8408	0.200166	1	112.812	-0.355641	1	141.084	0.533282	1
lok	FBgn0019686	21.7956	-0.149997	1	15.5591	0.864921	1	21.6262	-0.966438	1
colt	FBgn0019830	75.6344	0.957613	0.612877	81.3163	0.584273	1	75.1664	0.37003	1
Letm1	FBgn0019886	257.248	0.490797	1	296.954	-0.0618738	1	337.298	0.533791	1
Smg5	FBgn0019890	288.426	0.250997	1	185.78	2.14443	7.24174e-10	213.922	-1.87394	0.000102762
Surf4	FBgn0019925	262.209	-0.820738	0.730308	276.058	-0.996368	0.0881527	455.411	0.172678	1
Ser7	FBgn0019929	18.6561	6.9722	1.8197e-07	18.1208	6.91185	1.42537e-07	0	NA	NA
SamDC	FBgn0019932	123.085	0.448627	1	121.08	0.424537	1	133.678	0.030083	1
RpS20	FBgn0019936	1156.95	-1.05611	0.0185907	877.504	-0.49538	1	1676.44	-0.562639	1
RpI1	FBgn0019938	208.655	-1.0481	0.346326	113.351	0.477583	1	241.321	-1.50331	0.0122409
Psn	FBgn0019947	110.424	-0.0345616	1	135.659	-0.646787	1	180.784	0.604883	1
	FBgn0019948	234.047	1.10918	0.0446694	214.94	1.36991	0.00190065	172.722	-0.257733	1
Cdk9	FBgn0019949	27.3445	-1.11521	0.646248	21.8197	-0.702571	1	42.062	-0.406792	1
Orct	FBgn0019952	45.3869	0.13089	1	177.742	-2.7492	1.53351e-16	231.806	2.82726	4.34903e-10
ND-42	FBgn0019957	298.222	1.73505	6.28666e-07	295.267	1.62426	8.78024e-07	182.292	0.112401	1
Mitofilin	FBgn0019960	238.421	1.02829	0.107682	251.836	0.696369	0.983935	226.079	0.329688	1
Khc-73	FBgn0019968	421.083	1.85446	2.65449e-08	412.333	1.79743	4.58375e-11	236.318	0.0593513	1
Drice	FBgn0019972	52.5762	-0.413792	1	84.6171	-1.5167	0.00644236	121.222	1.09337	0.263976
Gs1l	FBgn0019982	26.0097	2.55806	0.00402721	23.7604	3.5025	6.7172e-06	6.65191	-0.745498	1
Gcn2	FBgn0019990	88.0236	0.0648111	1	92.9704	-0.173654	1	119.708	0.236475	1
Ppox	FBgn0020018	37.8527	-0.841196	1	53.8468	-1.61568	0.0433712	84.7764	0.758449	1
Cbl	FBgn0020224	151.156	0.0529001	1	146.587	0.0433948	1	190.351	0.00660214	1
ATPsyngamma	FBgn0020235	321.562	1.74153	1.59403e-05	326.749	1.48898	7.53238e-06	205.745	0.256072	1
ATPCL	FBgn0020236	508.287	0.356776	1	444.879	0.727613	0.843069	503.582	-0.365928	1
14-3-3epsilon	FBgn0020238	4361.56	-0.531557	1	5320.47	-1.05203	0.00219048	8023.7	0.514965	1
stck	FBgn0020249	218.651	-0.102594	1	425.189	-1.65368	1.93157e-07	569.695	1.54097	6.40223e-06
sfl	FBgn0020251	177.881	0.781458	0.851661	155.411	1.25163	0.0174613	143.454	-0.460495	1
Ran	FBgn0020255	1867.91	-1.20114	0.0105799	2199.64	-1.58639	4.17305e-11	3829.96	0.379295	1
Ppa	FBgn0020257	267.936	-4.21831	7.12768e-21	97.5424	-2.70045	2.98307e-08	438.618	-1.51091	0.0124512
pcm	FBgn0020261	74.9297	-0.799055	0.973997	59.6588	-0.331001	1	105.131	-0.469719	1
mspo	FBgn0020269	17.1985	-6.108	1.98816e-05	6.64507	-4.87974	0.00206192	30.8979	-1.19094	0.853098
mre11	FBgn0020270	47.4097	-0.622887	1	35.5716	0.0542572	1	59.791	-0.671301	1
mst	FBgn0020272	29.2698	-1.09373	0.658507	47.5747	-2.0545	0.00362389	75.992	0.933302	0.982023
lush	FBgn0020277	3.55924	3.31333	0.112928	4.19826	1.60095	0.650466	1.37295	0.943832	NA
loco	FBgn0020278	134.215	0.853816	0.841807	261.093	-1.08016	0.0613959	295.21	1.90562	6.31432e-05
lig	FBgn0020279	578.875	-0.68563	1	476.364	-0.279495	1	799.792	-0.403332	1
drongo	FBgn0020304	702.671	2.05207	1.74796e-09	830.217	0.965984	0.0624373	544.256	1.07486	0.158288
dbe	FBgn0020305	48.3484	-0.505556	1	37.2056	0.122875	1	59.4845	-0.613426	1
dom	FBgn0020306	1364.47	-0.234208	1	784.262	1.78124	4.03817e-08	1175.28	-1.99203	4.65466e-07
crol	FBgn0020309	635.305	-0.298164	1	520.858	0.169216	1	772.211	-0.467267	1
CG4050	FBgn0020312	117.588	-0.143858	1	121.523	-0.312338	1	167.336	0.169298	1
Rpt6	FBgn0020369	151.256	-0.660774	1	191.262	-1.24021	0.0133671	295.557	0.57435	1
TppII	FBgn0020370	269.579	-0.455732	1	221.131	-0.00416906	1	344.61	-0.449458	1
TM4SF	FBgn0020372	76.2639	-2.67128	2.87634e-06	34.5678	-1.30889	0.313361	117.641	-1.33739	0.278324
Sr-CIII	FBgn0020376	52.1877	-7.55073	1.75318e-08	1.69545	-2.71827	NA	68.3412	-4.32059	3.35059e-07
Rfx	FBgn0020379	119.118	1.34678	0.077674	99.6483	2.26049	1.99915e-06	65.7439	-0.895666	1
Dredd	FBgn0020381	71.6241	0.568098	1	61.7607	1.0083	0.496241	64.0334	-0.431738	1
pug	FBgn0020385	89.5289	4.07751	1.20242e-12	97.3256	2.44999	2.94287e-08	25.1183	1.57208	0.320164
Pdk1	FBgn0020386	433.664	1.58866	5.40574e-06	461.347	1.11779	0.00958739	329.236	0.466055	1
Gcn5	FBgn0020388	64.8032	0.137938	1	60.4888	0.264644	1	75.4044	-0.127464	1
Papss	FBgn0020389	111.973	-2.17788	0.00208127	118.163	-2.35772	6.09645e-09	249.349	0.138952	1
Nmt	FBgn0020392	100.208	-1.45909	0.0176506	142.1	-2.15161	9.44547e-09	246.421	0.681499	1
asun	FBgn0020407	23.1871	-0.0962891	1	31.0387	-0.882541	0.933009	42.1786	0.745679	1
JIL-1	FBgn0020412	368.252	-0.158907	1	288.744	0.484898	1	407.366	-0.641802	1
Idgf3	FBgn0020414	951.4	0.653984	1	780.749	1.39753	0.000177902	750.026	-0.7154	1
Idgf2	FBgn0020415	1120.3	1.49636	0.0740516	862.005	3.8647	1.61122e-81	440.009	-2.24534	0.000383962
Idgf1	FBgn0020416	345.862	4.42731	1.03381e-29	356.792	3.1772	9.23011e-34	65.8415	1.2277	0.457911
Fak	FBgn0020440	152.521	0.273939	1	162.137	-0.00504437	1	195.513	0.275951	1
Elf	FBgn0020443	1178.09	-1.01016	0.134767	1107.57	-0.941762	0.0472558	1963.12	-0.0706789	1
E23	FBgn0020445	156.874	0.00942115	NA	304.816	-1.57503	0.000916228	403.581	1.08185	1
Dad	FBgn0020493	191.633	0.873944	0.639332	138.608	2.71565	7.33141e-14	109.476	-1.80587	0.00222165
CtBP	FBgn0020496	1601.67	-0.507681	1	1040.28	0.683986	0.987454	1726.62	-1.17888	0.0519521
emb	FBgn0020497	345.393	-0.428464	1	304.491	-0.172209	1	465.133	-0.254242	1
CLIP-190	FBgn0020503	682.637	1.72691	0.000143923	531.74	4.52231	1.37452e-69	229.662	-2.73928	7.60953e-12
Abi	FBgn0020510	185.597	0.442786	1	223.752	-0.218743	1	259.54	0.649664	1
ade5	FBgn0020513	433.512	1.686	1.10481e-07	435.836	1.49643	7.38123e-05	280.343	0.187193	1
snoRNA:Me28S-G764	FBgn0020518	2.33435	2.59156	0.337899	2.80561	1.26929	0.93639	1.19318	0.872362	NA
kraken	FBgn0020545	53.5117	1.35116	0.299195	46.0992	2.15819	0.000566114	29.5348	-0.731736	1
SA	FBgn0020616	63.3356	-0.546373	1	56.5026	-0.327307	1	89.3524	-0.217319	1
Rack1	FBgn0020618	1425.25	-1.17528	0.00630487	1275.56	-1.00571	0.00744379	2386.6	-0.175799	1
RN-tre	FBgn0020620	509.266	1.10906	0.0130099	518.117	0.897509	0.244203	444.131	0.206309	1
Pkn	FBgn0020621	431.63	1.54994	1.98754e-05	436.673	1.33037	0.000187983	303.417	0.218123	1
Pi3K21B	FBgn0020622	287.298	-0.460141	1	248.587	-0.16957	1	386.53	-0.292007	1
Osbp	FBgn0020626	119.797	0.237112	1	112.878	0.340977	1	135.238	-0.103855	1
Mcm7	FBgn0020633	35.6416	-3.99009	1.6566e-06	10.6781	-2.12768	0.13414	54.6124	-1.81772	0.0172007
Lcp65Ab2	FBgn0020643	18.2704	-5.98201	0.000143743	0.237934	-0.475721	NA	23.57	-4.36005	0.000990179
Lcp65Ab1	FBgn0020644	20.2217	-6.07279	0.000123763	0.341751	-0.672851	NA	26.2784	-4.23724	0.000713191
KrT95D	FBgn0020647	355.705	1.54562	0.00750981	588.927	-0.368923	1	553.594	1.87643	0.000218694
Trxr-1	FBgn0020653	220.003	0.409549	1	266.733	-0.249984	1	311.812	0.649125	1
ArfGAP1	FBgn0020655	73.4967	-0.00807302	1	74.3647	-0.11839	1	97.777	0.110438	1
eIF-4B	FBgn0020660	512.996	0.329757	1	539.562	0.0869543	1	633.369	0.241165	1
Atet	FBgn0020762	326.21	1.87097	0.000220324	284.357	2.78861	5.30643e-21	137.007	-0.892384	1
Alas	FBgn0020764	203.692	1.32907	0.0753618	188.74	1.58997	3.57886e-05	135.284	-0.247484	1
	FBgn0020766	35.6528	-0.0602806	1	31.1122	0.286367	1	41.4613	-0.337449	1
Spred	FBgn0020767	83.9935	1.12203	0.21714	81.6034	1.10112	0.191051	68.1369	0.0142804	1
Su(z)12	FBgn0020887	191.22	-0.236715	1	148.127	0.430776	1	215.553	-0.665659	1
Scp1	FBgn0020908	66.3749	5.75625	4.08186e-13	64.1308	5.78005	2.43292e-15	2.75218	-0.15323	NA
Rtc1	FBgn0020909	31.4908	-0.597263	1	23.1884	0.117197	1	39.2374	-0.694722	1
RpL3	FBgn0020910	1771.95	-0.868908	0.295987	1559.08	-0.644798	1	2717.55	-0.228031	1
Dgkepsilon	FBgn0020930	50.4892	-0.34635	1	44.0441	-0.0595314	1	65.7291	-0.285443	1
SerRS-m	FBgn0021750	35.6779	-0.992515	0.768854	31.9286	-0.80593	1	57.3304	-0.189051	1
chb	FBgn0021760	285.561	-0.286168	1	357.968	-0.899099	0.200548	507.473	0.604222	1
Nup154	FBgn0021761	136.668	-1.39689	0.00727581	154.121	-1.67725	0.000235022	281.252	0.274432	1
sdk	FBgn0021764	146.917	1.62965	0.00472181	117.392	3.39892	1.66005e-16	58.9413	-1.73175	0.0283326
scu	FBgn0021765	309.618	-0.00699042	1	314.16	-0.131647	1	414.661	0.120801	1
nudC	FBgn0021768	235.859	-1.23116	0.0120024	266.001	-1.52714	5.82126e-05	471.281	0.290673	1
Tapdelta	FBgn0021795	332.385	-1.133	0.0709507	298.008	-0.962252	0.228741	551.088	-0.173195	1
Tor	FBgn0021796	219.125	-0.597313	1	237.041	-0.848742	0.490734	369.766	0.244663	1
Reph	FBgn0021800	86.239	1.56241	0.04095	66.753	3.97731	9.04101e-14	31.8244	-2.21513	0.0459005
Vps28	FBgn0021814	49.4619	0.764096	1	74.8433	-0.535748	1	81.5347	1.27153	0.251323
cnk	FBgn0021818	151.65	-0.265184	1	148.146	-0.297702	1	214.37	0.0257073	1
DCTN2-p50	FBgn0021825	51.5769	-0.390951	1	60.6784	-0.842741	0.832785	88.7079	0.447185	1
l(2)k14710	FBgn0021847	42.5057	0.332388	1	40.6323	0.359343	1	47.409	-0.0266239	1
l(2)k14505	FBgn0021856	87.1227	-0.261846	1	87.6511	-0.363051	1	125.834	0.095598	1
Xbp1	FBgn0021872	748.209	0.851968	0.291154	758.345	0.681741	0.911809	723.757	0.167539	1
Nle	FBgn0021874	30.11	-0.593471	1	17.8953	0.845328	1	31.4144	-1.37978	0.426199
Zfrp8	FBgn0021875	19.3884	0.461511	1	15.2568	1.27201	0.616419	16.1456	-0.774735	1
ytr	FBgn0021895	765.943	-1.35257	0.000100084	641.774	-1.04884	0.013664	1273.85	-0.306827	1
RFeSP	FBgn0021906	242.301	3.05886	8.63419e-20	234.215	3.10455	1.34581e-26	64.5244	-0.0478165	1
Coprox	FBgn0021944	75.6765	-1.92109	0.0332507	101.664	-2.49528	2.17366e-06	190.755	0.543877	1
ND-PDSW	FBgn0021967	203.913	1.50156	0.000923336	201.537	1.39908	0.000563663	141.154	0.0981379	1
l(2)k09913	FBgn0021979	187.973	0.276656	1	218.466	-0.251333	1	266.028	0.50812	1
Rs1	FBgn0021995	121.946	-0.650068	1	78.8768	0.494248	1	137.885	-1.13281	0.208982
eIF-3p40	FBgn0022023	474.081	-0.549888	1	412.487	-0.271674	1	656.684	-0.279488	1
Vps25	FBgn0022027	22.207	-1.21267	0.624087	17.5432	-0.767749	1	34.4396	-0.427664	1
l(2)k01209	FBgn0022029	79.3526	-0.603533	1	48.659	0.758953	1	84.7095	-1.3445	0.136029
Nnp-1	FBgn0022069	213.923	-1.29519	0.0497768	179.793	-0.987696	0.236754	351.226	-0.307378	1
Vha36-1	FBgn0022097	236.337	0.170517	1	281.458	-0.389292	1	351.24	0.555738	1
l(2)k05819	FBgn0022153	247.387	-0.669291	1	255.419	-0.811211	0.575046	408.812	0.13815	1
Gpo-1	FBgn0022160	324.706	5.01101	4.21454e-40	308.323	7.24708	5.06036e-55	13.3243	-1.9232	0.322017
Cas	FBgn0022213	225.431	-1.28447	0.038169	221.218	-1.30068	0.0033297	410.811	0.0137139	1
ubl	FBgn0022224	17.7486	-0.20893	1	18.1341	-0.311671	1	25.2162	0.0968486	1
lolal	FBgn0022238	663.463	0.139765	1	492.731	1.1172	0.00975675	607.315	-0.970699	0.270777
	FBgn0022246	11.6491	-1.73093	0.338693	8.10337	-1.05919	0.976623	18.8922	-0.630662	1
l(2)09851	FBgn0022288	49.3455	-1.013	0.595848	40.5317	-0.625189	1	74.5435	-0.382982	1
dnk	FBgn0022338	44.3859	-1.17772	0.459543	25.3345	0.0983357	1	55.3417	-1.24355	0.417624
CG3760	FBgn0022343	345.15	-1.14771	0.0644741	366	-1.32442	0.00118714	647.243	0.172829	1
CG10340	FBgn0022344	147.767	0.296879	1	153.436	0.091492	1	182.134	0.202061	1
CG1910	FBgn0022349	1107.46	-1.06061	0.013832	711.686	-0.0624115	1	1435.15	-0.996438	0.0496022
Tsf1	FBgn0022355	72.5803	4.97931	1.42059e-10	69.4337	6.22755	1.18302e-16	3.42374	-0.709261	1
Sodh-2	FBgn0022359	27.7939	-2.83033	0.00525824	3.84594	1.76842	0.553532	32.1939	-4.24562	1.02392e-05
Pur-alpha	FBgn0022361	350.122	0.819982	0.754459	372.271	0.474509	1	367.461	0.334358	1
Pka-R2	FBgn0022382	305.983	2.51691	8.63163e-15	259.943	5.25578	2.76881e-58	65.2525	-2.66036	3.89768e-06
D19B	FBgn0022699	48.0024	-0.112379	1	41.9	0.20204	1	57.4274	-0.307649	1
Cht2	FBgn0022702	30.4306	-1.83258	0.110077	76.9474	-3.42427	6.64291e-11	123.533	1.54295	0.00696699
Adk1	FBgn0022709	74.14	4.09586	4.99135e-15	71.7005	4.04924	2.60517e-16	10.7126	-0.0377865	1
Ac13E	FBgn0022710	351.958	5.9646	4.5576e-73	344.672	5.2837	2.68571e-75	17.4409	0.640702	1
	FBgn0022720	106.325	-0.850659	0.77095	93.1128	-0.627565	1	162.542	-0.226308	1
Taf8	FBgn0022724	13.2959	-0.532599	1	12.477	-0.473977	1	19.8318	-0.0506616	1
Sin3A	FBgn0022764	948.203	-0.250636	1	634.487	0.968576	0.0365345	940.799	-1.21459	0.00509436
Pp2C1	FBgn0022768	439.987	1.03199	0.290562	374.533	1.69587	7.70432e-07	301.222	-0.659512	1
Orc1	FBgn0022772	35.5115	-1.88072	0.0281685	14.3288	-0.00390013	1	45.2747	-1.8027	0.047945
Oat	FBgn0022774	107.676	-1.19541	0.278251	478.295	-3.81525	6.21168e-51	684.116	2.55514	2.09674e-09
Hira	FBgn0022786	74.4299	-1.38783	0.0852352	97.8444	-1.97185	1.7733e-05	172.192	0.573517	1
Hel89B	FBgn0022787	626.142	0.940735	0.542057	593.583	1.04192	0.0188608	530.468	-0.102832	1
Df31	FBgn0022893	2878.55	-3.22154	2.06192e-38	1940	-2.63099	1.27976e-37	5513.65	-0.591048	1
D19A	FBgn0022935	46.8346	0.150857	1	49.4987	-0.105776	1	62.3562	0.256155	1
CycH	FBgn0022936	14.4967	-1.22662	0.724193	16.9375	-1.59748	0.263576	30.1643	0.359488	1
Cbp80	FBgn0022942	135.807	-1.18956	0.120394	143.815	-1.35921	0.017284	256.853	0.163019	1
Cbp20	FBgn0022943	162.758	-0.548592	1	155.239	-0.505752	1	243.556	-0.0433647	1
yps	FBgn0022959	614.902	-0.535702	1	436.426	0.336779	1	717.375	-0.864807	0.648956
vimar	FBgn0022960	103	0.386862	1	121.268	-0.170446	1	140.805	0.55128	1
qkr58E-3	FBgn0022984	86.06	-0.402271	1	83.7342	-0.422606	1	126.464	0.0150177	1
qkr58E-2	FBgn0022985	176.474	0.0437055	1	173.22	0.0226068	1	223.58	0.0203244	1
qkr58E-1	FBgn0022986	100.618	-1.44473	0.0529001	95.6387	-1.4178	0.0195756	186.879	-0.038649	1
qkr54B	FBgn0022987	171.778	0.654338	1	147.643	1.14276	0.0677355	145.678	-0.485263	1
mth	FBgn0023000	140.504	1.13083	0.329502	205.955	-0.253799	1	203.381	1.36409	0.0655466
CRMP	FBgn0023023	17.3064	1.47914	0.421175	14.9678	2.25386	0.0506011	8.53803	-0.650496	1
Clk	FBgn0023076	90.7103	9.12773	4.59145e-14	88.1291	9.05239	2.76309e-14	0	NA	NA
gek	FBgn0023081	163.692	-0.14308	1	154.487	-0.0596884	1	213.477	-0.0825242	1
fray	FBgn0023083	160.17	0.813347	0.845752	194.219	0.0504733	1	200.369	0.749211	1
cyc	FBgn0023094	52.5108	1.93178	0.00244952	70.9438	0.40738	1	53.9873	1.49403	0.0817608
caps	FBgn0023095	34.7893	1.5977	0.108813	31.2469	2.09106	0.0103958	18.2331	-0.467316	1
bon	FBgn0023097	126.75	-0.00486112	1	103.274	0.539387	1	136.717	-0.538226	1
aay	FBgn0023129	84.1768	2.50008	2.24991e-07	155.486	-0.315554	1	129.793	2.76792	6.5896e-10
a6	FBgn0023130	26.2619	-0.63937	1	20.873	-0.127229	1	34.7445	-0.497009	1
Uba1	FBgn0023143	1462.2	-0.891501	0.185229	1395.03	-0.852923	0.166551	2396.37	-0.0421588	1
SmD3	FBgn0023167	41.5405	-1.05654	0.606104	33.0245	-0.615992	1	62.361	-0.433323	1
AMPKalpha	FBgn0023169	120.706	0.828485	0.730703	119.395	0.747867	0.906754	114.504	0.0753706	1
RpL39	FBgn0023170	489.206	-1.17695	0.0433429	381.836	-0.701856	0.935798	745.69	-0.476512	1
rnh1	FBgn0023171	46.6219	0.402784	1	37.6227	1.11729	0.430511	40.9498	-0.695263	1
RhoGEF2	FBgn0023172	1006.29	0.963305	0.256036	987.8	0.915166	0.0862719	887.559	0.043314	1
Prosbeta2	FBgn0023174	108.3	-0.167947	1	150.108	-1.00466	0.226579	204.332	0.822238	1
Prosalpha7	FBgn0023175	294.962	-1.03978	0.122549	311.874	-1.2217	0.00543465	541.398	0.179096	1
Pp4-19C	FBgn0023177	42.6528	-0.770063	1	40.0886	-0.686701	1	66.8519	-0.0898588	1
Orc6	FBgn0023180	6.81825	-1.71865	0.497971	3.30259	-0.323983	1	9.24526	-1.20571	1
Orc4	FBgn0023181	23.0886	-1.24512	0.556562	19.2223	-0.912053	0.975611	37.4845	-0.332252	1
EloB	FBgn0023212	327.504	0.833948	0.496822	347.072	0.497785	1	340.114	0.328704	1
eIF4G	FBgn0023213	2048.24	-0.421526	1	1561.36	0.255724	1	2430.46	-0.669945	1
edl	FBgn0023214	137.609	3.29832	9.90127e-08	230.509	0.161969	1	158.984	3.03492	8.78741e-07
Mnt	FBgn0023215	393.419	0.405319	1	272.306	1.95952	4.35387e-07	290.675	-1.52402	0.0627289
Parg	FBgn0023216	49.9897	-1.12515	0.501717	41.0295	-0.763674	1	78.1737	-0.358681	1
Dap160	FBgn0023388	341.815	0.454004	1	632.735	-1.19981	0.000696462	765.264	1.62691	0.000398393
B4	FBgn0023407	229.085	2.46998	1.88098e-09	273.653	1.12649	0.0170091	158.163	1.30849	0.13978
	FBgn0023423	377.576	0.411013	1	425.047	-0.0515891	1	492.852	0.453877	1
fus	FBgn0023441	95.6007	2.56367	0.00722093	85.833	3.70011	1.7072e-13	23.8591	-0.927014	1
Rbcn-3A	FBgn0023458	212.083	0.252803	1	202.5	0.311765	1	242.324	-0.0572719	1
Taldo	FBgn0023477	106.415	0.616051	1	96.8089	0.885695	0.536466	97.6602	-0.260478	1
teq	FBgn0023479	488.463	5.44427	1.45971e-58	512.63	3.25293	8.83548e-37	76.3963	2.16957	6.31432e-05
Es2	FBgn0023506	26.2002	0.30601	1	25.0651	0.325406	1	29.5716	-0.0252939	1
D2hgdh	FBgn0023507	118.101	3.80114	0.0113241	112.233	5.06647	5.27134e-28	10.92	-0.662705	1
Ocrl	FBgn0023508	93.3128	0.237447	1	91.4978	0.207257	1	110.492	0.0301694	1
mip130	FBgn0023509	76.8819	-1.095	0.301817	52.795	-0.29244	1	105.42	-0.798771	1
Rbcn-3B	FBgn0023510	258.243	0.8947	0.436662	275.348	0.533878	1	263.878	0.352127	1
Edem1	FBgn0023511	85.4056	-0.818493	1	104.837	-1.32332	0.0562651	168.781	0.500195	1
eIF2B-epsilon	FBgn0023512	50.7131	-0.981136	0.619952	45.9239	-0.822044	0.964319	81.9852	-0.160945	1
CG14803	FBgn0023513	23.5319	-2.36594	0.0609553	12.0661	-1.24794	0.771996	37.0304	-1.12316	0.781496
CG14805	FBgn0023514	101.283	-0.32912	1	108.505	-0.563327	1	156.977	0.2283	1
CG14814	FBgn0023515	61.0851	-1.5315	0.36194	25.482	0.435799	1	72.6237	-1.91968	0.0304467
Pgam5	FBgn0023517	44.4673	-1.62018	0.0700008	39.8897	-1.46581	0.120657	81.6089	-0.154144	1
trr	FBgn0023518	146.44	-0.388561	1	119.274	0.0834439	1	182.704	-0.467863	1
mRpL16	FBgn0023519	25.2894	-0.432828	1	26.0955	-0.545392	1	38.8926	0.106853	1
CG3857	FBgn0023520	16.0279	-1.03816	0.895737	12.495	-0.582228	1	23.9218	-0.433013	1
CG3587	FBgn0023521	11.5115	-0.314171	1	8.88129	0.293115	1	13.4597	-0.578303	1
CG11596	FBgn0023522	146.749	-1.2471	0.0390582	126.013	-0.988931	0.288311	242.303	-0.253368	1
CG3191	FBgn0023525	7.46733	4.25679	0.00632907	7.2999	4.14844	0.00659395	0.651775	0.0410493	NA
CG2865	FBgn0023526	597.797	-1.11324	0.0564443	282.753	0.856115	0.510481	657.316	-1.94569	3.67821e-05
CG3071	FBgn0023527	36.2264	-0.141499	1	31.2017	0.218625	1	43.2336	-0.352319	1
CG2924	FBgn0023528	516.063	0.279186	1	427.211	0.841182	0.443535	499.086	-0.556887	1
CG2918	FBgn0023529	1316.49	-0.799814	0.75175	1091.11	-0.426083	1	1889.73	-0.371159	1
CG3156	FBgn0023536	20.8788	0.331459	1	26.2178	-0.354612	1	30.8654	0.657744	1
CG17896	FBgn0023537	280.297	-0.0578251	1	179.532	1.54086	0.000277021	241.603	-1.54901	0.0424424
CG3630	FBgn0023540	172.003	3.38545	1.64772e-20	154.214	6.33811	1.27584e-35	21.0579	-2.7562	0.00665586
Nmd3	FBgn0023542	82.025	0.431009	1	80.8612	0.40634	1	89.4848	0.0329075	1
CG4406	FBgn0023545	32.3494	0.448528	1	41.2659	-0.321038	1	47.4425	0.746563	1
Mct1	FBgn0023549	172.672	2.92199	0.000122963	317.11	-0.177555	1	246.77	2.94505	6.02325e-05
CG18031	FBgn0023550	17.2442	3.74415	0.00762037	18.7288	2.25529	0.019829	5.48788	1.04137	1
Ac78C	FBgn0024150	13.7907	-1.92138	0.263177	28.7504	-3.18889	0.000112512	48.5545	1.19245	0.458793
wit	FBgn0024179	21.1037	2.87064	0.00104343	18.7112	4.53434	3.40886e-06	4.1204	-1.3494	0.99626
vig	FBgn0024183	818.28	-0.34959	1	554.906	0.766422	0.547685	854.017	-1.10442	0.10235
syd	FBgn0024187	101.518	1.81805	0.000273358	156.219	-0.0490223	1	132.963	1.82242	0.00644906
san	FBgn0024188	133.404	-0.316005	1	145.932	-0.606769	1	210.098	0.287848	1
rasp	FBgn0024194	11.3273	-1.64635	0.509418	13.4875	-2.02606	0.133613	25.6514	0.315149	1
robl	FBgn0024196	33.688	-0.541923	1	31.9554	-0.474814	1	49.8479	-0.0674662	1
IKKbeta	FBgn0024222	187.244	1.42217	0.0293688	186.023	1.29015	0.0326991	136.017	0.125766	1
aurB	FBgn0024227	16.09	-3.48796	0.0112453	5.12379	-1.75652	0.526199	24.4156	-1.65145	0.367734
Hs2st	FBgn0024230	50.1145	-0.243998	1	51.0202	-0.38167	1	72.84	0.137951	1
gbb	FBgn0024234	77.587	0.368168	1	93.6335	-0.261373	1	110.476	0.620298	1
foi	FBgn0024236	503.643	1.08327	0.04002	660.696	0.0167118	1	638.659	1.05588	0.115962
Fim	FBgn0024238	154.48	1.70717	0.000571495	288.258	-0.588105	1	273.705	2.27791	7.3443e-11
dnt	FBgn0024245	24.7637	-1.70158	0.173366	70.4161	-3.49306	2.47055e-09	110.076	1.74848	0.0110297
chico	FBgn0024248	218.989	1.15448	0.0437442	192.45	1.66397	6.27267e-05	146.843	-0.505998	1
brk	FBgn0024250	123.222	0.0250397	1	111.72	0.213097	1	146.324	-0.187521	1
WASp	FBgn0024273	71.1067	0.299887	1	80.3745	-0.164983	1	97.0576	0.457383	1
trio	FBgn0024277	261.066	0.0297675	1	804.192	-2.35288	0.00113323	1053.02	2.34165	1.80784e-05
Srp54	FBgn0024285	170.529	-1.12434	0.0704875	230.085	-1.77382	6.55188e-08	384.124	0.643214	1
Sodh-1	FBgn0024289	32.0111	5.53641	1.41786e-08	30.5963	6.28923	1.00753e-07	1.37997	-0.575871	NA
Sirt1	FBgn0024291	163.196	1.06416	0.220457	183.686	0.47888	1	168.75	0.576154	1
Spn43Ab	FBgn0024293	160.963	6.9539	1.50658e-29	156.793	6.6489	2.07732e-32	3.20457	0.299382	1
Plap	FBgn0024314	151.155	-0.904234	0.503072	172.391	-1.24008	0.025797	285.193	0.330462	1
Picot	FBgn0024315	31.1573	1.57118	0.264785	24.9084	3.37557	1.83496e-05	11.9889	-1.55254	0.658864
Npc1a	FBgn0024320	903.015	0.0144815	1	804.703	0.27726	1	1049.8	-0.254159	1
NK7,1	FBgn0024321	62.6792	-0.246508	1	34.5943	2.02278	0.0265098	51.969	-2.13486	0.0311678
Mkk4	FBgn0024326	290.719	-0.383712	1	364.639	-0.983753	0.0887932	529.381	0.594703	1
Mekk1	FBgn0024329	140.482	-0.896153	0.570889	150.574	-1.11418	0.113542	253.257	0.210551	1
MED6	FBgn0024330	26.8322	-0.239345	1	23.775	0.0217701	1	33.9257	-0.246447	1
Mcm3	FBgn0024332	35.8409	-2.98532	0.000201446	13.1254	-1.27392	0.648404	53.1786	-1.67316	0.0832988
Hop	FBgn0024352	770.41	-1.11586	0.0285502	871.392	-1.42851	5.58926e-07	1509.92	0.309053	1
Tsp2A	FBgn0024361	9.76632	0.428112	1	17.2579	-1.08677	0.835889	21.1299	1.39728	0.765205
CG11412	FBgn0024362	178.697	0.381231	1	162.5	0.600079	1	183.993	-0.217468	1
CG11417	FBgn0024364	108.393	-0.988687	0.466053	60.5408	0.473423	1	125.329	-1.44276	0.0337498
CG12773	FBgn0024365	200.763	-0.905098	0.362959	289.507	-1.70907	4.40546e-08	459.565	0.797595	0.882202
E2f2	FBgn0024371	35.602	0.382845	1	50.4681	-0.637032	1	59.94	0.997232	0.830704
Dlc90F	FBgn0024432	331.846	-1.06521	0.182965	341.767	-1.19632	0.00875525	601.863	0.123252	1
Bin1	FBgn0024491	111.212	1.23693	0.213625	110.639	1.14323	0.0923855	86.5897	0.102842	1
Sec13	FBgn0024509	208.67	-0.693574	1	231.649	-0.990584	0.171527	367.463	0.291848	1
dlt	FBgn0024510	48.433	0.0276155	1	69.7377	-0.9462	0.625305	91.368	0.963606	0.768503
Neos	FBgn0024542	35.8883	-0.601291	1	32.7702	-0.452843	1	52.6394	-0.145578	1
flfl	FBgn0024555	590.457	-0.181136	1	575.538	-0.196263	1	806.841	0.00951258	1
EfTuM	FBgn0024556	196.255	-0.636468	1	163.681	-0.252172	1	269.315	-0.38228	1
Dph5	FBgn0024558	43.3859	-0.915503	0.939072	27.0072	0.216656	1	52.6695	-1.11823	0.581023
fws	FBgn0024689	39.4338	-0.323087	1	37.0694	-0.215169	1	54.0566	-0.107873	1
Cpsf160	FBgn0024698	79.2334	-1.05314	0.387822	76.4037	-1.04175	0.336265	136.399	-0.0136495	1
Slip1	FBgn0024728	290.894	0.287231	1	290.447	0.193703	1	345.866	0.0892374	1
Drep1	FBgn0024732	117.279	0.0548519	1	127.639	-0.267065	1	165.258	0.318642	1
RpL10	FBgn0024733	5633.08	-0.416198	1	5734.36	-0.53356	1	8575.14	0.113049	1
PRL-1	FBgn0024734	1350.36	0.0298286	1	1119.52	0.528482	1	1461	-0.498864	1
Flo1	FBgn0024754	303.763	-0.309988	1	391.228	-0.977862	0.0701622	556.494	0.661078	1
Dbp80	FBgn0024804	96.2294	-0.473973	1	101.095	-0.653348	1	152.509	0.175359	1
DIP2	FBgn0024806	390.177	0.562488	1	425.393	0.174822	1	464.725	0.382157	1
DIP1	FBgn0024807	368.924	0.446129	1	268.786	1.72289	1.28061e-08	281.879	-1.27009	0.00891732
Crk	FBgn0024811	84.5989	0.00694811	1	113.342	-0.787688	0.866758	147.963	0.78106	1
Clc	FBgn0024814	935.254	0.585211	1	1392.98	-0.638042	1	1593.71	1.2132	0.00406306
AP-1mu	FBgn0024833	52.0856	-0.188826	1	67.5877	-0.896853	0.677353	93.5635	0.697999	1
Pcd	FBgn0024841	57.7222	-0.739353	1	53.7928	-0.660659	1	89.8614	-0.0777882	1
p38b	FBgn0024846	38.9901	-0.105796	1	41.8802	-0.375799	1	57.026	0.264354	1
kin17	FBgn0024887	53.2244	-0.466833	1	61.4487	-0.87249	0.750019	91.9847	0.400438	1
Kap-alpha1	FBgn0024889	192.595	0.523507	1	206.291	0.20557	1	226.637	0.314638	1
Taf7	FBgn0024909	67.581	-0.750897	1	75.9274	-1.08448	0.250016	122.571	0.327881	1
agt	FBgn0024912	14.4572	1.87405	0.324323	16.9639	0.983045	0.882219	10.7092	0.813051	1
Ts	FBgn0024920	27.6287	-3.17716	0.000554479	12.9671	-1.9762	0.178201	45.8969	-1.19121	0.503189
Trn	FBgn0024921	355.767	0.384269	1	361.848	0.236175	1	415.48	0.147219	1
NitFhit	FBgn0024945	57.5553	0.29771	1	50.1247	0.662532	1	58.2571	-0.355034	1
NTPase	FBgn0024947	238.243	1.08217	0.170667	232.756	1.06289	0.0931866	196.029	0.0190115	1
Mat1	FBgn0024956	46.4671	-0.581667	1	37.5028	-0.0926378	1	60.9625	-0.483056	1
Irp-1B	FBgn0024957	85.9641	-0.212284	1	114.14	-0.969208	0.379749	158.91	0.745297	1
Irp-1A	FBgn0024958	73.0679	-0.920372	0.864021	156.713	-2.4365	7.84325e-11	236.433	1.48199	0.0324169
CG2701	FBgn0024973	19.9416	-1.57916	0.343564	13.1895	-0.829474	1	30.524	-0.724575	1
Syx4	FBgn0024980	29.0596	1.3148	0.497746	32.7316	0.714377	1	26.3887	0.58085	1
CG4293	FBgn0024983	59.9225	-1.18195	0.399079	72.9905	-1.643	0.00874833	126.722	0.452622	1
CG11448	FBgn0024985	366.461	0.422125	1	420.157	-0.0913715	1	486.619	0.496948	1
CG3719	FBgn0024986	47.844	1.35012	0.358148	38.3131	2.81254	1.04998e-05	22.6028	-1.33964	0.666378
ssx	FBgn0024987	311.391	-0.46002	1	237.475	0.198709	1	376.007	-0.655574	1
CG2694	FBgn0024991	29.4525	-0.307341	1	29.6733	-0.385043	1	42.7251	0.0777618	1
CG2658	FBgn0024992	42.6002	0.00659685	1	41.5017	0.016374	1	54.021	-0.0115951	1
Csat	FBgn0024994	34.4526	0.720365	1	46.1138	-0.234642	1	48.7822	0.907349	1
eIF2B-beta	FBgn0024996	38.1145	-0.750349	1	31.0433	-0.317586	1	53.1071	-0.425099	1
CG2685	FBgn0024998	44.5371	-0.76656	1	32.5002	-0.0820975	1	58.2352	-0.67282	1
Bem46	FBgn0025109	10.0963	0.703826	1	14.52	-0.395072	1	15.5586	1.03282	1
	FBgn0025117	130.072	-0.862302	0.661821	109.641	-0.529468	1	192.337	-0.330419	1
az2	FBgn0025185	21.3958	-0.0593573	1	26.8953	-0.705775	1	36.0023	0.627678	1
ari-2	FBgn0025186	93.3665	0.763734	1	108.544	0.12156	1	113.116	0.610463	1
RpL31	FBgn0025286	1959.51	-1.22023	0.00520442	1665.35	-0.94064	0.0368643	3197.69	-0.2854	1
CG4585	FBgn0025335	41.9159	0.683834	1	63.9923	-0.606268	1	71.1233	1.26539	0.263976
CG4882	FBgn0025336	45.4873	0.309567	1	53.9602	-0.250648	1	64.1826	0.546524	1
Thiolase	FBgn0025352	148.765	-0.360889	1	187.257	-0.97125	0.324236	270.746	0.591445	1
Ip259	FBgn0025366	523.927	-0.498514	1	335.521	0.751222	0.696166	558.118	-1.24215	0.0415558
Fpps	FBgn0025373	87.968	-1.36328	0.159275	53.9721	-0.347478	1	120.753	-1.00375	0.726859
rush	FBgn0025381	421.912	1.27714	0.00667815	617.726	-0.174648	1	588.127	1.44093	0.000121822
CG12184	FBgn0025387	20.1584	-2.44644	0.00967801	6.42361	-0.285101	1	26.579	-2.01124	0.0616744
CG12179	FBgn0025388	71.1848	-2.11889	0.000276595	24.8842	0.0465806	1	90.2725	-2.10849	0.000727514
Mur2B	FBgn0025390	207.261	4.14891	1.83148e-24	193.903	6.10518	1.08169e-46	16.2325	-1.73356	0.317787
inc	FBgn0025394	445.988	-0.523448	1	414.059	-0.414193	1	647.734	-0.111811	1
Cyp6g1	FBgn0025454	104.669	6.98897	3.58822e-22	111.615	3.24279	9.76236e-13	15.0447	3.22416	0.00684683
CycT	FBgn0025455	368.066	0.266375	1	290.047	1.02985	0.0566388	339.02	-0.759868	1
CREG	FBgn0025456	15.379	3.20817	0.0012136	47.4745	-1.28242	0.17007	45.9738	4.29919	1.22171e-10
Bub3	FBgn0025457	78.6765	-1.76361	0.00289156	66.9114	-1.50187	0.0237651	142.78	-0.262805	1
Bap60	FBgn0025463	225.723	-1.10757	0.0572703	206.986	-0.985301	0.163849	377.995	-0.121358	1
slv	FBgn0025469	14.031	-0.284051	1	9.59645	0.775691	1	14.2702	-0.959557	1
fidipidine	FBgn0025519	205.545	-0.731004	0.985197	185.458	-0.56042	1	309.758	-0.172571	1
unc-119	FBgn0025549	170.04	-0.172221	1	119.274	0.860524	0.620687	171.609	-1.02314	0.665412
SF1	FBgn0025571	105.936	-0.185167	1	98.3183	-0.0714227	1	138.808	-0.115382	1
Pli	FBgn0025574	83.522	0.974766	0.65872	96.8049	0.30544	1	93.1985	0.656972	1
Int6	FBgn0025582	326.084	-1.07975	0.0637755	301.68	-0.975497	0.111817	546.165	-0.105917	1
IM2	FBgn0025583	415.174	9.68927	1.9453e-27	402.874	10.3682	1.06749e-18	0.65974	-0.262041	NA
Gk1	FBgn0025592	90.0608	0.55996	1	89.5159	0.490022	1	95.0219	0.0723039	1
AkhR	FBgn0025595	33.7634	7.8122	6.24912e-10	33.0788	6.01835	4.57142e-09	0.432563	0.498177	NA
Faf2	FBgn0025608	130.035	0.476757	1	144.348	0.04505	1	163.454	0.423292	1
Torsin	FBgn0025615	94.1948	-1.84886	0.00690852	89.0551	-1.80935	0.00207134	186.33	-0.046927	1
CG13360	FBgn0025620	55.3396	5.01699	7.91449e-13	64.3391	2.09586	0.000233369	17.4512	2.60372	0.0384842
CG16989	FBgn0025621	86.0406	1.25372	0.140267	90.7401	0.89626	0.568236	73.6814	0.354041	1
CG4025	FBgn0025624	51.1129	0.607956	1	63.4524	-0.165933	1	70.3568	0.756	1
Sik2	FBgn0025625	61.022	4.00841	2.5117e-15	58.6902	4.25432	8.01181e-16	8.05724	-0.222257	1
CG4281	FBgn0025626	198.646	-0.793791	0.718066	115.702	0.613765	1	221.364	-1.37816	0.111917
CG4199	FBgn0025628	73.3999	0.147016	1	71.4885	0.125813	1	89.8645	0.0168003	1
CG4045	FBgn0025629	13.3073	-0.348873	1	7.48735	1.54374	0.570448	11.7552	-1.73636	0.4317
Rtca	FBgn0025630	9.6331	0.00971665	1	8.88638	0.22451	1	11.3404	-0.191495	1
moody	FBgn0025631	86.3273	3.30736	2.95704e-11	90.4993	2.37289	2.34526e-07	29.3527	0.877335	1
CG4313	FBgn0025632	24.5032	0.154565	1	15.0253	2.16306	0.0661011	18.3281	-1.91113	0.126835
CG13366	FBgn0025633	100.517	-0.433275	1	71.9215	0.420852	1	114.41	-0.842422	1
CG13367	FBgn0025634	32.1918	0.566276	1	34.4424	0.251445	1	37.1451	0.303506	1
CG17829	FBgn0025635	42.2579	-1.59953	0.139625	34.4462	-1.28336	0.297506	73.5674	-0.324314	1
SkpA	FBgn0025637	1007.63	-0.0852454	1	1147.96	-0.503406	1	1547.88	0.411496	1
Roc1a	FBgn0025638	272.304	-0.54477	1	269.408	-0.595367	1	420.651	0.0473265	1
Hmt4-20	FBgn0025639	562.648	-0.269526	1	384.802	0.837033	0.517139	575.314	-1.0961	0.257754
CG13369	FBgn0025640	48.8588	0.1568	1	48.4531	0.100749	1	60.1917	0.0546091	1
DAAM	FBgn0025641	203.18	-4.52861	3.26478e-16	131.697	-3.9677	1.06723e-20	414.323	-0.601875	1
CycK	FBgn0025674	79.9882	-0.381399	1	102.036	-1.00924	0.294635	147.542	0.620323	1
CkIIalpha-i3	FBgn0025676	19.7073	0.221233	1	26.0759	-0.592053	1	32.1911	0.784966	1
CaBP1	FBgn0025678	772.278	-1.85825	6.34632e-09	769.748	-1.90765	1.12132e-14	1572.65	0.0450125	1
cry	FBgn0025680	10.6553	4.81358	0.000587757	10.4623	4.60728	0.000960812	0.739221	0.106294	NA
CG3558	FBgn0025681	334.898	-0.061013	1	512.922	-1.15484	0.00173029	685.511	1.07846	0.127936
scf	FBgn0025682	1636.57	0.00194367	1	2230.19	-0.85041	0.208293	2931.26	0.846432	0.678868
CG3164	FBgn0025683	266.666	1.69402	0.00168465	347.13	0.404127	1	277.663	1.2596	0.176213
MFS18	FBgn0025684	18.7948	-1.38824	0.39092	20.0915	-1.5666	0.202844	37.3748	0.177813	1
Amnionless	FBgn0025686	99.5853	-5.10492	0.00102085	2.08211	0.598964	1	125.936	-4.84232	2.54164e-05
LKRSDH	FBgn0025687	384.635	-3.94474	3.56552e-33	591.978	-4.6542	6.55103e-85	1212.86	0.686548	1
ZnT41F	FBgn0025693	200.492	1.05521	0.294649	239.779	0.269874	1	226.899	0.76852	1
santa-maria	FBgn0025697	146.266	2.59019	3.33142e-08	164.921	1.47304	0.0391535	83.9658	1.01927	1
CG5885	FBgn0025700	117.762	-1.64569	0.000924763	93.6546	-1.2566	0.0663278	201.247	-0.385473	1
Bap55	FBgn0025716	76.6329	-1.69659	0.0177878	88.1705	-2.00062	2.72982e-05	167.638	0.291199	1
Ate1	FBgn0025720	86.9634	0.568697	1	81.9443	0.691455	1	85.3073	-0.11851	1
beta'COP	FBgn0025724	284.987	-0.941781	0.301641	258.173	-0.781623	0.689009	453.912	-0.16154	1
alphaCOP	FBgn0025725	381.424	-0.492634	1	351.897	-0.360491	1	544.799	-0.133278	1
unc-13	FBgn0025726	600.336	2.57543	1.51302e-13	562.842	2.95948	1.61423e-38	194.444	-0.38032	1
pon	FBgn0025739	77.6119	-3.43281	1.6856e-09	31.3174	-1.97651	0.0401147	124.213	-1.43803	0.0887571
PlexB	FBgn0025740	209.086	-0.986653	0.367173	250.113	-1.42005	0.000730065	417.682	0.427528	1
PlexA	FBgn0025741	1618.05	0.38195	1	2062.16	-0.399768	1	2440.23	0.775679	0.76273
mtm	FBgn0025742	98.2683	-0.554518	1	155.915	-1.59712	0.000384339	229.365	1.03125	0.284351
mbt	FBgn0025743	39.6454	0.116223	1	37.9409	0.159997	1	47.6767	-0.0389861	1
homer	FBgn0025777	173.4	-0.28654	1	174.683	-0.389822	1	252.913	0.0977606	1
Cdc16	FBgn0025781	49.1944	-1.28244	0.24431	54.0717	-1.52948	0.0461945	97.6932	0.247129	1
TBPH	FBgn0025790	71.6402	0.474589	1	69.246	0.489254	1	76.2451	-0.0179016	1
Smox	FBgn0025800	514.247	0.13086	1	489.55	0.185632	1	615.292	-0.0560342	1
Sbf	FBgn0025802	172.836	0.542113	1	345.031	-1.30464	0.000835906	413.959	1.82826	1.97987e-06
	FBgn0025806	118.284	0.733504	1	137.501	0.128244	1	143.056	0.599793	1
Rad9	FBgn0025807	22.0542	-1.9157	0.120394	12.8877	-0.945309	0.983896	33.6504	-0.939669	1
Rad17	FBgn0025808	27.9174	-1.25276	0.44648	27.2166	-1.25215	0.402321	50.5441	-0.000127889	1
Paf-AHalpha	FBgn0025809	59.9996	-0.349206	1	83.4767	-1.16633	0.131841	119.041	0.799456	1
Mgstl	FBgn0025814	10.9451	0.494327	1	15.1815	-0.454742	1	17.2148	0.892178	1
Mcm6	FBgn0025815	69.8667	-2.79241	0.00112561	28.1381	-1.26721	0.505551	104.662	-1.52758	0.0957202
JTBR	FBgn0025820	16.9814	0.318301	1	19.2963	-0.102515	1	22.6611	0.399699	1
IntS8	FBgn0025830	81.5842	-0.136146	1	89.2603	-0.454359	1	122.711	0.31291	1
Fen1	FBgn0025832	16.9322	-1.35112	0.606484	13.9647	-1.0276	0.898835	28.1478	-0.327105	1
RhoGAP1A	FBgn0025836	430.753	-0.233284	1	338.994	0.378895	1	491.728	-0.60727	1
ND-B14,5A	FBgn0025839	59.9737	2.11176	0.000128236	60.293	1.9093	0.00180092	30.4349	0.21042	1
Crag	FBgn0025864	308.601	-0.0246136	1	355.946	-0.47747	1	471.107	0.449551	1
Cortactin	FBgn0025865	328.06	-0.283818	1	918.201	-2.42919	4.54074e-24	1250.88	2.10152	7.31537e-07
CalpB	FBgn0025866	177.251	-0.037686	1	150.89	0.377642	1	200.353	-0.399414	1
Meics	FBgn0025874	65.9435	-0.18806	1	54.5833	0.265669	1	77.3674	-0.440811	1
Timp	FBgn0025879	91.6181	4.96895	2.18762e-16	91.1187	3.9989	7.37667e-18	10.6751	0.750994	1
Inos	FBgn0025885	3222.7	3.11249	2.55088e-32	3078.63	3.37028	1.32388e-51	776.711	-0.2525	1
Eph	FBgn0025936	358.052	0.667185	1	374.278	0.417496	1	386.215	0.250891	1
Top3beta	FBgn0026015	41.6189	-1.24827	0.348531	28.8544	-0.52892	1	60.4506	-0.712974	1
Rlip	FBgn0026056	32.157	0.647474	1	34.6345	0.298795	1	36.1668	0.342366	1
Mhcl	FBgn0026059	384.544	1.34967	0.00322161	378.806	1.26576	0.000827407	284.997	0.0790226	1
Mipp1	FBgn0026061	26.1544	2.24679	0.0180974	22.3765	3.97913	7.14217e-06	6.70887	-1.39065	0.954234
UBL3	FBgn0026076	196.318	0.453434	1	200.144	0.280458	1	224.935	0.167716	1
Gasp	FBgn0026077	29.5699	-1.4	0.672813	8.68458	2.40337	0.177367	29.1746	-3.58357	0.000210748
Nsun2	FBgn0026079	33.1273	-0.636116	1	30.4912	-0.496427	1	49.0963	-0.137354	1
Tip60	FBgn0026080	24.2782	0.0606704	1	23.9297	0.0122227	1	30.8385	0.0505781	1
tyf	FBgn0026083	704.4	-0.222003	1	472.615	0.999838	0.0541218	692.146	-1.21629	0.00935405
cib	FBgn0026084	1919.83	-0.803065	1	6619.62	-3.12947	1.38544e-48	9404.32	2.24187	3.42007e-05
dgt4	FBgn0026085	13.6003	-2.32195	0.0714413	9.32401	-1.70685	0.366884	24.2156	-0.603545	1
Adar	FBgn0026086	191.14	1.69719	7.30223e-05	170.526	2.26422	1.03249e-10	96.0284	-0.568785	1
CG14818	FBgn0026088	18.3799	-0.258169	1	24.0346	-0.936834	0.87823	33.6348	0.653673	1
CG14817	FBgn0026089	38.7339	0.16883	1	36.0639	0.315282	1	44.3372	-0.142037	1
CG14812	FBgn0026090	106.438	0.202994	1	133.044	-0.487861	1	165.623	0.679488	1
CDC45L	FBgn0026143	43.1001	-1.25866	0.491803	30.6028	-0.591834	1	63.3179	-0.659081	1
CBP	FBgn0026144	10.5359	-0.343875	1	36.0123	-2.7331	0.000235483	49.0614	2.22475	0.0260792
CG16833	FBgn0026147	118.652	-0.0960447	1	91.7689	0.616354	1	126.166	-0.708842	1
CG12253	FBgn0026148	6.05082	-0.0588272	1	8.04251	-0.797853	1	10.8457	0.722921	1
BCL7-like	FBgn0026149	55.006	-1.34024	0.18461	58.7097	-1.51503	0.0260506	107.675	0.163406	1
ApepP	FBgn0026150	427.431	-0.767014	0.770783	578.41	-1.46752	3.71641e-07	903.951	0.69042	1
tna	FBgn0026160	258.637	0.465676	1	213.741	1.06872	0.231221	230.314	-0.599006	1
snoRNA:Psi18S-1820	FBgn0026169	4.21129	-1.02016	1	2.1516	0.326902	1	4.96658	-1.15576	1
Rok	FBgn0026181	172.625	1.15265	0.0835909	157.623	1.45694	0.00194206	122.809	-0.297507	1
prominin-like	FBgn0026189	284.719	-1.13161	0.0842644	448.608	-2.06853	3.20006e-17	728.182	0.918745	0.526949
par-6	FBgn0026192	345.604	-0.376027	1	668.624	-1.83774	3.19199e-11	937.766	1.44723	0.00016208
nop5	FBgn0026196	408.453	-1.70808	0.00113017	160.859	0.440179	1	488.396	-2.1108	1.68911e-05
noe	FBgn0026197	12.1796	-1.1353	1	13.1327	-1.36901	0.544502	23.5072	0.175973	1
myo	FBgn0026199	332.36	0.81674	0.524445	314.344	0.934577	0.180261	295.13	-0.115953	1
mei-P26	FBgn0026206	419.83	0.49053	1	286.503	2.29354	5.71415e-11	285.957	-1.77122	0.000832566
mbo	FBgn0026207	54.6154	-1.31445	0.216844	59.9268	-1.54597	0.0268589	108.511	0.222391	1
gus	FBgn0026238	221.829	0.105396	1	279.102	-0.582659	1	356.41	0.683719	1
eIF-1A	FBgn0026250	1545.79	0.211875	1	1577.9	0.0589922	1	1931.93	0.149642	1
msk	FBgn0026252	1368.4	-0.616552	1	1103.41	-0.144712	1	1821.65	-0.473968	1
cav	FBgn0026257	31.6813	-1.41276	0.179709	15.9755	0.130459	1	39.5883	-1.51074	0.169194
eIF5B	FBgn0026259	321.553	-0.430724	1	274.347	-0.089728	1	421.723	-0.338461	1
bonsai	FBgn0026261	36.5787	-0.972215	0.796385	29.3888	-0.530023	1	53.9768	-0.436972	1
bip2	FBgn0026262	477.898	0.271003	1	403.838	0.759213	0.637046	473.088	-0.483255	1
bip1	FBgn0026263	44.7239	-0.485228	1	42.5835	-0.47581	1	66.7254	-0.0195598	1
aft	FBgn0026309	77.4017	-1.63272	0.0211127	90.7644	-1.9839	9.00488e-05	170.574	0.343022	1
X11L	FBgn0026313	131.384	-0.121978	1	118.431	0.0809109	1	163.366	-0.199407	1
Ugt35a	FBgn0026315	75.9256	-2.59302	0.00480447	14.0235	1.25291	0.700432	88.568	-3.64468	3.02177e-06
Ubc10	FBgn0026316	72.4633	0.229988	1	110.451	-0.924209	0.43037	137.757	1.14455	0.142775
Tsc1	FBgn0026317	90.7734	-0.460316	1	77.8467	-0.131549	1	120.657	-0.32482	1
Traf4	FBgn0026319	348.366	4.65643	7.82508e-29	337.144	4.76644	3.71625e-51	31.8373	-0.105194	1
Tak1	FBgn0026323	113.313	0.0874008	1	89.1184	0.811095	0.801385	112.413	-0.710572	1
Taf10b	FBgn0026324	26.1992	-0.658313	1	25.2926	-0.660877	1	41.1601	0.00835151	1
Mad1	FBgn0026326	75.8591	-0.962284	0.767392	64.8431	-0.685231	1	117.484	-0.280709	1
Septin 5	FBgn0026361	11.3169	-1.99842	0.210377	7.62158	-1.31787	0.709559	18.9367	-0.651766	1
Sara	FBgn0026369	203.8	0.655436	1	224.761	0.214463	1	238.8	0.428975	1
SRPK	FBgn0026370	681.671	-0.0664453	1	620.415	0.115468	1	838.832	-0.182945	1
SAK	FBgn0026371	55.1765	-2.23723	0.00617944	26.4239	-0.894544	0.906818	80.7905	-1.31116	0.372021
RpL23A	FBgn0026372	2046.75	-0.822944	0.466769	1902.03	-0.724231	0.609852	3232.65	-0.103512	1
RpII33	FBgn0026373	19.485	-1.76509	0.148049	26.1978	-2.33605	0.00437159	48.3416	0.547952	1
Rhp	FBgn0026374	36.6038	0.0661896	1	24.5935	1.51968	0.283694	30.8127	-1.3863	0.525514
RhoGAPp190	FBgn0026375	225.798	0.292338	1	211.132	0.399764	1	250.443	-0.113883	1
Rgl	FBgn0026376	185.561	2.43693	3.91793e-11	177.558	2.58974	1.966e-09	70.1332	-0.156464	1
Rep	FBgn0026378	24.215	0.190599	1	33.1889	-0.69272	1	41.4561	0.861532	1
Pten	FBgn0026379	64.1807	0.506091	1	74.6499	-0.0591939	1	84.0974	0.552226	1
Prosbeta3	FBgn0026380	74.4619	-0.503705	1	114.84	-1.49311	0.00395138	167.16	0.975177	0.639923
Noa36	FBgn0026400	41.0704	-1.35848	0.213625	29.6232	-0.750513	1	62.6011	-0.584969	1
Nipped-B	FBgn0026401	250.018	0.528113	1	248.727	0.456363	1	267.3	0.0765749	1
NiPp1	FBgn0026402	14.4779	-0.552464	1	10.9544	0.0695071	1	18.0826	-0.587767	1
Dronc	FBgn0026404	94.1588	1.96928	0.000345508	154.432	-0.163183	1	132.036	2.09698	4.3718e-05
Mpcp	FBgn0026409	2205.07	0.181003	1	1836.82	0.704225	0.758946	2235.18	-0.519061	1
Idgf4	FBgn0026415	214.095	1.73207	0.00282953	172.86	3.65377	1.34277e-29	79.4192	-1.84457	0.0120845
Hus1-like	FBgn0026417	19.639	0.234292	1	29.4427	-0.833269	0.995251	36.1159	0.989712	1
Hsc70Cb	FBgn0026418	586.361	-0.114296	1	553.507	-0.031395	1	755.641	-0.079362	1
Su(var)2-HP2	FBgn0026427	390.578	-0.643457	1	209.144	1.25491	0.0120016	385.119	-1.88268	2.10725e-07
HDAC6	FBgn0026428	81.2296	2.65671	1.8611e-06	84.8466	2.02778	8.30736e-05	35.2827	0.614235	1
Grip84	FBgn0026430	59.0167	0.137427	1	52.4255	0.440578	1	64.7744	-0.296628	1
Grip75	FBgn0026431	39.8845	-0.367816	1	54.5507	-1.14574	0.309585	78.488	0.766578	1
Grip163	FBgn0026432	45.8571	-0.621703	1	42.6123	-0.509421	1	68.3765	-0.109508	1
Grip128	FBgn0026433	50.0355	-0.524335	1	49.9661	-0.568348	1	76.9631	0.0422595	1
Eaat1	FBgn0026439	40.8895	5.58714	3.4854e-11	40.3864	4.85987	2.67912e-11	2.57705	0.539992	NA
ear	FBgn0026441	161.036	-0.320551	1	122.373	0.394473	1	183.95	-0.71249	1
Drp1	FBgn0026479	158.568	-0.0380436	1	181.715	-0.46558	1	240.975	0.422217	1
Dek	FBgn0026533	653.861	-0.71364	0.990063	371.278	0.865441	0.332062	691.424	-1.5628	0.000491051
SPARC	FBgn0026562	985.087	2.55104	5.52794e-17	1041.45	1.87262	2.56414e-12	475.006	0.672308	1
CG1979	FBgn0026563	11.843	6.30932	9.25086e-06	11.5068	6.25717	7.14217e-06	0	NA	NA
CG1307	FBgn0026566	88.2702	-0.934815	0.811148	79.6735	-0.766313	1	140.129	-0.177862	1
CG5704	FBgn0026570	59.6885	1.56578	0.0315865	71.1768	0.664314	1	54.7742	0.890136	1
ADD1	FBgn0026573	210.469	-0.139257	1	179.645	0.223062	1	250.751	-0.363092	1
hang	FBgn0026575	828.989	-0.70444	0.94592	437.804	1.20031	0.00470486	832.424	-1.89265	1.93443e-08
CG5991	FBgn0026576	192.019	1.74457	0.00134015	158.657	3.32896	1.23295e-24	74.1527	-1.50695	0.108022
CG8677	FBgn0026577	649.686	-0.386434	1	422.824	0.85444	0.337035	670.156	-1.23397	0.0451963
Hmg-2	FBgn0026582	9.2713	0.0177349	1	11.2014	-0.505043	1	14.458	0.493263	1
CG5707	FBgn0026593	54.4745	4.56726	3.12759e-11	51.8265	6.06077	5.98928e-14	3.04223	-0.952943	1
Axn	FBgn0026597	167.352	-0.227016	1	121.16	0.667687	1	177.69	-0.885072	1
Apc2	FBgn0026598	40.6666	-2.00218	0.0110345	26.4076	-1.26831	0.362518	66.7875	-0.722661	1
Ady43A	FBgn0026602	27.2036	0.570743	1	28.6407	0.29996	1	30.989	0.251078	1
Taz	FBgn0026619	41.0413	1.18703	0.321097	33.9493	2.1032	0.00376561	24.338	-0.884392	1
tacc	FBgn0026620	602.51	0.297753	1	629.043	0.0718858	1	748.594	0.224145	1
nes	FBgn0026630	123.368	0.540842	1	104.195	1.11268	0.229162	107.179	-0.554024	1
ldlCp	FBgn0026634	50.0523	-0.401174	1	52.2887	-0.599297	1	78.5583	0.189647	1
MagR	FBgn0026666	61.8811	2.76566	2.64245e-06	56.6963	3.55125	3.42572e-12	15.7764	-0.730092	1
IntS4	FBgn0026679	25.7679	0.14527	1	30.5744	-0.382896	1	38.4646	0.507468	1
l(1)G0045	FBgn0026702	11.5582	-2.03546	0.173554	6.82063	-1.11376	0.94023	18.3011	-0.868708	1
l(1)G0007	FBgn0026713	52.6067	-0.693727	1	33.6497	0.438485	1	60.2017	-1.10765	0.574622
fu12	FBgn0026718	11.2383	3.68577	0.00232675	12.2078	2.38715	0.0512954	3.25083	1.0106	1
fat-spondin	FBgn0026721	667.695	2.86617	2.20723e-08	2472.15	-1.73044	5.24585e-13	2599.85	4.47561	4.62522e-25
drosha	FBgn0026722	68.6689	-0.749953	1	60.7994	-0.526655	1	102.417	-0.223568	1
CG6171	FBgn0026737	55.9984	-1.06624	0.46814	32.2444	0.248694	1	67.7781	-1.29829	0.145189
CG7857	FBgn0026738	33.5272	-1.58179	0.12848	48.8353	-2.32976	0.000149298	86.2428	0.738733	1
mRpL18	FBgn0026741	55.3607	-0.687775	1	61.2588	-0.981442	0.501851	97.4671	0.287408	1
Yippee	FBgn0026749	121.63	0.637266	1	107.096	0.999972	0.329718	108.055	-0.365329	1
XRCC1	FBgn0026751	126.6	-0.686632	1	98.592	-0.139559	1	167.962	-0.543956	1
	FBgn0026753	244.291	0.197946	1	253.912	-0.00963156	1	313.078	0.204932	1
Trap1	FBgn0026761	140.981	-0.381075	1	109.935	0.25103	1	167.403	-0.615373	1
Rad23	FBgn0026777	219.737	0.326756	1	307.617	-0.665581	1	372.709	0.983634	0.26537
Nhe1	FBgn0026787	32.8566	0.768963	1	38.4919	0.139268	1	39.46	0.619372	1
Thd1	FBgn0026869	1670.43	0.214918	1	1171.05	1.53589	4.79884e-10	1382.02	-1.31383	0.000500759
CG14777	FBgn0026872	22.912	2.88081	0.00306795	21.6629	3.13858	0.000252245	6.24428	-0.244223	1
MED18	FBgn0026873	8.78214	-0.925399	1	8.69649	-0.9363	1	14.9945	0.00753071	1
CG11403	FBgn0026876	14.2301	-2.09522	0.108605	6.67968	-0.668941	1	20.3305	-1.34562	0.676648
CG4325	FBgn0026878	14.5867	1.67383	0.404502	15.3178	1.20417	0.629002	10.3831	0.420768	1
CG13364	FBgn0026879	116.219	-0.909102	0.531249	86.5643	-0.284855	1	159.709	-0.616188	1
STUB1	FBgn0027052	56.7532	0.534536	1	63.2299	0.0855318	1	69.8908	0.441926	1
CSN5	FBgn0027053	73.8387	-1.36862	0.0933386	86.8706	-1.73424	0.00157084	156.214	0.353885	1
CSN4	FBgn0027054	137.25	-0.975086	0.395741	149.891	-1.22231	0.037955	254.402	0.245019	1
CSN3	FBgn0027055	100.588	-0.567834	1	100.857	-0.648024	1	157.955	0.0798387	1
CSN1b	FBgn0027057	67.4507	-0.292884	1	77.2351	-0.694886	1	110.543	0.395444	1
Eb1	FBgn0027066	389.904	1.10536	0.0698223	913.155	-1.33173	0.000664588	1017.22	2.41164	2.67009e-11
CG17322	FBgn0027070	14.0983	4.64308	0.000154769	14.5945	3.2439	0.00159997	1.98947	0.962378	NA
CG4302	FBgn0027073	66.6734	5.92705	3.86827e-16	64.672	5.98048	1.62934e-17	2.20067	-0.0330461	NA
ValRS	FBgn0027079	116.586	-0.215164	1	118.698	-0.326542	1	166.377	0.10995	1
TyrRS	FBgn0027080	194.383	-0.721582	1	168.529	-0.445477	1	282.258	-0.275277	1
ThrRS	FBgn0027081	409.495	-0.826077	0.512742	448.257	-1.08577	0.0153471	735.138	0.256511	1
ProRS-m	FBgn0027082	5.86271	-0.0415954	1	9.07707	-1.05912	0.937554	11.9067	0.896643	1
LysRS	FBgn0027084	99.2944	-1.39383	0.0748924	72.553	-0.791892	0.939579	152.604	-0.604701	1
LeuRS-m	FBgn0027085	27.4624	-0.889678	0.997017	21.4219	-0.38148	1	38.768	-0.488944	1
IleRS	FBgn0027086	361.329	-1.26635	0.0377327	251.213	-0.522657	1	520.109	-0.734706	1
HisRS	FBgn0027087	83.0113	0.565197	1	70.7287	1.11208	0.306687	71.492	-0.51919	1
GlyRS	FBgn0027088	199.173	-1.40563	0.00870822	157.3	-0.977844	0.220125	321.992	-0.426427	1
GlnRS	FBgn0027090	149.487	-0.548937	1	169.378	-0.899286	0.485189	258.417	0.343476	1
CysRS	FBgn0027091	74.5518	-0.865156	0.851843	74.057	-0.900043	0.706991	124.777	0.0329867	1
ArgRS	FBgn0027093	151.08	-1.31827	0.0641864	149.963	-1.35524	0.0136039	279.247	0.0328785	1
AlaRS	FBgn0027094	296.752	-0.90018	0.511203	272.357	-0.766763	0.780789	471.766	-0.133144	1
Manf	FBgn0027095	297.712	-1.20452	0.0753609	288.318	-1.19887	0.0185288	528.927	-0.00583	1
Dyrk3	FBgn0027101	239.108	0.533754	1	240.003	0.412572	1	260.871	0.113078	1
Inx2	FBgn0027108	50.4246	0.822545	1	69.3976	-0.27515	1	72.9872	1.08458	0.550082
Kmn1	FBgn0027259	35.5341	-0.828305	1	21.4676	0.451585	1	40.7882	-1.23503	0.590744
l(1)G0196	FBgn0027279	451.382	1.28321	0.0133582	400.059	1.79632	6.81441e-09	285.864	-0.508358	1
l(1)G0193	FBgn0027280	365.519	1.52203	0.0131731	473.342	0.321844	1	397.875	1.16995	0.318908
Gmap	FBgn0027287	177.649	-0.915507	0.47211	85.2186	1.20006	0.150465	182.164	-2.08463	2.47153e-06
l(1)G0156	FBgn0027291	1629.28	1.79114	4.17002e-15	1488.05	2.23332	2.34495e-31	807.433	-0.439213	1
temp	FBgn0027296	37.211	-0.441062	1	35.287	-0.370058	1	53.702	-0.0750341	1
Tcp-1zeta	FBgn0027329	349.749	-1.536	5.19176e-05	509.543	-2.27271	1.70044e-19	887.051	0.728776	1
l(1)G0020	FBgn0027330	68.79	-2.06856	0.000379796	33.4573	-0.689153	1	98.4078	-1.36547	0.0582993
l(1)G0004	FBgn0027334	21.7131	-0.110573	1	14.7666	1.07666	0.773296	20.4773	-1.12951	0.932072
Rip11	FBgn0027335	792.698	0.44178	1	1094.68	-0.554714	1	1290.67	0.963519	0.81725
Kap-alpha3	FBgn0027338	634.335	0.257132	1	756.533	-0.328898	1	923.764	0.577291	1
jim	FBgn0027339	248.798	-0.83834	0.756507	161.11	0.197813	1	303.385	-1.02463	0.521356
fz4	FBgn0027342	41.3073	-0.0273277	1	41.9174	-0.143605	1	55.5468	0.114906	1
bgm	FBgn0027348	234.775	2.60641	1.23147e-05	204.217	4.70584	5.3711e-40	49.5145	-1.94656	0.0740161
Amph	FBgn0027356	236.84	2.54573	1.08833e-11	227.208	2.72115	2.07023e-17	82.3847	-0.148424	1
Tim8	FBgn0027359	56.7325	-0.357222	1	61.0212	-0.598259	1	89.1793	0.230268	1
Stam	FBgn0027363	204.787	0.678701	1	310.542	-0.618459	1	348.44	1.29009	0.00644906
RecQ5	FBgn0027375	187.15	0.43554	1	136.698	1.68794	0.000286542	143.21	-1.22878	0.177941
MRG15	FBgn0027378	33.6796	-1.13748	0.598815	27.3784	-0.777333	1	52.8876	-0.355346	1
Dnz1	FBgn0027453	278.919	3.27828	2.6054e-30	297.264	2.23042	1.0458e-14	101.382	1.02637	0.516414
wdb	FBgn0027492	1369.88	0.26919	1	965.239	1.59765	4.82341e-09	1109.88	-1.32087	0.00426795
AdSS	FBgn0027493	349.545	0.394018	1	286.832	1.04061	0.133613	315.038	-0.636473	1
Smyd4-4	FBgn0027495	123.947	-1.23326	0.0817104	125.502	-1.31494	0.0184368	228.788	0.0811418	1
epsilonCOP	FBgn0027496	111.785	-0.0128478	1	123.868	-0.363319	1	163.428	0.344755	1
Madm	FBgn0027497	116.741	0.208458	1	160.138	-0.701807	1	199.63	0.904187	0.630011
wde	FBgn0027499	428.67	-0.88577	0.310531	243.304	0.57237	1	485.062	-1.4507	0.000762951
spd-2	FBgn0027500	22.4745	-2.02227	0.136266	12.841	-1.03924	0.911809	34.7237	-0.978191	1
CG11970	FBgn0027503	96.6785	-0.691274	1	72.0846	-0.0303038	1	124.452	-0.65241	1
CG8878	FBgn0027504	154.895	-0.170325	1	123.087	0.428154	1	174.331	-0.592845	1
Rab3-GAP	FBgn0027505	88.3684	0.412061	1	95.8424	0.0424296	1	111.024	0.35664	1
EDTP	FBgn0027506	165.05	2.18458	5.38161e-09	164.874	1.94533	1.69076e-08	82.8901	0.225768	1
CG1344	FBgn0027507	326.347	-0.256271	1	379.567	-0.699203	0.940935	535.525	0.438294	1
Tnks	FBgn0027508	55.5658	-0.196179	1	43.6585	0.408561	1	62.9012	-0.593801	1
TBCD	FBgn0027509	126.308	-1.14061	0.101839	203.715	-2.10912	2.1229e-10	329.118	0.959143	0.330827
CG10254	FBgn0027512	133.581	-0.248534	1	124.082	-0.143319	1	179.178	-0.109855	1
CG1024	FBgn0027514	19.483	-0.565813	1	14.7747	0.0864213	1	24.2174	-0.617572	1
CG7115	FBgn0027515	96.6752	0.158852	1	78.4331	0.757358	0.97411	97.1442	-0.59445	1
CG7609	FBgn0027518	54.0716	-0.280491	1	45.463	0.115417	1	66.8864	-0.391522	1
CG3909	FBgn0027524	22.1694	-0.59254	1	24.3644	-0.877151	1	38.1625	0.273556	1
LTV1	FBgn0027525	403.566	0.475794	1	295.98	1.72117	9.30805e-08	306.753	-1.23824	0.0583644
Ublcp1	FBgn0027526	77.9154	-1.30394	0.0937694	98.9475	-1.82611	0.000117088	172.925	0.511754	1
goe	FBgn0027528	14.8263	3.17751	0.0287445	13.9244	4.15123	0.000151879	2.06567	-0.410523	NA
tapas	FBgn0027529	99.9279	0.861316	0.796631	100.479	0.696441	1	96.0505	0.152021	1
CG7139	FBgn0027532	138.45	0.578986	1	107.187	1.56709	0.00175739	106.214	-0.975605	0.734468
botv	FBgn0027535	107.832	0.246494	1	146.94	-0.658668	1	181.565	0.894022	0.749378
Nup93-1	FBgn0027537	90.0547	-1.60663	0.00501507	83.8977	-1.51531	0.0251111	168.554	-0.0915999	1
beta4GalNAcTA	FBgn0027538	61.5986	0.469421	1	77.3747	-0.279875	1	88.7245	0.738304	1
lili	FBgn0027539	34.1552	0.649503	1	32.8403	0.702096	1	33.3613	-0.0558994	1
CG1927	FBgn0027547	151.673	0.279321	1	128.275	0.782243	0.851009	148.915	-0.491647	1
nito	FBgn0027548	188.291	-0.866916	0.692252	185.675	-0.904896	0.372265	315.17	0.0337696	1
CG7927	FBgn0027549	109.905	-0.10283	1	137.581	-0.74714	0.882112	186.778	0.633534	1
CG6495	FBgn0027550	15.5009	6.69935	1.05488e-06	15.0341	6.64494	7.77643e-07	0	NA	NA
CG10863	FBgn0027552	182.885	1.24401	0.187834	171.698	1.45138	0.00342199	128.436	-0.182836	1
NELF-B	FBgn0027553	13.1619	-0.912663	1	16.2665	-1.37953	0.468367	26.5942	0.44436	1
CG8042	FBgn0027554	48.9171	0.199196	1	44.9352	0.352381	1	55.4702	-0.155223	1
CG4928	FBgn0027556	41.6076	2.50351	0.000362635	52.7707	0.778503	1	30.9982	0.994788	1
pgant3	FBgn0027558	36.5432	0.284744	1	50.1586	-0.655928	1	61.5336	0.925889	0.965872
	FBgn0027559	43.5326	-0.70349	1	37.2251	-0.392561	1	62.1338	-0.303807	1
Tps1	FBgn0027560	829.359	9.29329	8.86347e-67	806.407	8.44054	4.40335e-90	4.31015	0.671293	1
CG18659	FBgn0027561	217.516	1.84009	9.27966e-08	277.815	0.546048	1	209.47	1.27977	0.0230095
CG9631	FBgn0027563	20.456	7.08802	1.0586e-07	19.8272	7.03442	7.07259e-08	0	NA	NA
CG3149	FBgn0027564	15.7372	-0.246305	1	22.2959	-1.12776	0.663006	31.4856	0.85076	1
CG5498	FBgn0027565	52.6258	-0.0580207	1	47.2923	0.184484	1	63.1639	-0.237011	1
CG8108	FBgn0027567	552.962	-0.848804	0.297607	346.598	0.302207	1	658.533	-1.14644	0.0110297
Cand1	FBgn0027568	148.312	-1.02732	0.22391	144.626	-1.03716	0.203448	255.743	0.00485768	1
cert	FBgn0027569	338.94	-1.37491	0.0435917	156.388	0.48945	1	397.24	-1.83121	0.000530875
	FBgn0027571	3299.95	2.28174	6.22059e-08	2754.43	4.86377	2.29961e-190	828.394	-2.51529	1.50225e-09
CG5009	FBgn0027572	103.663	1.73334	0.00460272	90.4486	2.52205	1.68698e-08	48.0807	-0.771996	1
CG5815	FBgn0027574	50.2285	0.19608	1	48.4836	0.176805	1	60.2461	0.00602794	1
CG14526	FBgn0027578	401.193	3.82882	1.77604e-36	436.199	2.33302	6.03083e-19	126.832	1.48207	0.0276664
mino	FBgn0027579	401.501	1.45363	0.0173926	352.034	2.10306	9.91577e-09	225.142	-0.637917	1
PCB	FBgn0027580	281.61	3.80325	1.86303e-15	271.1	4.03419	2.28207e-36	42.443	-0.194016	1
CG6191	FBgn0027581	12.5924	2.42489	0.0493414	12.6466	2.19237	0.0711144	5.17706	0.216478	1
CG6230	FBgn0027582	183.475	-0.820796	0.790533	225.217	-1.31512	0.00329865	361.063	0.486999	1
CG7601	FBgn0027583	24.8617	0.793392	1	33.0131	-0.19889	1	34.7846	0.969588	1
CG5867	FBgn0027586	15.6718	3.10923	0.0438447	14.1165	5.75927	3.89664e-05	1.75407	-1.01886	NA
CG7028	FBgn0027587	171.946	-0.156839	1	138.283	0.407269	1	194.328	-0.561269	1
GCS2alpha	FBgn0027588	610.005	-0.99106	0.133699	590.844	-0.984798	0.0410262	1034.3	-0.00829487	1
GstE12	FBgn0027590	516.366	1.10821	0.0119685	438.585	1.8321	1.28017e-11	335.605	-0.721298	1
MED15	FBgn0027592	51.4392	-0.563496	1	49.036	-0.502344	1	76.8913	-0.0619419	1
drpr	FBgn0027594	1432.92	3.21435	7.11186e-15	1556.56	2.06559	1.13084e-24	570.845	1.13048	0.411427
CG17712	FBgn0027597	10.9303	-1.04999	1	13.9891	-1.5866	0.346162	23.4022	0.476337	1
cindr	FBgn0027598	856.704	-0.79954	0.970226	799.049	-0.714964	0.777902	1355.26	-0.101691	1
CG2790	FBgn0027599	177.655	0.132114	1	145.279	0.701758	1	181.44	-0.56725	1
pdgy	FBgn0027601	172.973	1.11375	0.742051	323.012	-0.838866	0.577696	342.404	1.64042	0.534719
CG8611	FBgn0027602	90.5098	-0.859123	0.851661	56.7891	0.298696	1	107.825	-1.1349	0.443834
Ulp1	FBgn0027603	349.525	-0.550571	1	279.186	-0.0413565	1	451.711	-0.503817	1
	FBgn0027605	158.868	0.196427	1	203.673	-0.553935	1	254.089	0.74271	1
CG8230	FBgn0027607	128.345	-0.890914	0.814173	89.2993	-0.0754284	1	166.523	-0.800219	1
morgue	FBgn0027609	20.2781	-0.118523	1	22.482	-0.418922	1	30.2714	0.286358	1
Dic1	FBgn0027610	59.1287	1.52407	0.206219	72.5277	0.541089	1	57.7033	0.960088	1
LManII	FBgn0027611	3448.28	-0.93901	0.356933	2506.21	-0.249257	1	4702.8	-0.692535	1
CG6404	FBgn0027615	59.583	-0.349428	1	49.7264	0.0708805	1	74.1755	-0.408923	1
YT521-B	FBgn0027616	151.884	0.00345147	1	129.657	0.397883	1	170.647	-0.391619	1
CG5808	FBgn0027617	55.2172	-0.800579	1	49.9996	-0.644134	1	85.2311	-0.157683	1
Adam	FBgn0027619	579.713	0.0626102	1	533.918	0.223552	1	685.252	-0.159631	1
Acf	FBgn0027620	236.704	-0.912119	0.506769	119.455	0.987585	0.29682	249.584	-1.87905	9.11233e-06
Pfrx	FBgn0027621	574.779	2.95861	4.58137e-28	546.553	3.2275	2.34522e-43	152.464	-0.27416	1
jdp	FBgn0027654	29.3513	0.415532	1	25.1376	0.916644	0.898745	27.0976	-0.475166	1
htt	FBgn0027655	181.487	0.422075	1	166.789	0.607485	1	186.913	-0.188378	1
glob1	FBgn0027657	309.412	3.23015	1.94157e-23	284.098	4.47922	1.55574e-53	52.2368	-1.20127	0.4977
blot	FBgn0027660	194.962	-1.81763	0.0485188	324.635	-2.78506	4.4498e-18	571.945	0.883579	1
VhaSFD	FBgn0027779	361.688	0.292862	1	472.74	-0.527978	1	574.705	0.81588	0.662595
U26	FBgn0027780	26.5876	-0.577603	1	21.4541	-0.0882342	1	34.9013	-0.481669	1
SMC2	FBgn0027783	171.698	-2.54514	2.77164e-07	57.8501	-0.492378	1	232.218	-2.04783	4.126e-07
Prp18	FBgn0027784	10.192	-0.0112072	1	8.76269	0.380981	1	11.4824	-0.357373	1
NP15,6	FBgn0027785	98.541	1.00504	0.340274	103.341	0.690025	1	93.9299	0.309512	1
Mtch	FBgn0027786	113.765	-0.891127	0.616308	130.623	-1.25607	0.0276094	216.207	0.357245	1
O-fut2	FBgn0027791	20.7803	-1.62444	0.280127	13.0619	-0.769743	1	31.2413	-0.820922	1
Lrpprc2	FBgn0027794	28.3053	-0.835447	1	26.1651	-0.71833	1	44.7002	-0.116577	1
Dp1	FBgn0027835	2548.25	-0.970924	0.0682124	2264.57	-0.775331	0.308023	4038.08	-0.196487	1
Dgp-1	FBgn0027836	34.4892	0.331218	1	27.7464	0.959466	0.809368	32.0987	-0.612255	1
CstF-64	FBgn0027841	13.8199	-1.88363	0.187834	11.0982	-1.54961	0.421347	25.228	-0.322785	1
CAH2	FBgn0027843	111.959	4.62293	8.77896e-18	112.868	3.6248	6.74829e-18	15.902	0.903918	1
Ogg1	FBgn0027864	48.175	-0.242994	1	41.4459	0.116062	1	59.4082	-0.353318	1
Tsp96F	FBgn0027865	167.306	-0.895753	0.541925	361.278	-2.42695	1.03508e-20	540.916	1.51182	0.000483375
CG9776	FBgn0027866	249.244	-0.25346	1	213.393	0.0974502	1	308.932	-0.348342	1
Nup107	FBgn0027868	27.1798	-2.36461	0.00725197	19.925	-1.88306	0.0820033	50.1503	-0.461989	1
rdgBbeta	FBgn0027872	21.2839	0.769409	1	17.2229	1.64196	0.178923	15.22	-0.824996	1
Cpsf100	FBgn0027873	43.228	-0.842674	1	52.6975	-1.318	0.139274	85.0984	0.460648	1
Aac11	FBgn0027885	188.94	-0.297435	1	173.485	-0.145038	1	252.8	-0.151603	1
ball	FBgn0027889	42.0513	-2.93371	4.99515e-05	20.9605	-1.80465	0.111049	69.4078	-1.11947	0.406545
CG12018	FBgn0027903	9.83411	-2.79235	0.0566012	7.12255	-2.29097	0.203991	19.1969	-0.477123	1
NimB1	FBgn0027929	192.243	-0.116738	1	122.547	1.42922	0.0102428	171.777	-1.53144	0.00512733
MP1	FBgn0027930	268.255	-0.0447113	1	341.502	-0.738922	0.755704	456.817	0.65008	1
Akap200	FBgn0027932	3096.18	0.604611	1	4822.58	-0.728358	0.634186	5538.85	1.29812	0.10482
ppl	FBgn0027945	343.141	0.974202	0.18029	490.242	-0.290714	1	503.212	1.25043	0.0158547
msps	FBgn0027948	950.476	-0.399047	1	730.162	0.259275	1	1127.44	-0.654761	1
msb1l	FBgn0027949	24.9871	-3.5831	0.000906453	9.54602	-2.11354	0.195059	40.0622	-1.43103	0.435489
MBD-like	FBgn0027950	23.2624	-0.195374	1	18.9931	0.316053	1	26.695	-0.475979	1
MTA1-like	FBgn0027951	316.155	-0.18468	1	246.524	0.470068	1	351.306	-0.651794	1
ric8a	FBgn0028292	36.3106	0.0488018	1	58.2507	-1.15544	0.283694	75.8249	1.18126	0.379166
l(1)G0334	FBgn0028325	642.708	1.85574	8.94973e-08	652.391	1.58573	2.22667e-09	389.652	0.273325	1
l(1)G0320	FBgn0028327	1698.46	-1.16809	0.00720207	1873.79	-1.42849	1.99261e-08	3298.97	0.256667	1
l(1)G0289	FBgn0028331	2375.25	0.535184	1	3442.82	-0.604964	1	3974.52	1.11717	0.193114
l(1)G0255	FBgn0028336	293.677	0.250573	1	330.176	-0.173144	1	400.756	0.420979	1
Ptpmeg2	FBgn0028341	244.035	0.889763	0.506134	398.381	-0.672194	1	432.309	1.54096	0.000820907
ATPsyndelta	FBgn0028342	570.122	1.56272	3.27262e-07	576.244	1.34765	4.07521e-05	397.405	0.211211	1
Ankle2	FBgn0028343	103.796	-0.337811	1	101.402	-0.376809	1	150.592	0.0255838	1
Cdc7	FBgn0028360	125.022	0.82015	0.930138	104.427	1.49989	0.0135544	93.4724	-0.66888	1
isopeptidase-T-3	FBgn0028372	20.5779	0.500357	1	20.4688	0.405372	1	22.5363	0.0880324	1
heix	FBgn0028375	27.9134	-1.05052	0.702595	26.1743	-0.964707	0.805742	46.9428	-0.0865321	1
fal	FBgn0028380	118.992	0.136013	1	142.457	-0.434213	1	180.277	0.562942	1
cyp33	FBgn0028382	19.5704	-0.870096	1	13.6926	-0.0722618	1	25.3023	-0.756132	1
chm	FBgn0028387	62.4218	-0.362819	1	45.229	0.463707	1	70.3021	-0.812972	1
CG17834	FBgn0028394	47.0139	2.37675	0.00024671	82.5677	-0.184357	1	66.8682	2.50468	1.23001e-05
TotA	FBgn0028396	292.508	5.70585	3.08757e-18	291.579	4.24477	2.38798e-05	22.2596	1.23779	0.769056
Tob	FBgn0028397	55.3645	3.97909	3.8688e-07	51.1767	7.02173	5.91322e-10	4.03175	-2.06055	0.420098
Taf10	FBgn0028398	30.7737	0.15299	1	28.0101	0.363329	1	34.4123	-0.197595	1
TMS1	FBgn0028399	580.819	1.21495	0.101822	595.124	0.972869	0.084556	488.464	0.233531	1
Sin	FBgn0028402	21.7077	-0.33395	1	29.4556	-1.12181	0.591118	42.4034	0.760635	1
Drep4	FBgn0028406	12.692	0.276925	1	13.8582	-0.0404581	1	16.573	0.295194	1
Nxt1	FBgn0028411	16.1129	-1.14876	0.70691	7.33605	0.809789	1	17.7746	-1.86466	0.148575
Kap3	FBgn0028421	54.7294	1.79764	0.00729717	60.7044	1.07511	0.42935	40.719	0.698446	1
JhI-26	FBgn0028424	5.77905	1.3619	0.762634	4.66536	2.70938	0.170598	2.60044	-0.917139	NA
JhI-21	FBgn0028425	24.4664	-2.61131	0.0306515	27.2121	-2.8705	0.000757439	58.8491	0.189971	1
JhI-1	FBgn0028426	75.9161	-0.331624	1	69.1855	-0.171265	1	102.72	-0.165448	1
Ilk	FBgn0028427	106.26	0.321148	1	141.213	-0.546495	1	170.806	0.859811	0.836509
I-2	FBgn0028429	211.931	0.950717	0.396297	216.839	0.730749	0.898745	199.999	0.212394	1
He	FBgn0028430	193.669	-4.15491	1.06925e-23	194.949	-4.20842	3.98788e-28	477.217	0.0463996	1
Ercc1	FBgn0028434	13.5022	-1.73385	0.383105	10.7218	-1.38339	0.627994	23.9651	-0.346434	1
ECSIT	FBgn0028436	10.887	-0.124953	1	13.8998	-0.748467	1	18.7345	0.582904	1
CG11070	FBgn0028467	91.3907	-0.0922385	1	109.254	-0.620385	1	147.158	0.518678	1
rtet	FBgn0028468	41.4738	0.540949	1	39.299	0.634503	1	41.5834	-0.0887213	1
Nab2	FBgn0028471	52.1614	-0.479315	1	44.5631	-0.157184	1	69.8691	-0.316587	1
Non1	FBgn0028473	1315.9	-0.334078	1	828.467	1.09568	0.00334586	1289.64	-1.42113	0.00438812
CG4119	FBgn0028474	189.282	-0.624976	1	133.378	0.238409	1	226.987	-0.856108	0.813206
Hrd3	FBgn0028475	100.76	-0.120586	1	103.687	-0.283671	1	142.576	0.156083	1
Usp1	FBgn0028476	67.3442	0.515737	1	66.6206	0.427287	1	72.8123	0.0831328	1
Mtpalpha	FBgn0028479	249.59	0.113756	1	391.413	-1.07249	0.050154	502.501	1.17271	0.0498609
CG17841	FBgn0028480	170.891	2.35348	5.03589e-07	173.228	2.02544	1.15609e-07	79.7399	0.332513	1
Ack	FBgn0028484	65.2608	0.941501	0.829462	58.9441	1.22142	0.154712	52.1324	-0.279536	1
f-cup	FBgn0028487	25.5847	0.552813	1	21.8575	0.988647	0.849363	22.8241	-0.423777	1
CG31705	FBgn0028490	743.218	0.0244106	1	1091.37	-0.9989	0.0177246	1429.07	1.01077	0.176763
CG2930	FBgn0028491	31.4817	3.50554	0.00818811	31.203	3.24049	1.54252e-05	6.84263	0.293896	1
CG6424	FBgn0028494	517.365	1.73497	0.000841857	482.704	1.98273	4.00063e-08	280.796	-0.251175	1
CG3530	FBgn0028497	65.0631	0.0799455	1	58.5611	0.289225	1	75.3508	-0.210196	1
Rich	FBgn0028500	92.5527	0.176198	1	101.788	-0.191903	1	127.176	0.362151	1
CG12182	FBgn0028504	21.6548	-0.714598	1	14.9215	0.160971	1	26.5897	-0.859823	1
CG4455	FBgn0028506	42.7063	-1.26241	0.352505	26.6079	-0.275164	1	58.0456	-0.971312	0.883435
CG3793	FBgn0028507	55.8385	-0.491549	1	62.5141	-0.831376	0.827003	94.6324	0.337799	1
CenG1A	FBgn0028509	75.0753	1.01592	0.840373	216.999	-1.7791	5.99512e-07	253.428	2.66794	8.00815e-05
CG4793	FBgn0028514	217.222	-8.81812	3.6643e-13	69.6727	-7.34235	3.40274e-09	369.431	-1.57564	0.00376472
EndoGI	FBgn0028515	100.306	-0.622142	1	215.509	-2.19357	2.99241e-11	309.951	1.53975	0.0067013
CG18478	FBgn0028517	163.268	-8.32352	7.03626e-11	4.27339	-3.36866	0.0820328	212.14	-4.97046	2.76447e-17
hll	FBgn0028519	1.54332	-2.55896	NA	9.07279	-5.34018	0.000296621	13.9008	2.35169	0.0449976
CG5888	FBgn0028523	170.146	1.80967	0.000534444	271.992	-0.148886	1	235.469	1.93744	2.54598e-05
CG15293	FBgn0028526	458.653	6.70154	7.42817e-08	443.911	8.90974	1.16441e-41	3.80545	-0.97222	1
mTTF	FBgn0028530	29.755	-0.196349	1	30.3568	-0.351637	1	42.991	0.148164	1
CG31775	FBgn0028537	19.0027	-0.0754168	1	115.959	-3.54138	1.24644e-15	153.516	3.39037	2.24485e-13
Sec71	FBgn0028538	142.476	0.113013	1	185.701	-0.662726	1	237.475	0.770467	1
CG31731	FBgn0028539	406.501	0.0774186	1	417.398	-0.0868837	1	536.499	0.158517	1
CG9008	FBgn0028540	30.9595	3.77821	8.93098e-08	28.9247	4.99924	6.28869e-09	3.26616	-0.912447	1
TM9SF4	FBgn0028541	225.537	-0.286534	1	247.66	-0.59034	1	353.405	0.301986	1
NimB4	FBgn0028542	613.022	1.12216	0.17301	603.2	1.06911	0.0328171	502.145	0.0527179	1
NimB2	FBgn0028543	342.842	2.88075	8.45109e-29	312.955	3.93151	7.56435e-51	77.0209	-1.01436	0.642847
ics	FBgn0028546	146.798	-0.3172	1	243.035	-1.50484	0.000185556	341.721	1.17091	0.111859
Atf3	FBgn0028550	381.814	1.60684	3.51083e-07	372.14	1.5907	2.44877e-07	241.997	0.0170807	1
gammaSnap1	FBgn0028552	16.1101	-0.0543834	1	15.2528	-0.00911878	1	20.7162	-0.0438062	1
x16	FBgn0028554	101.57	-1.51498	0.0259099	101.464	-1.56226	0.00209811	195.726	0.0419335	1
sut1	FBgn0028563	46.9071	-2.88972	0.000323551	15.0765	-0.909805	1	65.8375	-1.9247	0.0247738
qtc	FBgn0028572	33.804	0.464423	1	24.8619	1.74182	0.0930476	25.178	-1.21332	0.750607
hfp	FBgn0028577	272.995	0.865852	0.421013	239.208	1.33675	0.00243107	212.783	-0.468019	1
phtf	FBgn0028579	141.181	0.431968	1	115.92	1.06616	0.166488	125.934	-0.626664	1
lqf	FBgn0028582	431.428	-0.0614224	1	392.066	0.127956	1	529.1	-0.191946	1
aralar1	FBgn0028646	367.305	2.72453	3.58337e-16	364.551	2.51513	2.27312e-21	130.955	0.216466	1
CG11902	FBgn0028647	74.4402	0.304877	1	75.3398	0.165173	1	89.605	0.132605	1
mRpL50	FBgn0028648	19.6935	-0.676981	1	17.5023	-0.475347	1	29.0431	-0.207244	1
VhaPPA1-1	FBgn0028662	357.116	-0.260399	1	324.234	-0.0799159	1	467.874	-0.177732	1
VhaM9,7-b	FBgn0028663	246.393	0.442749	1	294.948	-0.191121	1	340.606	0.628334	1
VhaM9,7-c	FBgn0028664	20.5058	0.538256	1	18.5008	0.735214	1	19.8298	-0.197837	1
VhaAC39-1	FBgn0028665	387.69	0.378707	1	728.148	-1.26615	0.00113755	889.958	1.62836	0.000170999
Vha100-2	FBgn0028670	545.006	0.49827	1	777.194	-0.587094	1	901.379	1.07672	0.092903
Vha100-1	FBgn0028671	249.606	0.969596	0.399137	419.517	-0.695316	0.880956	449.977	1.63683	0.00087337
spt4	FBgn0028683	16.8076	-0.465819	1	16.4909	-0.449544	1	24.8814	-0.0235233	1
Rpt5	FBgn0028684	220.237	-0.704409	1	307.314	-1.47119	1.03319e-05	471.696	0.761639	0.995063
Rpt4	FBgn0028685	219.732	-0.537912	1	276.724	-1.12492	0.0323969	416.355	0.582614	1
Rpt3	FBgn0028686	265.636	-0.559621	1	321.662	-1.06404	0.0316988	489.504	0.498142	1
Rpt1	FBgn0028687	206.418	-0.431448	1	287.902	-1.24432	0.00453809	418.042	0.806201	0.804006
Rpn7	FBgn0028688	117.672	-0.931266	0.50463	155.088	-1.55426	0.000277112	251.123	0.616863	1
Rpn6	FBgn0028689	539.968	-0.0766961	1	664.178	-0.679942	0.928872	892.423	0.596966	1
Rpn5	FBgn0028690	436.992	-0.774677	0.605159	641.639	-1.63142	1.4888e-10	991.146	0.848857	0.46748
Rpn9	FBgn0028691	243.181	-0.713882	1	272.544	-1.03531	0.123479	434.655	0.318192	1
Rpn2	FBgn0028692	720.892	-0.753921	0.726946	795.321	-1.03698	0.00768284	1281.58	0.280295	1
Rpn12	FBgn0028693	167.445	-0.60648	1	213.042	-1.20334	0.0115108	324.713	0.592499	1
Rpn11	FBgn0028694	292.281	-0.906381	0.310175	330.869	-1.23299	0.00193898	549.36	0.322118	1
Rpn1	FBgn0028695	324.215	-0.886191	0.362463	437.709	-1.56539	1.59944e-06	699.878	0.66742	1
RpL15	FBgn0028697	7343.97	-0.730707	0.672508	5623.77	-0.135432	1	9728.72	-0.596242	1
Rh50	FBgn0028699	19.4726	-3.18859	0.00282953	1.93342	2.01939	NA	22.9527	-4.85121	4.551e-05
RfC38	FBgn0028700	10.8313	-2.24352	0.170667	7.45455	-1.6495	0.485172	19.1554	-0.576479	1
Nhe3	FBgn0028703	110.206	0.657299	1	123.293	0.189251	1	130.523	0.456935	1
Mst85C	FBgn0028708	25.1281	-0.0287998	1	24.9313	-0.117791	1	33.6166	0.083801	1
Lnk	FBgn0028717	79.1608	0.899288	0.630822	68.7868	1.39432	0.0401147	60.0623	-0.488195	1
Fmr1	FBgn0028734	483.943	-0.441498	1	406.045	-0.0646067	1	631.541	-0.380557	1
Ef1beta	FBgn0028737	1259.1	-0.971802	0.184326	1040.64	-0.607852	1	1895.92	-0.368854	1
Dhit	FBgn0028743	16.2542	-1.9597	0.0963871	7.61011	-0.522598	1	22.7132	-1.38048	0.446118
CG5033	FBgn0028744	167.205	-0.690786	1	107.347	0.460273	1	190.788	-1.13674	0.197158
CG18508	FBgn0028746	16.2463	0.395759	1	16.0544	0.279572	1	18.6633	0.105285	1
Dak1	FBgn0028833	130.05	-0.200042	1	141.841	-0.486953	1	197.168	0.282728	1
CSN7	FBgn0028836	70.3571	-0.57863	1	71.3798	-0.676253	1	111.764	0.0926506	1
CSN6	FBgn0028837	54.1639	-0.478812	1	58.6375	-0.753187	1	89.2352	0.264539	1
CG15282	FBgn0028855	4.93068	-4.31341	0.018684	0.881524	-1.79081	NA	7.48828	-1.91682	0.376991
CG18477	FBgn0028864	33.0088	-5.20896	6.07825e-06	6.88801	-2.92407	0.0823585	49.4944	-2.20012	0.017959
GMF	FBgn0028894	168.785	-0.226737	1	244.588	-1.15865	0.0470258	338.767	0.922837	0.525099
CG17328	FBgn0028895	21.6335	-0.647553	1	19.6573	-0.509253	1	32.4653	-0.140574	1
CG4935	FBgn0028897	20.4183	-1.24109	0.547746	17.4019	-0.984607	0.904168	33.8049	-0.234862	1
CG33090	FBgn0028916	39.4049	1.23669	0.449962	32.6986	2.26589	0.0018395	21.8439	-0.940233	1
CG16865	FBgn0028919	6.25055	-0.32614	1	11.4145	-1.57373	0.488241	15.8325	1.08993	1
CG16890	FBgn0028932	33.0607	-0.360008	1	32.5128	-0.390535	1	48.037	0.0265308	1
NimB5	FBgn0028936	453.265	2.32165	2.79265e-16	398.098	3.56383	1.6489e-46	137.017	-1.21351	0.168917
CG16886	FBgn0028938	6.81626	0.118422	1	100.321	-4.77612	1.66771e-19	131.792	4.72102	1.62806e-12
NimC2	FBgn0028939	143.831	6.9186	2.63729e-30	221.061	0.740663	0.84174	109.969	5.91933	9.14253e-22
Cyp28a5	FBgn0028940	108.093	4.29066	2.29084e-14	105.165	4.4534	3.71123e-23	11.6782	0.0170953	1
Kebab	FBgn0028952	12.3955	-0.510754	1	13.772	-0.809174	1	21.0921	0.259201	1
CG14478	FBgn0028953	792.058	-0.0679881	1	763.112	-0.0529992	1	1031.89	-0.0213334	1
mthl3	FBgn0028956	8.75108	-4.36386	0.00860373	12.3187	-4.90928	0.00087566	26.7068	0.472301	1
AlaRS-m	FBgn0028962	40.8372	-0.276689	1	31.959	0.349688	1	46.9998	-0.621386	1
A16	FBgn0028965	29.6044	-0.646103	1	19.4997	0.383097	1	34.2335	-0.995174	1
gammaCOP	FBgn0028968	202.584	-0.675915	1	203.585	-0.755342	0.777753	327.544	0.0782134	1
deltaCOP	FBgn0028969	454.894	-0.605887	1	391.962	-0.307066	1	635.47	-0.297692	1
betaggt-II	FBgn0028970	18.3487	0.128586	1	27.8377	-0.948376	0.819311	35.1658	1.03562	0.933647
xmas-2	FBgn0028974	68.5799	-1.09996	0.453444	51.2326	-0.511258	1	99.5744	-0.59051	1
trbl	FBgn0028978	79.6727	0.687855	1	75.3607	0.787664	0.937002	75.0191	-0.100174	1
tant	FBgn0028980	23.7746	0.0701556	1	32.5141	-0.801765	1	42.1201	0.844671	1
Spt6	FBgn0028982	283.922	-0.3427	1	248.929	-0.0625203	1	369.648	-0.279141	1
Spn55B	FBgn0028983	17.4706	-1.06966	0.841198	17.0878	-1.10122	0.729694	30.8723	0.031609	1
Spn88Ea	FBgn0028984	586.784	2.93093	2.7509e-15	604.908	2.30404	1.12964e-12	219.2	0.624963	1
Spn42Dd	FBgn0028988	14.6819	3.63943	0.000888733	14.4349	3.13674	0.00285027	3.06094	0.226703	1
Spn27A	FBgn0028990	281.442	-1.09037	0.350924	383.139	-1.76944	4.58313e-10	636.835	0.646235	1
sds22	FBgn0028992	206.48	-1.28827	0.0153265	333.713	-2.23705	4.7542e-16	549.282	0.940068	0.302189
miple2	FBgn0029002	124.7	2.54138	1.67885e-07	332.889	-1.15117	0.0569699	326.274	3.60304	1.26142e-15
Smurf	FBgn0029006	899.283	-0.750819	1	454.416	1.32373	4.19258e-05	889.059	-2.04119	1.44276e-06
Dd	FBgn0029067	197.605	-0.0981805	1	173.697	0.185015	1	237.903	-0.282239	1
icln	FBgn0029079	47.3241	-2.24368	0.0119528	32.1449	-1.60829	0.126915	81.8812	-0.629369	1
gom	FBgn0029084	14.6852	0.502145	1	10.8629	1.66083	0.418006	10.7791	-1.05241	1
disp	FBgn0029088	88.0514	-0.236158	1	81.606	-0.114185	1	116.749	-0.119993	1
ced-6	FBgn0029092	1168.07	1.81388	0.00119324	1248.68	1.27914	0.000144762	809.188	0.519978	1
cathD	FBgn0029093	1463.87	0.258448	1	1743.77	-0.325243	1	2133.71	0.559664	1
asf1	FBgn0029094	85.3019	-1.27676	0.147346	67.2369	-0.832447	0.842137	133.999	-0.44406	1
aru	FBgn0029095	82.8841	-0.0786063	1	53.0027	1.5112	0.0446588	71.909	-1.53585	0.103541
Uba2	FBgn0029113	251.564	-1.69504	0.000815386	197.328	-1.28352	0.0179451	430.055	-0.411605	1
Tollo	FBgn0029114	22.6035	0.646656	1	92.1349	-2.49034	4.15931e-06	113.958	3.04177	8.53136e-08
Surf1	FBgn0029117	9.50797	-0.479334	1	7.19486	0.10766	1	11.7819	-0.542889	1
Sucb	FBgn0029118	79.6855	-1.20316	0.155565	102.759	-1.76242	0.000158371	175.897	0.551863	1
Sras	FBgn0029121	26.3562	0.00222213	1	59.9081	-1.84076	0.0108024	78.3662	1.79155	0.00886058
Debcl	FBgn0029131	43.2332	-0.608155	1	31.6414	0.147537	1	53.2131	-0.741636	1
REG	FBgn0029133	252.132	-0.915422	0.774293	210.891	-0.571723	1	375.479	-0.336777	1
Prosbeta5	FBgn0029134	151.267	-0.563333	1	172.285	-0.92838	0.288061	263.867	0.361904	1
NtR	FBgn0029147	692.206	2.07751	1.95697e-10	782.938	1.18962	0.0015375	480.9	0.881582	0.749378
NHP2	FBgn0029148	127.686	-1.38679	0.0293714	58.021	0.525399	1	149.222	-1.89271	6.3437e-05
Mkrn1	FBgn0029152	147.128	0.0283437	1	169.106	-0.415751	1	219.869	0.439475	1
Men-b	FBgn0029155	187.385	1.75025	0.0121316	164.511	2.59466	4.61808e-15	83.9684	-0.779277	1
ssh	FBgn0029157	139.264	0.526674	1	126.775	0.73835	0.967789	135.733	-0.215761	1
Las	FBgn0029158	46.6342	1.78487	0.00506773	42.6053	2.24755	0.000260876	22.8669	-0.439255	1
Hml	FBgn0029167	44185.7	0.447345	1	30307.6	2.12644	0.000512649	31139	-1.68153	0.00149068
Fad2	FBgn0029172	67.144	8.65763	5.1618e-12	65.274	8.62115	1.5946e-12	0	NA	NA
fu2	FBgn0029173	14.447	-0.705532	1	15.4241	-0.904099	1	24.8046	0.190187	1
FKBP59	FBgn0029174	890.416	-0.407115	1	842.181	-0.34241	1	1265.26	-0.0632089	1
Ext2	FBgn0029175	15.7927	0.363807	1	25.9267	-1.00428	0.798226	31.8359	1.26186	0.836746
Ef1gamma	FBgn0029176	3445	-0.593036	1	3253.94	-0.52748	1	5180.14	-0.0701045	1
COQ7	FBgn0029502	34.7966	0.606252	1	29.0121	1.23289	0.366946	28.7755	-0.607	1
CHORD	FBgn0029503	39.0007	-0.753312	1	39.2114	-0.82396	0.9758	64.4826	0.0641454	1
CHES-1-like	FBgn0029504	464.516	0.536153	1	336.152	1.9249	6.03638e-11	334.666	-1.37932	0.0110297
Tsp42Ee	FBgn0029506	473.456	2.89607	6.61111e-10	1271.37	-1.08693	0.0237579	1205.96	3.92209	1.80333e-24
Tsp42Ed	FBgn0029507	222.421	4.89852	1.81341e-17	237.958	2.86999	5.22515e-23	46.1826	1.95432	0.0841222
Aos1	FBgn0029512	54.0442	-1.82826	0.00698824	40.6565	-1.35371	0.194699	92.9703	-0.462545	1
CG9166	FBgn0029514	17.4225	-0.546306	1	12.1993	0.301455	1	20.4201	-0.802081	1
Or1a	FBgn0029521	28.453	3.26897	9.26724e-06	25.7559	5.0633	4.73254e-08	3.91185	-1.44233	0.923001
CG3176	FBgn0029524	6.33862	-1.79367	0.564238	3.23874	-0.660418	1	9.23791	-1.03251	1
CG18273	FBgn0029525	71.2942	-0.288535	1	47.3206	0.939307	0.673337	71.1504	-1.20133	0.376991
CG13365	FBgn0029529	7.92794	-0.192481	1	4.30718	2.05782	0.377446	6.42478	-1.9839	0.357537
	FBgn0029584	43.031	-4.25235	0.000109151	60.2476	-4.98054	6.08537e-13	130.714	0.497762	1
CG14806	FBgn0029594	32.8978	0.49681	1	23.3914	1.95831	0.0284855	23.3485	-1.39717	0.446102
CG3091	FBgn0029608	135.772	5.19432	3.61469e-27	133.021	5.00045	2.41165e-33	9.0808	0.337747	1
eIF3ga	FBgn0029629	229.375	-0.932433	0.333948	177.827	-0.409437	1	326.474	-0.522974	1
CG3603	FBgn0029648	15.3141	0.192017	1	21.9258	-0.800023	1	27.5614	0.961827	1
CG10802	FBgn0029664	58.0866	0.252747	1	54.6761	0.373247	1	64.8812	-0.118787	1
CG14270	FBgn0029665	21.3034	0.463368	1	22.5979	0.201827	1	24.9584	0.253411	1
CG10803	FBgn0029666	105.893	0.39817	1	91.9803	0.780585	0.898504	102.891	-0.37943	1
CG2875	FBgn0029672	82.295	-0.580134	1	71.3443	-0.28782	1	114.289	-0.2895	1
HIP-R	FBgn0029676	340.101	-1.32782	0.00103079	467.072	-1.98477	2.26952e-15	801.471	0.651646	1
CG2938	FBgn0029685	76.0714	-0.39817	1	166.872	-2.07134	4.48975e-09	232.71	1.64891	0.000525045
CG2941	FBgn0029686	22.7831	-0.00403121	1	25.2	-0.336561	1	32.9536	0.318719	1
Vap33	FBgn0029687	742.911	-0.50358	1	499.39	0.563108	1	821.888	-1.0608	0.0794401
lva	FBgn0029688	367.14	-0.14639	1	229.664	1.46324	0.00023973	326.851	-1.59747	0.000318473
CG6428	FBgn0029689	15.3055	-0.694219	1	13.0698	-0.382261	1	21.8996	-0.284308	1
CG6379	FBgn0029693	66.8052	-0.38826	1	88.2277	-1.09465	0.201523	127.777	0.696107	1
CG3626	FBgn0029706	57.7592	0.366128	1	60.7102	0.141802	1	69.8847	0.221992	1
CHOp24	FBgn0029709	174.296	-0.492931	1	139.292	0.0338773	1	220.523	-0.524864	1
CG3568	FBgn0029710	140.976	-0.269737	1	165.84	-0.734617	0.884787	234.498	0.458061	1
Usf	FBgn0029711	226.015	-0.677405	1	137.807	0.653429	1	247.814	-1.31793	0.0141576
CG11436	FBgn0029713	26.2849	-0.72605	1	34.305	-1.33854	0.303445	53.4338	0.591191	1
CG3527	FBgn0029714	19.6536	0.282479	1	19.7347	0.159027	1	23.6023	0.116056	1
CG11444	FBgn0029715	100.193	-0.179308	1	116.872	-0.636961	1	161.412	0.452693	1
mRpL30	FBgn0029718	18.7455	-0.857135	1	15.8734	-0.517727	1	27.7748	-0.330198	1
CG4041	FBgn0029736	44.4263	-0.0986223	1	59.9338	-0.899847	0.701185	80.6838	0.79044	1
CG6903	FBgn0029737	87.2435	1.49041	0.106884	95.9586	0.948334	0.517465	71.2179	0.54272	1
Sas10	FBgn0029755	45.9729	-0.844628	0.985197	38.2972	-0.486808	1	67.1822	-0.348117	1
CG3309	FBgn0029756	15.8917	0.0426066	1	16.7944	-0.221677	1	22.0219	0.261489	1
Usp16-45	FBgn0029763	79.9806	-0.244508	1	74.567	-0.150421	1	107.429	-0.0935492	1
CG16756	FBgn0029765	48.1612	7.59167	9.345e-10	46.9965	6.50567	3.82764e-11	0.620155	0.296155	NA
CG15784	FBgn0029766	114.583	1.35571	0.0856697	98.7141	2.08906	7.87192e-05	65.7208	-0.719069	1
frma	FBgn0029769	65.6464	8.68581	1.65817e-12	63.8504	7.8732	2.14863e-10	0.1371	0.208381	NA
CG12730	FBgn0029771	208.489	1.79341	1.02184e-05	234.782	1.02117	0.0820033	160.774	0.764979	1
RhoGAP5A	FBgn0029778	48.81	-0.796502	1	56.7781	-1.19739	0.237404	92.1617	0.389569	1
RpL35	FBgn0029785	1852.25	-0.864428	0.387472	1347.37	-0.157579	1	2466.02	-0.708501	1
CG3160	FBgn0029789	58.7242	0.31383	1	85.9564	-0.782916	0.904014	105.202	1.08592	0.371087
lin-52	FBgn0029800	18.6038	0.140081	1	15.1621	0.803032	1	18.2258	-0.582722	1
CG15771	FBgn0029801	295.439	1.8664	1.13064e-06	323.517	1.17987	0.0542069	211.176	0.663144	1
[truncated: 5,621 more rows]
