# Supplementary material for: Characterization of the Drosophila Adult Hematopoietic System Reveals a Rare Cell Population With Differentiation and Proliferation Potential
Source: Front Cell Dev Biol. 2021 Oct 13;9:739357. doi: 10.3389/fcell.2021.739357 (PMC8550105; doi:10.3389/fcell.2021.739357)
Supplement: Supplementary Table 7 — List of differentially expressed genes between embryonic and larval peripheral hemocytes (fold change > 2, adjusted p-value < 0.01) (from EMBL-EBI data set: E-MTAB-8702). [file Table_7.XLSX]

## Sheet: Embryon vs larvae
Symbol	Fbgn	baseMean	log2FoldChange	padj
abd-A	FBgn0000014	502.437	8.54482	6.82617e-42
Abd-B	FBgn0000015	273.347	9.37996	7.93804e-18
Abl	FBgn0000017	4111.97	-2.18922	4.50456e-15
Ace	FBgn0000024	536.79	3.80482	1.50377e-11
mAChR-A	FBgn0000037	208.288	2.01837	5.15435e-07
nAChRbeta1	FBgn0000038	516.548	10.9111	4.29771e-19
nAChRalpha2	FBgn0000039	352.607	11.2424	8.14621e-20
Act5C	FBgn0000042	484671	-2.33148	3.53639e-23
Act42A	FBgn0000043	800417	-3.01782	2.44439e-52
Act57B	FBgn0000044	38201.8	10.7897	0
Act87E	FBgn0000046	5961.96	8.28928	6.75499e-92
ade2	FBgn0000052	4975.36	-1.65425	1.02612e-05
al	FBgn0000061	200.215	10.4475	1.46099e-16
Mps1	FBgn0000063	196.974	-2.80768	5.1135e-09
Ald	FBgn0000064	63062.3	1.72983	1.71613e-26
Ama	FBgn0000071	97341.3	-6.80254	0
amd	FBgn0000075	1366.72	11.6174	5.31081e-27
AnxB10	FBgn0000084	836.73	-5.82933	2.31404e-123
Appl	FBgn0000108	1012.65	7.17808	1.52775e-99
Argk	FBgn0000116	9335.49	7.99641	1.83948e-165
arm	FBgn0000117	62109.3	1.08169	6.48953e-07
ash2	FBgn0000139	1672.47	-3.01409	2.20489e-70
asp	FBgn0000140	287.791	-3.34833	2.22325e-11
aurA	FBgn0000147	149.535	-3.35061	1.30579e-06
awd	FBgn0000150	6571.11	-1.269	0.000462133
Axs	FBgn0000152	526.941	-3.35005	4.97281e-17
bam	FBgn0000158	44.5627	-3.3973	6.20087e-06
baz	FBgn0000163	4508.77	2.22588	1.13094e-07
ben	FBgn0000173	2758.71	-1.23903	1.83814e-05
bib	FBgn0000180	1509.46	-1.5418	1.33383e-05
BicD	FBgn0000183	1347.79	-1.62578	1.01631e-05
	FBgn0000210	17323.7	-5.96962	1.02363e-89
brm	FBgn0000212	3502.96	-2.4059	7.71431e-30
Brd	FBgn0000216	16.8398	6.08924	5.33142e-05
brn	FBgn0000221	624.373	-1.53051	1.38072e-07
bw	FBgn0000241	1305.98	8.94857	1.61609e-65
by	FBgn0000244	503.066	2.17381	7.9657e-06
c(3)G	FBgn0000246	152.241	1.37552	0.00959063
cad	FBgn0000251	113.087	8.10572	1.06215e-11
Cam	FBgn0000253	5943.17	-1.72534	2.18604e-08
capu	FBgn0000256	2676.58	1.6655	3.18459e-11
car	FBgn0000257	2365.7	-1.1802	0.000909543
Cat	FBgn0000261	77807.9	-1.39113	3.4194e-07
Cp190	FBgn0000283	6215.81	-1.68941	6.79908e-10
Cf2	FBgn0000286	1737.37	-2.44345	3.12607e-18
Col4a1	FBgn0000299	1.50544e+06	2.58813	1.80953e-28
chif	FBgn0000307	1838.8	-1.21197	0.00241896
chic	FBgn0000308	46267.9	-1.81843	4.00023e-13
cin	FBgn0000316	4084.38	-1.09096	4.35344e-05
ck	FBgn0000317	844.324	1.62684	0.000368065
cort	FBgn0000351	46.36	-3.22712	5.2114e-06
cos	FBgn0000352	1374.92	-1.52054	9.5739e-05
csw	FBgn0000382	4208.95	1.43993	2.30754e-07
cv-2	FBgn0000395	3952.45	2.75826	2.75062e-34
CycA	FBgn0000404	2994.71	-1.38301	7.30418e-11
Cyt-b5-r	FBgn0000406	1495.79	6.76143	1.39469e-43
Cyt-c-p	FBgn0000409	5008.67	3.7105	2.43863e-76
D	FBgn0000411	268.223	7.46446	3.1719e-32
D1	FBgn0000412	5566.55	-3.4951	1.74177e-131
Dab	FBgn0000414	1553.38	2.02882	1.73345e-12
Ddc	FBgn0000422	364.935	5.08141	7.11674e-16
ect	FBgn0000451	4154.87	13.1745	3.124e-35
Dip-C	FBgn0000455	6819.96	-1.67166	7.22597e-18
disco	FBgn0000459	112.349	5.96578	6.18365e-15
DNaseII	FBgn0000477	7115.7	7.02734	3.4131e-141
dor	FBgn0000482	3013.54	-1.51495	9.73213e-07
Pka-C3	FBgn0000489	233.891	9.15292	1.7137e-16
dpp	FBgn0000490	501.218	-1.16844	0.000600272
Dr	FBgn0000492	299.454	9.03595	1.55233e-22
ds	FBgn0000497	1273.91	6.77143	6.55987e-15
dsx	FBgn0000504	202.678	-3.8789	1.7135e-16
dx	FBgn0000524	872.796	-1.33041	0.000150418
ea	FBgn0000533	78.3329	4.59196	1.52129e-13
E(bx)	FBgn0000541	2075.59	-1.4159	1.10678e-07
ec	FBgn0000542	385.343	6.19051	2.16846e-25
ed	FBgn0000547	2025.17	-1.16265	0.00592356
Ef1alpha100E	FBgn0000557	123.635	3.27335	3.85244e-06
egl	FBgn0000562	1988.32	-1.98266	2.43614e-23
Eip71CD	FBgn0000565	6458.97	-4.98627	4.86931e-89
Eip55E	FBgn0000566	22383.3	-3.34171	1.56717e-90
Eip74EF	FBgn0000567	3816.07	-3.65339	5.9554e-62
Eip75B	FBgn0000568	5630.32	-2.72779	1.72319e-16
emc	FBgn0000575	16757.3	-2.0309	3.03111e-17
ems	FBgn0000576	129.412	8.32858	1.05522e-13
Eno	FBgn0000579	25374.3	-1.50898	2.10178e-14
Est-6	FBgn0000592	194.576	5.18754	2.93011e-18
exu	FBgn0000615	1214.2	-4.12809	3.25259e-36
e(y)2	FBgn0000618	292.215	2.37725	3.80777e-11
Fas3	FBgn0000636	3453.54	2.24466	3.04104e-17
Fbp2	FBgn0000640	156.069	-9.12956	1.93552e-12
fkh	FBgn0000659	116.534	8.8413	3.98007e-12
fliI	FBgn0000709	3102.18	-1.60274	1.34138e-07
fog	FBgn0000719	7201.25	2.50298	4.08764e-20
FER	FBgn0000723	4049.9	-1.42008	3.39436e-10
png	FBgn0000826	149.531	-1.58668	0.00177246
ftz-f1	FBgn0001078	10030.7	7.69113	6.45985e-273
fz	FBgn0001085	970.891	-1.14272	0.000426077
fzy	FBgn0001086	497.778	-2.44178	3.13543e-08
g	FBgn0001087	2230.09	-2.15663	1.07706e-19
Gal	FBgn0001089	31613.2	-2.62511	8.26023e-54
bnb	FBgn0001090	478.626	8.44666	2.39361e-43
Gapdh1	FBgn0001091	20551.9	-1.96659	2.22962e-19
Gdh	FBgn0001098	41702.5	-2.57789	1.51978e-29
Gbeta13F	FBgn0001105	24563.3	-2.23082	5.63855e-29
DCTN1-p150	FBgn0001108	4027.04	-2.42592	6.62146e-29
Gld	FBgn0001112	320.763	6.57929	1.15031e-08
Galphao	FBgn0001122	3012.01	-1.64813	1.40173e-10
Got1	FBgn0001124	9856.86	-1.13347	0.000226747
grk	FBgn0001137	784.791	4.38943	1.59846e-40
grn	FBgn0001138	366.133	6.87682	5.48425e-05
gro	FBgn0001139	2017.92	-1.80852	6.09193e-21
Gs1	FBgn0001142	53309	-1.94348	9.50188e-34
gsb	FBgn0001148	118.747	9.74394	1.56907e-14
GstD1	FBgn0001149	95403.8	-5.11518	8.99486e-155
h	FBgn0001168	2293.37	-1.53013	3.85794e-06
H	FBgn0001169	6552.83	1.39929	0.00440774
H2,0	FBgn0001170	82.8374	5.65055	5.5107e-16
Hex-C	FBgn0001187	191.746	4.89204	1.52377e-31
Hn	FBgn0001208	4226.77	8.8281	8.67359e-29
Hrb98DE	FBgn0001215	5402.62	-1.33097	8.13004e-08
Hsc70-1	FBgn0001216	245.495	4.13491	2.06261e-31
Hsc70-3	FBgn0001218	143508	-2.68199	4.4027e-28
Hsp23	FBgn0001224	71414.2	-8.18545	0
Hsp26	FBgn0001225	5999.24	-4.72087	8.69588e-62
Hsp27	FBgn0001226	41927.4	-9.01433	0
Hsp67Bc	FBgn0001229	396.324	6.1937	1.28498e-45
Hsp68	FBgn0001230	611.007	-2.88261	1.15405e-10
Hsp83	FBgn0001233	169979	-2.19317	4.33852e-11
hth	FBgn0001235	596.659	5.26334	2.68334e-38
Idh	FBgn0001248	17678.7	-1.52066	1.60297e-15
ImpE1	FBgn0001253	409.04	7.70733	1.65683e-10
ImpE2	FBgn0001254	900.688	12.4933	7.62287e-24
ImpL1	FBgn0001256	895.731	12.4893	6.37942e-24
ImpL2	FBgn0001257	1652.86	4.51254	2.64022e-28
ImpL3	FBgn0001258	1911.73	6.11166	3.9434e-10
janA	FBgn0001280	688.016	-1.20303	1.66625e-05
Jra	FBgn0001291	4662.33	-1.60152	4.56524e-06
kar	FBgn0001296	14512.4	-2.2766	3.99189e-13
kay	FBgn0001297	14301	-4.16237	2.22883e-84
Khc	FBgn0001308	19340.1	-2.84566	1.03029e-60
kkv	FBgn0001311	830.583	10.4705	7.60075e-29
kn	FBgn0001319	555.501	6.63738	8.83292e-12
kto	FBgn0001324	2331.22	-1.52877	3.75297e-06
Kr	FBgn0001325	303.727	7.78222	5.24115e-33
	FBgn0001332	8243.62	2.25984	7.71553e-24
egh	FBgn0001404	4429.96	-3.26145	2.01566e-74
Grip91	FBgn0001612	1054.51	-2.27001	3.90438e-13
dlg1	FBgn0001624	5580.11	-1.47465	6.3127e-08
ifc	FBgn0001941	4210.92	-1.62128	2.5189e-11
Arpc1	FBgn0001961	32339.3	-2.36226	3.7126e-52
stc	FBgn0001978	2861	-1.06861	0.000481911
esg	FBgn0001981	170.315	7.88431	2.55624e-20
wor	FBgn0001983	78.7649	6.68782	7.82122e-12
Gli	FBgn0001987	435.723	2.536	1.3401e-28
ND-B17	FBgn0001989	1813.32	1.34582	3.18951e-09
Ca-alpha1D	FBgn0001991	1205.32	11.0145	7.64239e-35
crp	FBgn0001994	3629.89	-2.30521	2.73733e-29
l(2)37Bb	FBgn0002021	2859.1	1.18152	1.70672e-06
Catsup	FBgn0002022	35885.1	1.82095	5.55877e-34
dre4	FBgn0002183	3041.21	-2.50523	7.68347e-15
Prosbeta6	FBgn0002284	4544.2	-1.01263	0.000448506
sas	FBgn0002306	1063.73	9.42105	2.42767e-57
l(3)87Df	FBgn0002354	252.235	2.13517	6.55586e-12
hyd	FBgn0002431	3037.43	-1.30698	5.29778e-08
sti	FBgn0002466	1206.36	-3.25453	5.64032e-14
lace	FBgn0002524	8392.07	-3.13419	2.54082e-115
Lam	FBgn0002525	11220.6	-2.05685	7.88367e-31
LanA	FBgn0002526	1.14717e+06	4.55258	5.74292e-99
lds	FBgn0002542	3042.67	-4.74242	6.40589e-119
Lsp1alpha	FBgn0002562	2028.06	-12.2079	1.9847e-10
Lsp1beta	FBgn0002563	1049.53	-11.7831	5.3542e-22
Lsp2	FBgn0002565	400.706	-9.7521	1.17595e-17
Mal-A2	FBgn0002569	99.7244	9.46139	6.60484e-13
Mal-A3	FBgn0002571	999.066	12.6383	1.61897e-24
Kaz-m1	FBgn0002578	987.924	9.21132	8.40404e-70
RpL36	FBgn0002579	6868.58	3.04687	4.47836e-36
E(spl)m2-BFM	FBgn0002592	39.2816	5.18899	2.70915e-06
RpLP1	FBgn0002593	30133.1	1.39018	2.84191e-06
RpL19	FBgn0002607	16260.7	1.51735	1.4372e-08
E(spl)m3-HLH	FBgn0002609	78.6194	2.06923	0.00103183
RpL32	FBgn0002626	6960.22	2.91277	2.88796e-27
E(spl)m6-BFM	FBgn0002632	109.058	9.64367	1.506e-14
E(spl)m7-HLH	FBgn0002633	120.781	8.89022	2.90995e-12
mal	FBgn0002641	1355.52	-2.50566	9.77827e-24
Map205	FBgn0002645	4579.26	-3.68313	1.4101e-25
mei-9	FBgn0002707	660.012	-3.63591	2.1831e-18
Men	FBgn0002719	53114.6	1.21197	2.83411e-08
E(spl)malpha-BFM	FBgn0002732	30.4437	2.57434	0.000763478
E(spl)mgamma-HLH	FBgn0002735	77.3551	7.12787	1.22675e-12
Mlc1	FBgn0002772	10598.9	11.6518	8.02142e-38
Mlc2	FBgn0002773	23431.4	9.56023	3.71117e-202
mle	FBgn0002774	2459.51	-1.38423	5.17691e-06
msl-3	FBgn0002775	809.693	1.52186	4.78747e-05
mnd	FBgn0002778	9024.81	1.5277	5.1205e-08
mor	FBgn0002783	3294.14	-2.56028	3.83929e-27
Mp20	FBgn0002789	717.848	9.93186	3.55781e-35
mr	FBgn0002791	1491.28	-1.57478	4.21023e-12
MtnA	FBgn0002868	904.497	2.51632	3.10776e-24
mu2	FBgn0002872	475.697	-3.03661	4.96619e-19
mud	FBgn0002873	388.764	-3.0219	4.29091e-10
mus101	FBgn0002878	623.595	-1.80061	1.29246e-07
mus201	FBgn0002887	876.037	-1.34425	0.000726369
mus205	FBgn0002891	509.955	-3.29981	2.67192e-19
mus301	FBgn0002899	220.784	-2.00442	0.00577556
mus304	FBgn0002901	488.285	-1.88672	4.56343e-11
mus308	FBgn0002905	479.228	-1.89657	1.01267e-09
Blm	FBgn0002906	348.677	-1.74201	5.12805e-05
Atpalpha	FBgn0002921	133581	1.82193	6.61598e-09
nec	FBgn0002930	413.919	6.54702	9.83497e-47
net	FBgn0002931	98.572	6.02345	1.51753e-15
ninaD	FBgn0002939	1485.53	1.43568	4.21806e-05
nkd	FBgn0002945	1567.3	7.70035	1.75881e-14
okr	FBgn0002989	691.764	-2.23994	4.24124e-17
opa	FBgn0003002	202.398	8.91657	2.60685e-15
or	FBgn0003008	1222.76	1.38956	7.41445e-09
osp	FBgn0003016	577.593	3.0159	1.29319e-11
pbl	FBgn0003041	4078.07	-3.36397	1.79911e-66
Pcl	FBgn0003044	2910	-2.30116	7.15213e-28
CG10598	FBgn0003057	480.039	11.633	1.65389e-20
CG9757	FBgn0003060	91.5694	8.44757	3.05881e-10
CG2150	FBgn0003065	1208.3	11.4442	4.14348e-26
Pfk	FBgn0003071	4431.92	1.29409	1.6527e-05
Raf	FBgn0003079	1614.32	-1.47945	5.73439e-11
phr	FBgn0003082	1297.44	-1.12403	0.00293153
pip	FBgn0003089	1136.54	7.10787	1.16716e-08
pk	FBgn0003090	376.098	6.69403	1.0866e-47
pnr	FBgn0003117	18044.1	-1.19035	0.000393719
pnt	FBgn0003118	9948.84	1.45334	1.84831e-06
polo	FBgn0003124	1125.33	-2.21474	3.51709e-05
Ppn	FBgn0003137	681540	4.50553	2.39427e-56
Prm	FBgn0003149	3023.56	9.21219	2.06928e-99
CG2841	FBgn0003159	2130.8	2.31994	2.19473e-09
Pu	FBgn0003162	894.29	3.59062	6.77697e-27
pwn	FBgn0003174	556.525	9.88372	2.64882e-23
px	FBgn0003175	8770.3	1.85833	5.70569e-08
qua	FBgn0003187	443.682	7.32381	1.91493e-08
raw	FBgn0003209	3240.63	1.31786	5.29823e-07
rb	FBgn0003210	2303.65	-1.26189	6.03363e-08
Rh4	FBgn0003250	117.406	-3.24658	1.2154e-06
rib	FBgn0003254	540.421	9.22457	5.00422e-33
Rm62	FBgn0003261	27775.1	-1.60976	9.32242e-13
rod	FBgn0003268	714.891	-4.54066	6.9163e-42
amos	FBgn0003270	12.6467	-6.38984	0.000131607
RpLP2	FBgn0003274	12915.3	1.69625	3.39931e-09
rst	FBgn0003285	334.746	5.96218	2.19888e-43
rt	FBgn0003292	282.306	8.93118	9.98007e-19
S	FBgn0003310	695.038	2.34296	1.82694e-11
sca	FBgn0003326	107.805	6.95873	2.06935e-16
scb	FBgn0003328	6671	-3.81505	5.26516e-58
Scm	FBgn0003334	2579.9	-2.4855	2.06436e-27
Scr	FBgn0003339	174.436	9.40679	5.77995e-14
sd	FBgn0003345	2802.67	-2.47035	1.25777e-28
RanGAP	FBgn0003346	2304.07	-3.27336	7.05093e-76
sei	FBgn0003353	165.909	-1.79136	0.000107225
Jon99Ci	FBgn0003358	75.6177	9.02678	6.10042e-11
shd	FBgn0003388	71.5242	-3.33727	0.000143223
shf	FBgn0003390	787.388	4.57064	1.65193e-29
shg	FBgn0003391	993.794	4.78648	8.03849e-28
shu	FBgn0003401	130.808	-5.69054	1.48348e-23
sl	FBgn0003416	2537.02	-1.1877	0.00100096
slp1	FBgn0003430	67.511	8.07798	6.33756e-10
smo	FBgn0003444	2012.62	-2.43036	1.55833e-24
sn	FBgn0003447	28650.2	-1.97945	1.12848e-07
sna	FBgn0003448	134.053	7.90975	2.46115e-16
so	FBgn0003460	112.969	3.60595	8.43809e-09
sog	FBgn0003463	350.821	4.81317	2.97802e-33
sol	FBgn0003464	2573.17	-1.51589	2.40497e-09
spir	FBgn0003475	912.91	1.90587	4.04829e-07
spz	FBgn0003495	10648.9	1.71925	1.18699e-14
srp	FBgn0003507	38391	-2.02508	4.31706e-23
stg	FBgn0003525	8140.92	4.35455	3.00652e-55
sub	FBgn0003545	382.039	-2.09603	3.34067e-10
su(Hw)	FBgn0003567	3042.12	-2.5809	4.57428e-48
Su(var)3-7	FBgn0003598	2282.08	-1.2139	0.000542707
Su(var)205	FBgn0003607	3150.17	-1.77582	4.57034e-12
Su(var)2-10	FBgn0003612	2634.42	-1.50037	5.92562e-07
svp	FBgn0003651	539.014	7.06145	8.86223e-05
Syb	FBgn0003660	14676.9	1.81271	8.34347e-17
T-cp1	FBgn0003676	22052	-3.26331	1.08989e-93
thr	FBgn0003701	279.665	-1.8262	2.58771e-05
tko	FBgn0003714	1792.33	1.8308	5.7613e-25
Egfr	FBgn0003731	1038.23	3.46095	1.07674e-31
Top2	FBgn0003732	4985.06	-3.49873	2.52273e-66
tra	FBgn0003741	3360.12	4.68696	9.83513e-86
tsh	FBgn0003866	568.661	7.29133	3.73944e-09
tsl	FBgn0003867	546.848	11.8571	1.485e-22
tub	FBgn0003882	6060.59	-2.33949	3.17277e-32
alphaTub84B	FBgn0003884	146575	-2.09281	4.21029e-19
alphaTub84D	FBgn0003885	7309.64	-2.37431	1.8693e-25
betaTub56D	FBgn0003887	72970.3	-3.33503	7.58608e-38
betaTub60D	FBgn0003888	171237	-2.95558	2.55251e-29
tud	FBgn0003891	6883.15	-2.35875	2.86927e-16
RpL40	FBgn0003941	23631.1	2.21277	3.30032e-27
RpS27A	FBgn0003942	14220	2.18331	2.23029e-20
unc	FBgn0003950	99.0292	-7.35277	1.74984e-13
v	FBgn0003965	1993.16	13.6138	1.20756e-29
vap	FBgn0003969	9351.82	-2.54666	8.93236e-31
vls	FBgn0003978	801.842	-1.28662	0.000102179
Vm26Aa	FBgn0003979	30.5123	3.59057	3.5286e-05
vn	FBgn0003984	345.779	6.01038	9.55808e-24
wbl	FBgn0004003	55.1791	7.79095	4.46255e-09
wg	FBgn0004009	104.964	9.56302	9.20501e-14
	FBgn0004028	7247.32	10.9488	1.45488e-138
y	FBgn0004034	109.514	7.61596	2.41475e-14
Yp3	FBgn0004047	27.9278	-3.37519	0.000713815
uzip	FBgn0004055	699.813	2.82022	6.49895e-17
Zw	FBgn0004057	1050.21	-2.26992	3.40304e-24
Prosalpha4	FBgn0004066	3821.44	-1.42453	1.76874e-08
Cdk1	FBgn0004106	682.821	-2.2223	6.56678e-15
Nrt	FBgn0004108	11620.9	1.25905	0.00778439
Tm2	FBgn0004117	7158.11	9.41721	9.19206e-25
nAChRbeta2	FBgn0004118	379.29	5.46767	1.80048e-49
kst	FBgn0004167	9195.32	3.30124	4.03017e-39
up	FBgn0004169	3894.19	10.098	1.39768e-114
mts	FBgn0004177	21305.4	-1.25528	1.9508e-11
Ser	FBgn0004197	1732.79	2.57885	4.66217e-10
nonA	FBgn0004227	2634.5	-1.78735	6.12296e-22
mex1	FBgn0004228	398.352	10.5482	1.04968e-17
Hrb87F	FBgn0004237	4007.05	-2.90498	2.00473e-48
Syt1	FBgn0004242	434.16	6.20379	5.37319e-24
T48	FBgn0004359	164.789	1.68336	0.000740345
18w	FBgn0004364	3215.23	3.00893	2.91921e-15
mei-41	FBgn0004367	547.275	-3.50061	2.53487e-23
Ptp99A	FBgn0004369	9645.25	4.4651	5.85865e-75
fwd	FBgn0004373	7662.25	1.58948	0.000153443
Klp61F	FBgn0004378	699.837	-3.0497	2.47743e-12
Klp67A	FBgn0004379	666.92	-2.07254	9.42016e-07
Klp68D	FBgn0004381	2140.14	-1.36452	0.000537802
bnk	FBgn0004389	167.977	9.34693	1.25125e-13
RasGAP1	FBgn0004390	6265.63	-1.67604	1.01447e-06
shtd	FBgn0004391	1757.95	-1.99707	1.63665e-10
Pep	FBgn0004401	17627.7	-2.13341	1.20092e-18
RpS14a	FBgn0004403	11029.8	1.56594	1.15339e-07
RpS14b	FBgn0004404	2693.31	2.11113	6.35424e-21
LysX	FBgn0004431	347.034	7.67884	3.9827e-44
Cyp1	FBgn0004432	32557.8	-1.64678	3.60821e-20
Galphaq	FBgn0004435	688.807	1.36759	1.05562e-06
Ten-m	FBgn0004449	39094	1.58922	1.9179e-05
mew	FBgn0004456	3146.14	-1.53442	3.78526e-05
RpIII128	FBgn0004463	1922.05	-1.73665	1.15541e-09
Su(P)	FBgn0004465	2583.46	-1.61385	9.41399e-14
GlyP	FBgn0004507	17727.8	3.60884	5.36748e-44
Mdr49	FBgn0004512	323.3	-3.10323	2.95965e-25
Mdr65	FBgn0004513	141.79	10.0043	1.00981e-15
Gad1	FBgn0004516	630.124	10.543	1.81588e-22
aos	FBgn0004569	179.172	6.85103	2.30689e-28
Rop	FBgn0004574	18446.1	-1.72538	6.92892e-17
Syn	FBgn0004575	330.035	6.49496	0.000267421
Pxd	FBgn0004577	133.744	7.26125	5.18204e-19
Cbp53E	FBgn0004580	284.064	10.058	1.25029e-15
ex	FBgn0004583	2500.06	1.23401	0.00223063
Rrp1	FBgn0004584	4341.67	-1.93456	5.77745e-22
B52	FBgn0004587	7506.2	-1.40121	4.55774e-05
zfh1	FBgn0004606	146522	2.5215	9.62588e-17
zfh2	FBgn0004607	784.492	5.31932	3.63175e-35
Cys	FBgn0004629	17.366	3.40407	0.00078203
drk	FBgn0004638	2359.14	-1.36749	1.89926e-06
Zw10	FBgn0004643	2491.8	-1.56097	1.22134e-08
ogre	FBgn0004646	4817.9	8.30105	1.63031e-242
N	FBgn0004647	1586.12	-1.62511	1.14768e-06
svr	FBgn0004648	9528.71	-2.14163	2.32008e-28
fs(1)h	FBgn0004656	14631.1	1.99022	2.54734e-14
mys	FBgn0004657	36588.2	-1.90985	1.20512e-13
Mlc-c	FBgn0004687	21100.7	-1.59501	2.32942e-19
Ccp84Ag	FBgn0004777	455.965	10.6934	2.46078e-17
Ccp84Ae	FBgn0004779	332.969	9.58569	8.82427e-16
Ccp84Ad	FBgn0004780	621.527	11.9705	2.11134e-21
Ccp84Ac	FBgn0004781	262.454	10.8372	2.4982e-18
retn	FBgn0004795	925.702	10.0133	1.95884e-41
fs(2)ltoPP43	FBgn0004811	1151.04	-1.43773	1.71458e-09
Su(H)	FBgn0004837	604.152	-2.2869	5.591e-14
Hrb27C	FBgn0004838	41325.8	-2.06653	1.24065e-37
Ac76E	FBgn0004852	362.938	1.60827	5.81032e-07
elB	FBgn0004858	411.059	8.63603	3.0764e-36
ph-d	FBgn0004860	660.588	-1.53394	0.000293456
bap	FBgn0004862	170.796	10.2155	1.63339e-15
C15	FBgn0004863	59.3964	8.77934	1.90253e-11
RpS2	FBgn0004867	54669	1.16434	0.00390856
Gdi	FBgn0004868	50007.8	-1.71359	6.67154e-13
enc	FBgn0004875	9686.45	2.07668	7.18102e-15
cas	FBgn0004878	131.376	9.88747	4.32312e-15
tok	FBgn0004885	209.092	4.12968	6.96412e-11
Scsalpha	FBgn0004888	17802.5	-1.35245	4.01869e-09
tws	FBgn0004889	3385.54	-3.11625	1.12297e-54
bowl	FBgn0004893	247.725	4.61867	9.83717e-14
Prat	FBgn0004901	3852.49	1.54479	1.18497e-09
Rb97D	FBgn0004903	1931.79	-1.28611	5.40075e-06
14-3-3zeta	FBgn0004907	32062.1	-1.08564	6.64728e-06
gol	FBgn0004919	241.693	2.11878	2.69731e-10
Ggamma1	FBgn0004921	16387.7	2.42011	1.70964e-85
por	FBgn0004957	1081.51	-1.73046	8.49092e-10
Su(fu)	FBgn0005355	2718.62	-2.04521	1.00778e-16
RpS17	FBgn0005533	11321.6	2.40545	6.12975e-27
Shal	FBgn0005564	335.973	4.87937	0.00111293
Rab3	FBgn0005586	1723.54	10.4781	3.13752e-69
btl	FBgn0005592	851.374	-4.41092	1.43766e-15
yem	FBgn0005596	1014.28	-2.90986	4.23123e-22
Sox14	FBgn0005612	8132.63	2.47613	1.91309e-20
msl-1	FBgn0005617	1161.37	-1.1042	0.000223094
ple	FBgn0005626	410.702	5.2018	8.23017e-07
robo1	FBgn0005631	7806.71	3.43097	4.72869e-29
faf	FBgn0005632	2187.6	-2.76963	9.53096e-29
slbo	FBgn0005638	10295.5	10.7729	1.64085e-248
Pabp2	FBgn0005648	2421.74	-1.23256	1.15069e-07
Rox8	FBgn0005649	3724	-1.16736	4.99157e-07
Ets98B	FBgn0005659	109.474	7.62271	5.45411e-15
bt	FBgn0005666	5801.96	8.54322	2.54006e-30
Cyp4d1	FBgn0005670	215.38	2.71397	4.05583e-08
GluProRS	FBgn0005674	8182.87	-1.44678	2.34298e-07
pie	FBgn0005683	266.32	-3.15165	6.3252e-15
gcl	FBgn0005695	6589.45	2.17801	2.04769e-12
noc	FBgn0005771	2149.71	2.62605	4.58491e-19
Con	FBgn0005775	240.964	8.73661	2.44839e-20
PpD3	FBgn0005777	2576.91	-1.29119	9.0546e-09
betaCOP	FBgn0008635	33750.8	1.42293	3.12152e-05
CanB	FBgn0010014	389.828	11.3988	6.86424e-21
Cyp4g1	FBgn0010019	1138.19	9.69121	1.97034e-14
GstD2	FBgn0010038	63.5267	2.91743	1.04742e-05
GstD3	FBgn0010039	761.382	3.7358	7.91754e-14
GstD5	FBgn0010041	117.321	2.22138	0.00161818
RpL23	FBgn0010078	7142.3	2.5756	7.32272e-21
gammaTub37C	FBgn0010097	24.3859	-2.94899	0.00266777
comm	FBgn0010105	4823.03	2.78614	1.77808e-36
hdc	FBgn0010113	1466.55	-1.86831	1.3754e-06
hig	FBgn0010114	814.977	5.18791	1.17163e-94
RpS15Aa	FBgn0010198	7330.51	1.93003	8.11702e-10
alpha-Cat	FBgn0010215	16255.4	-1.27056	0.000282749
Lcch3	FBgn0010240	132.897	1.56163	0.00394089
Myo61F	FBgn0010246	18515.4	-3.24029	8.21682e-33
RpS13	FBgn0010265	8975.87	1.00896	0.00142758
Dsor1	FBgn0010269	1280.22	-2.47916	1.55696e-31
Ssrp	FBgn0010278	6256.88	-2.81638	4.91005e-45
Taf4	FBgn0010280	4381.97	-2.38615	4.22441e-32
Uch	FBgn0010288	2315.47	-3.54644	6.20156e-78
hep	FBgn0010303	2746.39	-1.56863	1.01075e-07
corto	FBgn0010313	3520	1.72871	6.79857e-14
Cks30A	FBgn0010314	171.518	-2.04666	1.05652e-06
dap	FBgn0010316	1735.32	3.33465	6.43653e-51
Tbh	FBgn0010329	256.625	7.12301	2.79779e-29
Rac1	FBgn0010333	8182.76	-1.03791	0.00408497
Map60	FBgn0010342	3290.25	-1.37324	8.18527e-06
Arf79F	FBgn0010348	43018.3	1.267	2.92896e-08
CdsA	FBgn0010350	6428.41	1.89267	1.39462e-13
Nc73EF	FBgn0010352	9971.45	1.09317	0.00012088
Taf1	FBgn0010355	3422.71	-2.34094	9.53196e-15
Akt1	FBgn0010379	3677.9	-1.02241	0.00070602
AP-1-2beta	FBgn0010380	29012.3	-1.35391	2.99646e-05
	FBgn0010381	71.4052	-3.50443	7.20481e-06
Cyp18a1	FBgn0010383	946.818	5.50293	4.92597e-35
Dbi	FBgn0010387	799.02	8.00806	2.64689e-86
htl	FBgn0010389	189.375	5.29488	7.18319e-13
Gtp-bp	FBgn0010391	18421	1.25186	5.48557e-07
Nmdar1	FBgn0010399	178.573	7.68131	3.94238e-22
RNaseX25	FBgn0010406	2841.31	2.85097	4.59858e-47
Ror	FBgn0010407	181.134	3.11409	3.33035e-17
RpL18A	FBgn0010409	25292.6	1.86599	5.90914e-13
RpS18	FBgn0010411	8601.85	1.9828	1.23112e-22
RpS19a	FBgn0010412	6485.7	1.56506	1.19144e-11
TpnC47D	FBgn0010423	3853	14.5073	1.40329e-33
TpnC73F	FBgn0010424	2338.98	8.77306	1.95431e-97
pll	FBgn0010441	3803.28	-2.6789	1.50741e-60
trn	FBgn0010452	677.027	9.12255	3.08323e-44
Wnt4	FBgn0010453	348.391	10.3706	2.75731e-17
Fkbp14	FBgn0010470	12073.3	2.49526	2.02588e-23
tutl	FBgn0010473	2569.66	10.3371	2.15543e-89
l(2)01289	FBgn0010482	945.207	5.61559	2.2175e-35
NAT1	FBgn0010488	28334.7	-2.39031	1.6544e-35
dmGlut	FBgn0010497	3820.71	3.22568	4.05407e-67
Dcp-1	FBgn0010501	4399.33	2.68161	1.0992e-53
kermit	FBgn0010504	1648.03	1.61843	4.62154e-10
Bka	FBgn0010520	635.96	1.47404	1.30532e-05
Ccs	FBgn0010531	391.819	-1.15432	0.00582251
l(2)03659	FBgn0010549	261.17	4.1481	1.89059e-07
dock	FBgn0010583	9073.99	1.94058	1.53391e-15
Prosbeta1	FBgn0010590	3470.23	-1.11328	0.00018645
ATPsynG	FBgn0010612	3911.08	2.57227	1.76954e-51
CG10939	FBgn0010620	2208.28	6.13845	4.04942e-80
Cct5	FBgn0010621	24435.4	-3.61988	1.83743e-127
Sec61beta	FBgn0010638	14404.1	1.78495	8.44903e-29
MFS14	FBgn0010651	3883.8	-1.15337	0.000670248
Nup214	FBgn0010660	3016.21	-1.36021	4.65335e-05
atms	FBgn0010750	1896.5	-1.58901	1.57214e-16
ppan	FBgn0010770	1306.04	-1.15937	0.00454071
Xe7	FBgn0010772	2409.88	-1.49894	2.59274e-09
Ref1	FBgn0010774	7740.56	-1.43844	8.76359e-14
unc-45	FBgn0010812	3436.91	-1.49315	1.48424e-09
l(3)04053	FBgn0010830	1567.98	-1.26114	2.18554e-05
SsRbeta	FBgn0011016	20579.1	1.9261	7.31062e-18
bol	FBgn0011206	443.447	1.52933	0.000396281
heph	FBgn0011224	4696.38	-1.41341	2.39532e-06
jar	FBgn0011225	2349.27	3.41973	5.04734e-20
ox	FBgn0011227	412.445	4.45191	1.90295e-44
poe	FBgn0011230	5353.89	-1.23363	0.00023743
ken	FBgn0011236	44850.1	7.2511	0
Sema-1a	FBgn0011259	2199.6	4.86201	7.04014e-29
Sema-2a	FBgn0011260	22146.3	1.82876	2.89565e-22
RpL13	FBgn0011272	18469.7	1.08248	0.00127987
HLH4C	FBgn0011277	140.03	9.98897	1.03094e-15
Obp28a	FBgn0011283	59.1926	8.77356	2.03265e-11
RyR	FBgn0011286	637.01	8.58279	5.69019e-50
Snap25	FBgn0011288	85.9459	3.92855	5.29511e-10
l(2)efl	FBgn0011296	128.743	5.93633	0.000329149
l(2)not	FBgn0011297	4168.16	-2.31187	4.52576e-25
babo	FBgn0011300	3030.18	-1.30868	2.25002e-08
Rsf1	FBgn0011305	1562.26	-1.75346	2.01738e-14
Uch-L5	FBgn0011327	3293.67	-2.77081	8.59868e-51
ND-SGDH	FBgn0011455	3704.74	1.76877	3.03742e-24
PR-Set7	FBgn0011474	2008.09	-1.83412	1.72097e-14
l(3)neo43	FBgn0011476	242.611	1.60101	0.000132904
etaTry	FBgn0011554	52.604	7.70455	1.35768e-08
zetaTry	FBgn0011556	50.4809	7.64462	1.97869e-08
cpb	FBgn0011570	10542.1	-1.5914	3.06927e-14
Cdc37	FBgn0011573	6122.33	-1.68668	1.50307e-22
Trp1	FBgn0011584	11809	1.53125	3.33025e-22
Elk	FBgn0011589	1272.01	-2.79565	4.28149e-32
fng	FBgn0011591	134.277	2.70575	4.866e-08
ine	FBgn0011603	433.596	1.34261	0.0043133
Iswi	FBgn0011604	2262.58	-1.58185	9.23607e-18
Klp3A	FBgn0011606	698.192	-3.58218	1.12355e-25
La	FBgn0011638	3630.31	-1.15039	0.00587047
lark	FBgn0011640	7548.43	-1.95159	2.43897e-26
mas	FBgn0011653	202.57	9.54398	4.79261e-13
Med	FBgn0011655	1073.23	-1.14123	2.54712e-05
Mlh1	FBgn0011659	419.51	-1.27243	0.000320187
Pms2	FBgn0011660	371.75	-2.71345	1.09906e-10
Moe	FBgn0011661	76845.8	-2.58139	7.90798e-62
Mvl	FBgn0011672	25229.2	-3.66177	3.28235e-93
pav	FBgn0011692	639.761	-3.61936	3.82098e-43
EbpIII	FBgn0011695	288.499	4.54133	8.33071e-16
repo	FBgn0011701	130.768	9.00193	8.19035e-13
rost	FBgn0011705	669.818	-1.26233	0.00134272
rpr	FBgn0011706	68.232	3.02859	3.70867e-07
Tig	FBgn0011722	226308	1.92908	4.0664e-25
tsr	FBgn0011726	33269	-1.71428	1.18103e-14
wts	FBgn0011739	818.19	-1.86123	7.03443e-10
alpha-Man-IIa	FBgn0011740	2998.15	-1.74216	8.40088e-13
ana	FBgn0011746	243.467	8.40572	5.34574e-24
Fdh	FBgn0011768	9724.69	-1.31913	3.44652e-05
Gip	FBgn0011770	3475.21	1.36756	2.55652e-05
Hem	FBgn0011771	13737.2	-1.793	1.62405e-17
Irbp	FBgn0011774	1052.42	-2.30557	2.4177e-14
BRWD3	FBgn0011785	3429.71	-1.41174	1.84441e-07
mRpL12	FBgn0011787	1381.43	1.44003	2.10872e-06
Gem3	FBgn0011802	852.204	-1.97379	4.50021e-07
nmo	FBgn0011817	2026.3	1.921	8.6119e-16
pcl	FBgn0011822	60.5962	7.91838	2.30767e-09
Pp2B-14D	FBgn0011826	3765.73	-1.07704	0.00597237
Pxn	FBgn0011828	316679	-1.03551	0.000549376
Ret	FBgn0011829	2590.53	5.18956	6.19558e-10
Ser6	FBgn0011834	66.3843	8.01686	3.28918e-09
Taf2	FBgn0011836	3807.92	-2.86002	1.08837e-69
AcCoAS	FBgn0012034	4211.92	-2.35822	4.83719e-11
Aldh	FBgn0012036	18011.3	-1.76056	3.28875e-05
Ance	FBgn0012037	13047.2	-3.73321	8.54091e-174
CalpA	FBgn0012051	4795.42	-1.5045	1.1505e-13
Gp150	FBgn0013272	5515.61	2.50159	1.63824e-30
Hsp70Bb	FBgn0013278	1927.36	8.73443	7.5809e-122
Nmda1	FBgn0013305	7646.11	-1.73561	8.9417e-26
Odc1	FBgn0013307	253.472	3.92183	2.51975e-19
nSyb	FBgn0013342	966.507	9.31561	1.20369e-64
TfIIA-S	FBgn0013347	1847.35	1.57635	3.31319e-14
beat-Ia	FBgn0013433	168.049	8.69183	3.9438e-15
igl	FBgn0013467	328.547	9.63926	5.5617e-19
not	FBgn0013717	1743.54	-3.19566	2.35719e-35
nuf	FBgn0013718	26212	2.54205	1.64879e-34
sced	FBgn0013732	880.45	-2.47531	2.4276e-17
shot	FBgn0013733	23783.6	2.53779	4.63607e-22
alien	FBgn0013746	4048.08	-1.58029	9.78359e-12
Arf102F	FBgn0013749	4303.4	1.68838	3.94163e-16
Bgb	FBgn0013753	2016.24	2.01489	8.47189e-21
Mtor	FBgn0013756	2635.83	-2.7405	3.09164e-36
CASK	FBgn0013759	2866.62	-1.60844	1.4019e-09
Cdk5	FBgn0013762	1934.74	-1.16263	4.31318e-05
Idgf6	FBgn0013763	452791	1.20783	6.68805e-06
cnn	FBgn0013765	9308.54	1.15741	2.28899e-06
Crz	FBgn0013767	34.012	7.97931	6.12452e-09
Cyp6a9	FBgn0013771	200.464	5.80761	0.00175248
Cyp6a22	FBgn0013773	2442.73	9.40071	3.56061e-26
Elal	FBgn0013949	1590.56	4.64273	2.00037e-39
Esp	FBgn0013953	182.862	3.62023	6.94695e-05
Gycalpha99B	FBgn0013972	458.412	11.6258	6.38025e-22
His4r	FBgn0013981	11867.8	2.33256	1.24526e-31
imd	FBgn0013983	2701.25	-1.00161	0.00230245
Calx	FBgn0013995	509.352	3.15292	1.26003e-06
Hf	FBgn0014000	180.254	7.95027	6.67919e-21
Pdi	FBgn0014002	95362.6	1.31805	5.88087e-07
Ask1	FBgn0014006	1449.49	-1.07677	0.000287103
Rac2	FBgn0014011	3056.1	-2.71554	2.4664e-35
Rel	FBgn0014018	9268.87	-3.86084	1.77329e-26
Rnp4F	FBgn0014024	2351.97	-2.53292	8.59013e-29
RpL7A	FBgn0014026	33186	1.16459	0.000783691
Septin 2	FBgn0014029	13848.8	-1.5295	1.45797e-17
Spat	FBgn0014031	491.42	4.04058	3.97508e-15
Sptr	FBgn0014032	387.975	-3.23705	2.09001e-09
Su(Tpl)	FBgn0014037	4769.59	1.15148	0.00192021
Ugt	FBgn0014075	15732.2	-2.06042	2.7988e-14
cher	FBgn0014141	14211.2	-2.0482	2.52009e-11
fax	FBgn0014163	12980.6	-1.29548	0.000165647
Hel25E	FBgn0014189	13446.3	-2.82406	3.55906e-83
mirr	FBgn0014343	380.826	9.37427	7.70873e-23
noi	FBgn0014366	1792.79	-1.24531	1.16266e-05
sun	FBgn0014391	2400.96	4.00481	7.91574e-66
tim	FBgn0014396	365.934	5.49634	0.00108028
Vps26	FBgn0014411	5952.6	-1.96212	2.03411e-27
CG13397	FBgn0014417	1187.97	2.00602	2.23177e-13
CG11899	FBgn0014427	6485.97	-6.66457	1.91725e-86
Cyp4e2	FBgn0014469	8257.73	-5.98033	0
Mlp84B	FBgn0014863	1815.33	6.3756	3.5822e-60
Psi	FBgn0014870	563.155	-1.62415	4.15625e-10
Roe1	FBgn0014877	1940.93	1.38374	6.42875e-05
Set	FBgn0014879	2887.02	-2.21494	2.29643e-28
CG2846	FBgn0014930	3569.55	2.65321	9.90443e-56
CG2678	FBgn0014931	550.887	-3.10806	1.21943e-27
betaggt-I	FBgn0015000	3255.2	-2.44576	2.06884e-43
Ahcy89E	FBgn0015011	188.783	2.87944	1.0244e-06
Cctgamma	FBgn0015019	10824.5	-3.18124	2.00752e-46
cype	FBgn0015031	2759.78	3.41006	6.6454e-56
Cyp4c3	FBgn0015032	145.238	9.0608	2.4981e-11
Ddx1	FBgn0015075	2580.34	-2.88221	1.62767e-82
Fer2LCH	FBgn0015221	40870.9	1.91746	1.71295e-37
Fer1HCH	FBgn0015222	60907.1	1.89635	2.91141e-41
glec	FBgn0015229	4542.02	1.85909	2.12948e-18
Hr96	FBgn0015240	1586.99	-1.28101	7.20757e-06
Nap1	FBgn0015268	863.689	-1.90566	3.80375e-07
Orc5	FBgn0015271	272.12	-1.83367	9.00073e-07
Pi3K92E	FBgn0015279	13923.6	1.28431	0.000229731
Rpt2	FBgn0015282	12445.2	-1.15577	0.000475288
Rpn10	FBgn0015283	10026.2	-1.16691	0.00177673
Rala	FBgn0015286	5275.75	-1.41921	2.08851e-15
RpL22	FBgn0015288	18259.2	1.29816	4.77384e-08
Shark	FBgn0015295	2737.78	-1.2861	3.12856e-06
Shc	FBgn0015296	4836.88	-1.80225	3.78116e-22
Srp19	FBgn0015298	979.281	2.66468	7.91895e-29
Try29F	FBgn0015316	343.545	5.43972	2.61836e-06
Ubc2	FBgn0015320	1263.34	-1.74398	7.82689e-16
	FBgn0015323	249.92	10.7865	1.49803e-18
oxt	FBgn0015360	2603.88	-1.35054	1.33989e-05
glu	FBgn0015391	860.641	-2.28817	9.20933e-09
hoip	FBgn0015393	1477.24	2.2799	7.27051e-11
jumu	FBgn0015396	639.941	-2.31626	1.97682e-12
kek1	FBgn0015399	1390.34	-3.95508	3.47032e-55
Rme-8	FBgn0015477	17380	1.36179	1.33683e-07
mbc	FBgn0015513	34393.4	2.88726	2.05317e-18
nonA-l	FBgn0015520	1362.76	-3.78541	1.06279e-29
RpS21	FBgn0015521	1326.95	2.8637	2.22765e-24
sda	FBgn0015541	737.691	2.87252	1.03184e-06
spag	FBgn0015544	709.179	-1.35377	5.99149e-07
spel1	FBgn0015546	326.549	-1.32079	0.00787486
tap	FBgn0015550	85.3777	6.89452	7.77058e-13
tos	FBgn0015553	210.916	-1.6669	0.00026011
tty	FBgn0015558	383.554	5.83134	2.80883e-52
alpha-Est1	FBgn0015568	4730.88	2.40772	1.47371e-09
alpha-Est10	FBgn0015569	199.219	5.25572	1.19961e-33
alpha-Est2	FBgn0015570	105.374	4.89166	9.94383e-14
alpha-Est3	FBgn0015571	943.489	2.30587	6.17564e-23
alpha-Est4	FBgn0015572	814.346	7.02176	1.3018e-66
alpha-Est7	FBgn0015575	880.892	1.12295	0.00477941
alpha-Est8	FBgn0015576	1988.74	-1.9283	6.46122e-14
dare	FBgn0015582	1378.6	-1.12363	0.000635444
toc	FBgn0015600	3846.64	2.23579	7.86017e-15
CadN	FBgn0015609	528.3	10.2955	2.5446e-21
Clp	FBgn0015621	806.988	-1.46163	5.01498e-09
Cnx99A	FBgn0015622	19333.1	-1.64001	4.33329e-11
Hmu	FBgn0015737	8241.83	-3.05834	2.78603e-59
RpL9	FBgn0015756	15273	1.84545	7.19349e-14
p38a	FBgn0015765	3191.51	-1.987	2.74051e-10
Msr-110	FBgn0015766	6089.51	7.41372	4.44353e-13
NetA	FBgn0015773	787.015	4.87371	3.06772e-86
nrv1	FBgn0015776	4948.22	1.11369	2.47528e-06
rin	FBgn0015778	24141	-4.54518	1.85686e-110
Rab19	FBgn0015793	968.487	2.31729	2.38156e-25
Rab18	FBgn0015794	2989.18	2.38494	2.50088e-27
Rab7	FBgn0015795	22346.3	1.44602	2.34956e-07
Rbf	FBgn0015799	2264.28	-1.19739	1.0721e-05
Reg-5	FBgn0015801	3587.36	-1.3265	0.00012894
HDAC1	FBgn0015805	5436.17	-1.73977	3.00304e-26
Spx	FBgn0015818	1686.27	-1.04908	0.00233789
Drip	FBgn0015872	87.2727	3.12334	0.00677498
apt	FBgn0015903	456.69	2.61274	3.20687e-16
ara	FBgn0015904	153.651	8.56336	2.97145e-14
crq	FBgn0015924	46200.6	-1.33044	7.11759e-05
csul	FBgn0015925	1550.53	-2.43014	2.63709e-41
hrg	FBgn0015949	3576.68	-1.86064	2.78689e-18
Faa	FBgn0016013	89.7956	4.20297	1.14588e-16
lama	FBgn0016031	1016.3	-1.5337	7.61704e-08
lbm	FBgn0016032	2137.18	3.56399	1.29832e-35
Tom40	FBgn0016041	7349.76	1.58818	1.02678e-07
nompA	FBgn0016047	678.506	7.79308	2.60745e-06
phr6-4	FBgn0016054	280.897	-3.92972	4.18275e-27
Sema-1b	FBgn0016059	30287.4	2.92108	9.7541e-52
vkg	FBgn0016075	584598	1.96948	2.16057e-15
vri	FBgn0016076	5459.8	-1.48915	3.64303e-05
wun	FBgn0016078	2396.9	2.27408	9.49123e-08
xmas-1	FBgn0016080	103.831	-2.56433	1.83888e-07
fry	FBgn0016081	7256.29	1.51853	2.07168e-06
ATPsynCF6	FBgn0016119	2461.2	2.43791	1.65686e-37
Acer	FBgn0016122	16202.1	6.55404	0
Ipp	FBgn0016672	2259.68	-1.9226	8.47132e-10
Nlp	FBgn0016685	3170.55	-1.61102	6.10917e-06
Nurf-38	FBgn0016687	7433.42	-1.366	1.15968e-09
Past1	FBgn0016693	26748.1	-1.70218	1.4996e-17
Pdp1	FBgn0016694	717.792	3.81978	2.77248e-27
Prosalpha5	FBgn0016697	2971.04	-1.651	6.84187e-07
Ptpa	FBgn0016698	1406.42	-1.47431	2.62947e-11
Rab1	FBgn0016700	10356.3	1.43673	2.93495e-10
RpL29	FBgn0016726	1997.88	3.79204	2.3265e-42
sba	FBgn0016754	2030.12	1.6931	1.94056e-09
Usp47	FBgn0016756	11598.3	-1.63676	1.9228e-10
dos	FBgn0016794	5891.79	-2.1037	2.70073e-20
fz2	FBgn0016797	1057.9	2.43195	1.79067e-15
Dyrk2	FBgn0016930	9060.81	3.18139	9.82871e-25
spen	FBgn0016977	17047	1.68316	0.000384863
snRNP-U1-70K	FBgn0016978	1552.5	-1.10732	0.000163307
smid	FBgn0016983	5452.6	-1.84558	1.10511e-22
cag	FBgn0017414	548.208	-1.61872	3.80549e-08
Pdk	FBgn0017558	4380.08	-1.91477	1.48535e-13
Mo25	FBgn0017572	6765.53	-1.63072	5.20825e-18
Max	FBgn0017578	1973.23	3.15379	5.84637e-56
RpL14	FBgn0017579	14202.3	2.22235	4.11151e-16
Lk6	FBgn0017581	7373.49	-1.58043	2.15792e-18
klg	FBgn0017590	169.439	10.2477	1.60163e-16
COX5A	FBgn0019624	7538.19	1.31323	5.32349e-10
Atu	FBgn0019637	2119.09	-2.68425	5.77674e-68
Dat	FBgn0019643	838.715	2.12649	2.92143e-13
roX2	FBgn0019660	698.461	2.64536	1.97018e-17
roX1	FBgn0019661	19726.2	-1.16062	0.00597335
colt	FBgn0019830	5322.45	1.22413	1.516e-06
Letm1	FBgn0019886	6291.84	-1.81939	3.65085e-11
RpS20	FBgn0019936	5665.98	2.3185	2.37627e-20
Psn	FBgn0019947	7281.41	-1.06425	0.00116699
Orct	FBgn0019952	41128	1.19797	0.00155593
Mitofilin	FBgn0019960	7815.56	-1.22001	2.11804e-05
Drice	FBgn0019972	3352.75	-1.93271	2.63178e-20
Gs1l	FBgn0019982	1273.47	1.93835	1.11394e-15
Gcn2	FBgn0019990	1468.97	-2.25978	1.27478e-13
Ppox	FBgn0020018	1258.61	-1.88728	7.49539e-15
ATPCL	FBgn0020236	12465.3	-2.45235	1.00651e-37
14-3-3epsilon	FBgn0020238	49649.1	-1.70094	7.0164e-19
sfl	FBgn0020251	1576.66	1.72351	6.7713e-08
Ran	FBgn0020255	10952.8	-1.98123	1.20181e-35
mre11	FBgn0020270	795.059	-2.55555	1.16645e-19
mst	FBgn0020272	1109.2	-2.30027	1.18673e-20
loco	FBgn0020278	12987	-1.65305	1.46837e-22
lig	FBgn0020279	15349.2	-2.7854	4.10547e-46
stumps	FBgn0020299	712.765	2.37614	6.25067e-07
geko	FBgn0020300	343.912	9.24716	4.36704e-24
drongo	FBgn0020304	4003.54	-1.0484	0.000104937
dom	FBgn0020306	3982.49	-1.59839	4.38944e-05
dve	FBgn0020307	206.152	10.4904	9.1022e-17
CG4050	FBgn0020312	2087.49	-1.00777	0.0067111
Rpt6	FBgn0020369	11206.8	-1.15597	1.9872e-05
TppII	FBgn0020370	8493.49	-2.11454	1.80441e-44
TM4SF	FBgn0020372	9336.75	3.96702	1.44067e-66
Sr-CIII	FBgn0020376	278.555	1.60006	0.00875811
Dredd	FBgn0020381	1738.12	-1.02935	0.00236727
pug	FBgn0020385	2101.38	2.51263	2.05464e-14
Pdk1	FBgn0020386	4241.49	1.54015	1.51896e-22
Papss	FBgn0020389	12352.6	-2.15424	6.03472e-40
Nrk	FBgn0020391	484.047	1.67592	4.87932e-06
Nmt	FBgn0020392	5005.11	-2.92251	4.33525e-48
asun	FBgn0020407	836.925	-1.38333	7.23205e-07
Idgf2	FBgn0020415	66332.1	3.82503	1.12549e-29
Idgf1	FBgn0020416	2679.99	1.73783	0.00551385
Elf	FBgn0020443	14898.3	-1.62775	8.95829e-20
E23	FBgn0020445	1388.8	-5.6776	1.98874e-98
Dad	FBgn0020493	378.825	2.11432	1.56475e-10
CtBP	FBgn0020496	6435.91	-2.12561	1.97209e-28
emb	FBgn0020497	6410.22	-2.77783	9.90399e-83
Ag5r2	FBgn0020508	114.728	8.10932	9.57433e-12
pio	FBgn0020521	317.143	7.29344	8.59811e-28
RN-tre	FBgn0020620	5289.31	-1.26215	9.10856e-08
Pi3K21B	FBgn0020622	2998.26	-2.13311	4.97326e-38
Lcp65Ag2	FBgn0020637	588.994	11.9345	3.35924e-22
Lcp65Ag1	FBgn0020638	306.979	11.0517	4.23615e-19
Lcp65Af	FBgn0020639	28.7229	4.91068	0.000158464
Lcp65Ae	FBgn0020640	80.5572	9.2048	8.94421e-13
Lcp65Ad	FBgn0020641	55.6765	8.61546	5.68895e-10
Lcp65Ac	FBgn0020642	53.2109	8.62305	6.05509e-11
Lcp65Aa	FBgn0020645	17.7551	6.99888	4.67427e-06
KrT95D	FBgn0020647	2527.49	-3.27227	7.26069e-53
Trxr-1	FBgn0020653	7189.16	-2.01063	1.13537e-31
ArfGAP1	FBgn0020655	7117.23	1.51662	5.27166e-24
Atet	FBgn0020762	71295.5	6.78064	2.99757e-277
CG7179	FBgn0020880	142.704	9.07488	5.85617e-12
Jon25Bi	FBgn0020906	216.18	7.52487	2.15889e-07
Scp2	FBgn0020907	62.2816	6.25608	2.18303e-10
Ptx1	FBgn0020912	418.728	9.5186	7.71769e-25
chb	FBgn0021760	5140.5	-2.14499	1.23154e-12
Nup154	FBgn0021761	4984.51	-3.82912	3.49384e-47
sdk	FBgn0021764	2780.96	2.68239	8.87011e-11
nudC	FBgn0021768	2342.75	-2.06079	2.09052e-20
mira	FBgn0021776	851.64	7.53455	3.44798e-07
RFeSP	FBgn0021906	8520.05	1.14036	3.02178e-07
Coprox	FBgn0021944	3710.17	-2.23646	9.994e-35
ND-PDSW	FBgn0021967	2806.85	1.50468	1.25487e-16
Nnp-1	FBgn0022069	3744.72	-1.21951	0.00241061
l(2)k05819	FBgn0022153	11161.9	1.22133	0.000360943
Gpo-1	FBgn0022160	768.212	1.5663	0.00314828
Cas	FBgn0022213	6312.13	-6.01735	2.37005e-83
ubl	FBgn0022224	256.575	3.50038	3.20634e-20
lolal	FBgn0022238	3140.4	1.12524	0.000260739
dnk	FBgn0022338	1538.79	1.35474	0.000404178
Tsf1	FBgn0022355	122.044	-2.39859	0.00602935
Pka-R2	FBgn0022382	275.729	2.57627	2.20972e-16
HLH54F	FBgn0022740	137.81	9.9583	2.01385e-15
Pp2C1	FBgn0022768	2143.92	1.4817	0.000127846
Peritrophin-A	FBgn0022770	1245.97	7.89134	9.34911e-21
Orc1	FBgn0022772	866.156	1.32508	1.78753e-05
Oat	FBgn0022774	24017	-4.46897	6.299e-109
Hira	FBgn0022786	1964.3	-2.514	9.74546e-37
Cad96Ca	FBgn0022800	214.587	2.44543	4.65336e-06
Df31	FBgn0022893	2289.16	-1.65343	0.000157851
D19A	FBgn0022935	2305.25	1.03322	0.00459491
Cbp80	FBgn0022942	3127.71	-2.92623	4.41395e-67
yps	FBgn0022959	12148.5	-1.5611	7.08501e-16
vimar	FBgn0022960	5438.04	-1.72987	6.19844e-11
qkr58E-1	FBgn0022986	1228.68	-1.89333	1.23939e-14
qkr54B	FBgn0022987	555.863	-3.44583	1.24304e-54
CRMP	FBgn0023023	822.413	5.58799	2.14627e-72
gek	FBgn0023081	2646.27	-1.56062	5.50693e-17
fray	FBgn0023083	3290.41	-1.54276	2.55017e-08
cyc	FBgn0023094	1522.81	-3.94648	8.10077e-55
caps	FBgn0023095	713.353	1.64579	0.00158208
Uba1	FBgn0023143	13131	-2.88164	5.39186e-53
SmD3	FBgn0023167	693.241	-1.10041	0.00383189
RpL39	FBgn0023170	3165.86	4.88229	3.13212e-74
Prosbeta2	FBgn0023174	4434.89	-1.46093	3.00927e-11
Prosalpha7	FBgn0023175	2892.62	-1.48266	1.95022e-14
Pp4-19C	FBgn0023177	2413.95	-1.05483	0.00262865
amon	FBgn0023179	130.71	9.89362	2.15509e-15
EloB	FBgn0023212	3010.88	-1.01651	0.0011163
Parg	FBgn0023216	847.154	-2.15997	2.03194e-20
Dap160	FBgn0023388	5343.35	-2.35039	3.76415e-52
Chd3	FBgn0023395	386.897	-1.98647	2.24352e-06
B4	FBgn0023407	1943.16	-2.58968	1.52881e-41
fus	FBgn0023441	2765.1	7.17344	1.70964e-85
Rbcn-3A	FBgn0023458	15223.7	2.68889	1.24706e-24
teq	FBgn0023479	8570.94	2.48646	3.04741e-10
Lip1	FBgn0023496	441.101	10.0266	2.42292e-19
D2hgdh	FBgn0023507	2617.73	1.32806	3.43472e-05
Ocrl	FBgn0023508	2448.5	-1.68293	2.60719e-13
CG14814	FBgn0023515	347.221	-2.96623	1.67521e-24
Pex5	FBgn0023516	2929.34	1.04048	3.47346e-05
Pgam5	FBgn0023517	1616.18	-1.67432	1.53386e-20
trr	FBgn0023518	1471.63	-1.45756	4.69841e-08
CG3857	FBgn0023520	375.35	-1.5599	0.000265629
CG3587	FBgn0023521	403.281	-1.18205	0.00151046
CG11596	FBgn0023522	2874.9	-1.3154	1.33505e-09
CG3078	FBgn0023524	136.338	6.08632	6.44852e-15
CG3191	FBgn0023525	71.5024	2.77744	5.9896e-08
CG2918	FBgn0023529	19679.5	-1.05833	0.000654341
CG3740	FBgn0023530	897.939	1.49629	4.93163e-05
arg	FBgn0023535	999.896	5.77783	2.1795e-90
CG4406	FBgn0023545	2491.18	-1.18291	9.62858e-08
CG18031	FBgn0023550	72.8097	4.49491	1.02286e-10
Ac78C	FBgn0024150	1051.35	-4.52482	1.70377e-72
syd	FBgn0024187	3103.84	-1.39866	0.000241149
sns	FBgn0024189	1086.14	9.8035	3.27747e-47
rasp	FBgn0024194	1218.26	-2.5872	1.75724e-21
robl	FBgn0024196	1967.14	1.99065	3.60577e-11
aurB	FBgn0024227	568.973	-2.17592	3.11055e-09
Hs2st	FBgn0024230	1958.47	-1.18079	0.00112876
foi	FBgn0024236	3461.78	1.38456	2.45051e-06
Fim	FBgn0024238	8063.14	-3.788	1.20163e-91
drm	FBgn0024244	384.566	9.02588	2.92359e-23
dnt	FBgn0024245	1532.23	-3.87202	1.92495e-30
trio	FBgn0024277	14362.7	-1.34489	0.000109749
Sodh-1	FBgn0024289	1021.26	5.96109	1.49313e-94
Spn43Ab	FBgn0024293	331.806	2.62419	4.24839e-11
Spn43Aa	FBgn0024294	355.794	8.89352	9.81602e-25
Plap	FBgn0024314	5015.15	-4.02066	6.68336e-115
Picot	FBgn0024315	535.375	5.76804	7.36731e-07
Mkk4	FBgn0024326	6025.89	-1.16503	2.19138e-06
Mekk1	FBgn0024329	3886.36	-3.65809	2.33876e-61
MED6	FBgn0024330	771.867	-1.32907	8.44121e-05
Hop	FBgn0024352	12550.7	-2.71756	2.556e-48
Tsp2A	FBgn0024361	588.685	1.81427	1.52056e-05
CG11412	FBgn0024362	4689.21	-1.08798	6.94326e-05
CG12773	FBgn0024365	9231.45	-1.5296	2.72188e-13
CG11409	FBgn0024366	301.807	4.91578	6.24771e-05
E2f2	FBgn0024371	2567.76	-1.49919	5.55534e-07
dlt	FBgn0024510	721.733	-1.4222	7.44062e-05
Neos	FBgn0024542	556.97	-1.24804	0.000207044
flfl	FBgn0024555	5488.33	-2.61547	4.95015e-66
Cpsf160	FBgn0024698	1919.09	-2.6107	1.06051e-67
Drep1	FBgn0024732	1190.09	-1.44497	4.93383e-07
RpL10	FBgn0024733	35190.3	1.28771	3.59715e-08
Lip2	FBgn0024740	142.313	9.11324	7.45156e-13
DIP1	FBgn0024807	15273	-1.19006	0.000241782
stan	FBgn0024836	941.98	9.27898	1.59939e-58
Pcd	FBgn0024841	670.349	-1.39706	0.00111636
Kap-alpha1	FBgn0024889	2554.18	-1.36332	9.89948e-11
b6	FBgn0024897	656.804	12.0848	8.003e-23
Trn	FBgn0024921	3627.6	-2.59312	3.01636e-29
NTPase	FBgn0024947	6757.03	1.70686	1.38704e-27
Mat1	FBgn0024956	593.915	-1.0507	0.00528597
Irp-1B	FBgn0024957	3319.39	-1.77143	5.48615e-13
Irp-1A	FBgn0024958	7332.36	-2.5946	7.98853e-63
GluClalpha	FBgn0024963	866.207	8.66634	6.60418e-58
Syx4	FBgn0024980	633.075	-3.113	9.389e-42
CG4293	FBgn0024983	2689.3	-1.24157	3.05104e-05
CG11448	FBgn0024985	2188.92	-1.59404	3.39458e-13
CG3719	FBgn0024986	456.188	1.5246	4.17819e-05
CG3777	FBgn0024989	1846.06	6.33027	1.5913e-10
CG2694	FBgn0024991	410.77	-2.40115	6.29345e-21
CG2658	FBgn0024992	2337.55	-1.10755	0.000151888
Csat	FBgn0024994	4075.89	1.28893	3.83055e-08
RpL31	FBgn0025286	7394.68	2.96125	5.65251e-27
Optix	FBgn0025360	92.6198	7.37107	1.00185e-12
Ip259	FBgn0025366	2810.52	1.43496	0.000165723
rush	FBgn0025381	9918.81	-2.12928	8.25865e-48
Mur2B	FBgn0025390	517.972	3.6618	2.72364e-13
inc	FBgn0025394	14227.8	1.19992	1.61901e-05
CycT	FBgn0025455	2920.07	-1.41037	1.31889e-05
Bub3	FBgn0025457	1144.58	-1.24399	0.000605599
Bap60	FBgn0025463	6382.47	-1.79114	7.04739e-19
slv	FBgn0025469	1896.67	2.03174	2.4008e-23
fidipidine	FBgn0025519	1670.67	-1.54139	9.34036e-14
bab2	FBgn0025525	189.846	4.65936	1.93818e-09
unc-119	FBgn0025549	2382.34	-1.77869	1.34394e-11
SF1	FBgn0025571	1664.07	-3.11025	1.32452e-35
PpN58A	FBgn0025573	121.798	5.73227	2.41257e-12
Pli	FBgn0025574	7252.39	1.43187	5.64973e-06
AkhR	FBgn0025595	273.057	10.0291	4.95041e-16
Torsin	FBgn0025615	2476.97	-1.58403	1.76071e-14
CG4025	FBgn0025624	2503.6	-1.30107	3.52609e-08
Sik2	FBgn0025625	667.366	1.97453	1.83737e-12
CG4281	FBgn0025626	1865.91	-1.67421	2.50407e-17
Rtca	FBgn0025630	586.591	-1.39193	3.50914e-05
moody	FBgn0025631	3382.6	3.06333	2.18351e-35
CG4313	FBgn0025632	460.053	1.71996	9.05572e-11
CG3588	FBgn0025643	578.304	9.63739	3.79939e-34
CG3558	FBgn0025681	19863.7	-2.0285	4.21365e-11
scf	FBgn0025682	161175	3.03895	6.01313e-141
CG3164	FBgn0025683	41631.4	1.46493	7.27257e-14
Amnionless	FBgn0025686	2538.19	8.41035	3.54677e-105
LKRSDH	FBgn0025687	24753.5	-2.75973	3.26448e-26
santa-maria	FBgn0025697	1576.67	-2.39019	0.000122072
CG5885	FBgn0025700	18194.8	1.7039	8.81587e-15
Srpk79D	FBgn0025702	669.729	8.02415	1.31189e-62
CG13920	FBgn0025712	639.997	4.62459	5.42997e-84
Bap55	FBgn0025716	3141.89	-2.12046	6.43209e-40
PlexA	FBgn0025741	7524.97	-2.30612	5.54657e-22
homer	FBgn0025777	1679.03	-1.87815	3.6085e-27
Cdc16	FBgn0025781	1076.16	-1.95001	3.69018e-16
Sbf	FBgn0025802	5859.84	-2.25919	5.85922e-15
Rad9	FBgn0025807	139.663	-2.23663	8.19358e-08
ND-B14,5A	FBgn0025839	1356.29	2.75959	7.46333e-39
Cortactin	FBgn0025865	19159.9	-2.34813	2.04393e-31
wrapper	FBgn0025878	429.608	8.69037	4.58303e-37
Inos	FBgn0025885	102967	-9.37997	2.55752e-221
Rlip	FBgn0026056	1465.98	-1.09985	0.00375018
Mipp1	FBgn0026061	1275.14	8.1009	1.02081e-68
Gasp	FBgn0026077	12153.5	13.2515	1.24513e-110
cib	FBgn0026084	38380.2	-4.57135	1.7392e-133
dgt4	FBgn0026085	78.8164	-2.06085	0.000200118
CG14818	FBgn0026088	363.745	1.90107	1.07092e-08
CG14817	FBgn0026089	444.813	2.37858	1.31051e-19
CG14812	FBgn0026090	2878.18	1.34105	3.13506e-10
CDC45L	FBgn0026143	1534.29	-1.17256	0.00270973
CBP	FBgn0026144	33640.3	6.71193	0
ApepP	FBgn0026150	5556.38	-2.00048	4.23131e-17
tna	FBgn0026160	2950.44	-1.99124	1.64342e-14
SkpB	FBgn0026176	47.6824	2.86879	9.2474e-05
siz	FBgn0026179	1452.74	3.80447	1.14084e-81
noe	FBgn0026197	40.7534	-2.58565	0.000326298
mei-P26	FBgn0026206	1866.12	-1.29851	0.000356869
mbo	FBgn0026207	1881.69	-1.89528	1.59563e-19
gukh	FBgn0026239	1270.95	2.54756	9.37203e-18
msk	FBgn0026252	17560.8	-3.1314	1.40855e-36
bip1	FBgn0026263	237.763	-2.1399	2.09848e-09
antdh	FBgn0026268	72.5633	7.00967	1.41746e-10
aft	FBgn0026309	1443.57	-2.06737	1.40573e-28
X11L	FBgn0026313	3164.82	-1.34976	2.73987e-07
Ubc10	FBgn0026316	1264.16	-1.27478	7.60961e-07
Tsc1	FBgn0026317	2274.56	-1.232	0.000554708
Traf4	FBgn0026319	716.791	4.10154	1.63554e-17
Tom	FBgn0026320	112.147	2.23979	0.00196755
Taf10b	FBgn0026324	947.017	1.95696	3.97508e-15
Mad1	FBgn0026326	888.975	-1.83801	8.50482e-10
Septin 5	FBgn0026361	237.049	-2.72127	3.33386e-12
SRPK	FBgn0026370	7827.16	-1.70228	3.01874e-16
SAK	FBgn0026371	431.698	-1.24862	0.00575971
Rhp	FBgn0026374	6333.2	2.93581	3.81746e-36
RhoGAPp190	FBgn0026375	2979.29	1.24659	0.000141829
Rgl	FBgn0026376	2093.62	2.64252	1.05906e-08
Rep	FBgn0026378	1501.24	-1.4827	7.62053e-07
Prosbeta3	FBgn0026380	7813.2	-1.83678	2.62509e-15
Ndg	FBgn0026403	6505.87	13.0571	1.96372e-62
Dronc	FBgn0026404	4747.73	-1.33523	7.69269e-06
Lim1	FBgn0026411	136.376	7.57541	1.76288e-17
Idgf4	FBgn0026415	21459	6.8702	1.33801e-130
Hus1-like	FBgn0026417	647.287	-1.17601	0.000800751
Hsc70Cb	FBgn0026418	13192.8	-1.68156	5.28889e-10
Su(var)2-HP2	FBgn0026427	1809.88	-2.65022	1.74071e-40
Grip84	FBgn0026430	1394.12	-1.30584	1.50201e-07
Grip75	FBgn0026431	626.162	-2.96474	6.90338e-33
Grip163	FBgn0026432	820.596	-1.06419	0.00106889
Grip128	FBgn0026433	925.071	-1.51945	5.73643e-06
Eaat2	FBgn0026438	157.353	10.1375	5.60833e-16
Eaat1	FBgn0026439	1019.43	8.98695	3.46905e-77
Drp1	FBgn0026479	7035.91	-2.04666	2.70117e-30
Dek	FBgn0026533	3977.87	-2.13705	4.37717e-38
SPARC	FBgn0026562	402873	3.26811	4.96954e-75
CG1307	FBgn0026566	2336.77	-1.00264	0.0010781
CG5704	FBgn0026570	2129.14	1.95734	5.00422e-33
ADD1	FBgn0026573	3034.32	-2.50241	1.96824e-31
CG5991	FBgn0026576	7372.65	3.76938	6.17886e-61
CG8677	FBgn0026577	2321.21	-1.53732	1.90711e-07
Fie	FBgn0026592	103.374	7.14151	1.43916e-16
CG5707	FBgn0026593	1944.8	4.99159	1.42543e-98
Taz	FBgn0026619	1550.62	2.47091	5.23998e-27
tacc	FBgn0026620	5563.63	-1.28349	1.64108e-08
nes	FBgn0026630	6657.82	1.97262	6.9418e-13
MagR	FBgn0026666	395.183	2.2156	2.07524e-14
IntS4	FBgn0026679	1503.35	-1.23147	0.000536845
fu12	FBgn0026718	284.674	3.20914	3.33496e-12
drosha	FBgn0026722	1672.81	-1.39626	0.000413803
Yippee	FBgn0026749	2773.29	1.02189	0.00726567
XRCC1	FBgn0026751	784.381	-3.46069	3.36308e-40
Ugt37c1	FBgn0026754	61.1263	4.43659	9.68534e-12
Ugt37b1	FBgn0026755	205.152	8.95871	2.6469e-15
MED18	FBgn0026873	1253.27	1.23627	1.34812e-06
CG11403	FBgn0026876	430.136	-2.2181	1.95014e-08
CG4325	FBgn0026878	109.197	2.59143	1.77885e-06
CG13364	FBgn0026879	2737.65	2.95505	5.34248e-34
STUB1	FBgn0027052	2458.85	1.20333	0.000149015
CSN5	FBgn0027053	2247.14	-1.90504	3.70382e-28
CSN4	FBgn0027054	4054.65	-2.00255	7.42848e-33
CSN3	FBgn0027055	2964.46	-2.14373	3.87993e-25
CSN1b	FBgn0027057	3333.07	-1.19112	4.79778e-06
Eb1	FBgn0027066	22608.5	-2.34114	2.19152e-54
CG17322	FBgn0027070	88.663	3.30624	1.52536e-06
CG4302	FBgn0027073	453.899	5.82354	1.35518e-26
CG17324	FBgn0027074	77.2511	6.03693	6.83369e-12
ThrRS	FBgn0027081	8552.03	-2.22929	4.60471e-51
MetRS-m	FBgn0027083	788.102	-1.20039	0.000206782
LysRS	FBgn0027084	4424.27	-2.00784	7.68478e-14
IleRS	FBgn0027086	4127.34	-1.26653	6.52543e-06
GlyRS	FBgn0027088	10681.4	-1.00989	0.00279033
GlnRS	FBgn0027090	6930.83	-1.33939	1.37419e-08
CysRS	FBgn0027091	3975.51	-1.38185	3.58501e-12
AlaRS	FBgn0027094	10085.6	-1.14937	2.52255e-07
Manf	FBgn0027095	13393.1	2.34331	1.1735e-34
Inx7	FBgn0027106	676.099	5.99192	7.06492e-28
Inx2	FBgn0027108	3620.51	3.11581	1.96332e-56
miple1	FBgn0027111	990.5	6.61129	2.63428e-106
l(1)G0156	FBgn0027291	5052.43	-2.04805	1.14843e-42
Tcp-1zeta	FBgn0027329	17659.7	-2.93322	8.38469e-49
l(1)G0020	FBgn0027330	1759.33	-1.64715	2.80038e-07
Rip11	FBgn0027335	10015.3	-1.45416	4.08769e-08
jim	FBgn0027339	947.376	-4.21781	9.19738e-24
Gfat1	FBgn0027341	4971.01	8.19919	4.90802e-129
fz4	FBgn0027342	757.582	-1.51974	5.59512e-06
bgm	FBgn0027348	1008.21	2.40015	2.13217e-07
Amph	FBgn0027356	1213.25	2.00791	2.34686e-09
Tim8	FBgn0027359	2565.08	2.06362	2.28628e-26
Cdk5alpha	FBgn0027491	919.521	8.0028	1.05404e-72
wdb	FBgn0027492	8317.58	-1.4566	9.21663e-13
Smyd4-4	FBgn0027495	3426.22	-1.05807	0.00190059
Madm	FBgn0027497	5322.88	-1.763	3.99896e-20
spd-2	FBgn0027500	692.649	-2.41692	2.48523e-19
CG11970	FBgn0027503	10531.7	3.29147	2.54338e-66
TBCD	FBgn0027509	6540.02	-3.31784	2.43563e-73
CG10254	FBgn0027512	2006.27	-1.11345	2.84531e-05
ana2	FBgn0027513	147.072	-1.83734	0.00102279
CG3909	FBgn0027524	786.773	-1.15603	0.00013124
Osi6	FBgn0027527	10617.1	15.9028	4.43948e-41
goe	FBgn0027528	420.971	8.90073	1.73987e-31
CG7139	FBgn0027532	6344.73	1.97414	6.58355e-27
Nup93-1	FBgn0027537	3434.01	-1.96126	1.0877e-21
lili	FBgn0027539	3798.79	2.99888	8.29185e-89
nito	FBgn0027548	4941.71	-2.32644	1.85369e-23
CG7927	FBgn0027549	7060.85	-1.24482	8.60205e-05
CG6495	FBgn0027550	139.819	6.35595	9.9996e-05
CG4928	FBgn0027556	224.36	5.50075	3.33152e-18
	FBgn0027559	346.39	-1.80589	5.2114e-06
Tps1	FBgn0027560	1696	9.94727	7.84897e-76
CG18659	FBgn0027561	9232.42	-1.81708	1.78828e-38
CG8108	FBgn0027567	5508.69	-2.75216	4.22527e-32
Cand1	FBgn0027568	7020.22	-1.39704	3.22635e-06
Nep2	FBgn0027570	1064.07	6.33191	3.0272e-39
CG5009	FBgn0027572	8214.06	2.6635	1.77309e-53
GABA-B-R2	FBgn0027575	211.119	4.55553	6.03788e-16
CG14526	FBgn0027578	7980.74	-3.79532	1.07143e-43
mino	FBgn0027579	5703.53	1.31287	1.0491e-05
PCB	FBgn0027580	4996.45	6.00461	2.57281e-112
CG8740	FBgn0027585	341.786	8.56613	4.45782e-30
GstE12	FBgn0027590	14153	1.54113	4.61098e-12
MED15	FBgn0027592	4385.8	-1.41981	9.27425e-11
drpr	FBgn0027594	32809.6	-1.25271	5.68109e-06
Kank	FBgn0027596	1328.34	5.05641	3.73208e-39
cindr	FBgn0027598	9040.03	-1.52068	5.9143e-07
obst-B	FBgn0027600	841.688	12.4258	3.04005e-24
pdgy	FBgn0027601	24571.9	-1.47395	2.55982e-08
LManII	FBgn0027611	82862.1	-2.51846	2.67475e-57
YT521-B	FBgn0027616	3047.38	-2.16365	1.53075e-41
CG5808	FBgn0027617	111.105	-1.90198	8.22289e-05
Acf	FBgn0027620	1381.8	-1.79763	1.14814e-10
jdp	FBgn0027654	159.725	1.7385	5.15646e-05
glob1	FBgn0027657	6559.83	4.73656	2.76439e-60
blot	FBgn0027660	5580.41	-4.62048	2.34821e-43
U26	FBgn0027780	1863.46	-1.33288	6.34969e-11
SMC2	FBgn0027783	1229.17	-3.86162	4.19361e-32
NP15,6	FBgn0027785	3422.96	1.98779	4.33288e-34
Mtch	FBgn0027786	5273.65	-1.20338	7.43419e-06
Hey	FBgn0027788	74.1745	5.49216	5.15988e-07
GV1	FBgn0027790	664.75	11.1844	2.99496e-18
CG14787	FBgn0027793	175.432	5.35953	1.36086e-31
Dp1	FBgn0027835	86208	1.44944	0.00283011
CstF-64	FBgn0027841	1114.05	-1.9979	4.69453e-29
CAH2	FBgn0027843	9676.23	3.47012	3.70609e-60
CAH1	FBgn0027844	50.3588	4.38116	2.74915e-09
CG9776	FBgn0027866	3901.23	-1.60285	3.37641e-19
Nup107	FBgn0027868	4294.22	-1.44531	1.55308e-16
rdgBbeta	FBgn0027872	453.174	2.53082	1.52377e-12
Cpsf100	FBgn0027873	1080.22	-1.26107	0.00022888
Aac11	FBgn0027885	2552.21	-1.7872	1.70204e-16
ball	FBgn0027889	992.041	-2.61906	1.1904e-11
MTA1-like	FBgn0027951	3839.08	-1.67358	5.54788e-11
l(1)G0289	FBgn0028331	32970.1	-1.53459	1.38134e-05
l(1)G0255	FBgn0028336	15532.9	-1.46354	8.65025e-16
Cdc7	FBgn0028360	1164.55	-1.9858	2.31371e-16
jbug	FBgn0028371	1224.04	6.20416	4.54404e-13
fal	FBgn0028380	2296.82	-1.16408	2.90254e-06
Decay	FBgn0028381	419.586	7.74199	1.79848e-06
chm	FBgn0028387	1162.64	-1.15141	0.00106538
Tob	FBgn0028397	2184.01	9.13323	5.36949e-20
Taf10	FBgn0028398	1722.18	1.92448	1.46718e-18
Syt4	FBgn0028400	496.937	10.8552	7.96027e-19
Sin	FBgn0028402	2444.29	-1.18927	8.44584e-08
Nxt1	FBgn0028411	429.199	1.83432	9.33856e-13
GluRIID	FBgn0028422	127.099	8.94396	4.2422e-12
JhI-21	FBgn0028425	2336.8	-2.01318	1.44846e-25
JhI-1	FBgn0028426	1421.56	-2.51882	1.54801e-10
I-2	FBgn0028429	1481.78	-1.64982	6.0032e-16
Ercc1	FBgn0028434	164.822	-2.50744	1.81869e-08
ECSIT	FBgn0028436	560.662	-1.37844	0.000185587
Nab2	FBgn0028471	1684.54	-1.0452	0.00283507
CG4119	FBgn0028474	1605.28	-1.73468	6.88242e-09
Mtpalpha	FBgn0028479	35190.6	-1.59715	4.73189e-12
CG4341	FBgn0028481	373.428	9.80471	1.42835e-19
bdl	FBgn0028482	2180.89	7.28077	6.96002e-177
CG31705	FBgn0028490	21022.3	-4.69282	5.2301e-118
CG2930	FBgn0028491	2832.86	2.83537	8.68621e-11
CG6424	FBgn0028494	960.59	-1.62874	2.09428e-06
CG7985	FBgn0028499	1134.13	-5.40868	1.10226e-79
CG4455	FBgn0028506	1386.34	1.68915	1.80519e-14
CG3793	FBgn0028507	1978.92	-1.81023	2.00396e-23
CG4793	FBgn0028514	14752.3	-9.6042	0
EndoGI	FBgn0028515	3061.68	-2.44539	2.48218e-35
ZnT35C	FBgn0028516	99.0623	8.6067	2.76243e-11
hll	FBgn0028519	3474.76	6.00301	2.22501e-69
CG5888	FBgn0028523	9012.86	1.88443	6.00414e-28
CG18507	FBgn0028527	260.824	6.87353	1.88367e-28
CG7916	FBgn0028534	30.4317	3.83256	0.000393206
Sec71	FBgn0028538	6658.89	-1.53586	9.07966e-08
CG31731	FBgn0028539	9156.77	-1.72477	2.33371e-12
CG9008	FBgn0028540	378.12	3.53843	1.3463e-15
NimB4	FBgn0028542	83190.6	1.13397	1.62593e-05
NimB2	FBgn0028543	18853.1	1.4962	1.04701e-08
CG16884	FBgn0028544	1629.67	6.87784	4.94636e-56
sut2	FBgn0028562	48.682	3.36122	0.000390325
prc	FBgn0028573	2252.14	11.8953	6.3357e-41
hfp	FBgn0028577	2290.66	-1.63718	5.64154e-14
qsm	FBgn0028622	352.167	7.45849	2.11509e-30
beat-Ib	FBgn0028645	118.033	4.31397	1.44759e-16
mRpL50	FBgn0028648	642.992	1.20482	0.00103585
VhaM9,7-b	FBgn0028663	7853.07	1.63076	4.08756e-16
VhaM9,7-c	FBgn0028664	1116.1	2.05969	3.46838e-19
spt4	FBgn0028683	348.963	2.55598	4.23087e-18
Rpt5	FBgn0028684	8377.67	-1.46539	4.00216e-15
Rpt3	FBgn0028686	12294.5	-1.70477	1.39594e-19
Rpt1	FBgn0028687	11598.4	-1.26357	2.00419e-12
Rpn7	FBgn0028688	9257.82	-1.53377	2.00969e-23
Rpn6	FBgn0028689	13109.4	-1.65892	5.64091e-15
Rpn5	FBgn0028690	9681.34	-2.23639	9.62017e-45
Rpn9	FBgn0028691	7682.35	-1.89367	7.96746e-31
Rpn2	FBgn0028692	18843.2	-1.78027	5.26514e-13
Rpn12	FBgn0028693	3252.48	-1.09799	3.91242e-05
Rpn11	FBgn0028694	7079.28	-1.9031	3.04147e-25
Rpn1	FBgn0028695	20624	-2.14424	2.26107e-24
RpL15	FBgn0028697	14146.3	1.84718	4.44376e-11
RfC38	FBgn0028700	485.351	-1.5384	1.2684e-06
Nhe3	FBgn0028703	3414.06	-2.53173	1.93364e-26
Fmr1	FBgn0028734	9526.13	-3.79395	1.13058e-88
CG18508	FBgn0028746	961.261	3.32291	2.21524e-56
CG15282	FBgn0028855	923.711	8.82839	5.66156e-70
dao	FBgn0028862	122.23	7.41099	4.36912e-18
Cpr35B	FBgn0028871	30.5875	3.51951	0.00792214
CG33090	FBgn0028916	1234.63	1.43842	0.000315119
NC2beta	FBgn0028926	369.671	1.797	1.53683e-07
NimB5	FBgn0028936	10372.2	2.26994	1.62905e-25
NimC2	FBgn0028939	2522.94	-6.22051	2.82241e-18
Cyp28a5	FBgn0028940	1690.14	2.70266	1.91539e-10
mthl3	FBgn0028956	401.094	-5.39663	1.45406e-40
AlaRS-m	FBgn0028962	1561.36	-1.65746	2.39863e-09
xmas-2	FBgn0028974	711.879	-2.54589	6.21887e-13
Spn88Ea	FBgn0028984	4579.22	1.8732	1.08996e-20
sds22	FBgn0028992	3207.75	-2.79998	1.7653e-55
scro	FBgn0028993	124.454	7.79585	4.99081e-15
onecut	FBgn0028996	330.284	3.34975	7.31795e-16
nmdyn-D7	FBgn0028997	279.151	-4.67269	1.54711e-41
nerfin-1	FBgn0028999	216.332	7.95786	1.36359e-25
miple2	FBgn0029002	8238.66	2.47251	8.2725e-29
mab-21	FBgn0029003	695.442	8.07299	2.81287e-17
icln	FBgn0029079	656.926	-2.0697	1.02931e-15
hbs	FBgn0029082	327.567	5.13014	6.2743e-06
disp	FBgn0029088	1999.3	-2.74076	1.43902e-19
cathD	FBgn0029093	76264.1	-2.23288	2.77663e-34
asf1	FBgn0029094	1486.77	-1.13639	0.000249014
alpha-catenin-related	FBgn0029105	185.612	8.82814	3.13527e-15
Uba2	FBgn0029113	4528.81	-2.94174	1.25852e-41
SoxN	FBgn0029123	228.362	6.05987	4.07086e-39
tyn	FBgn0029128	3092.52	4.25782	3.301e-42
Prosbeta5	FBgn0029134	8918.5	-1.60795	1.53718e-14
NHP2	FBgn0029148	1515.05	1.32741	0.000834937
ssh	FBgn0029157	1524.51	-1.37346	8.91486e-06
Las	FBgn0029158	1038.56	1.74139	3.49239e-07
Hml	FBgn0029167	71717.7	-5.06475	5.01877e-35
TwdlT	FBgn0029170	781.536	9.77101	5.05561e-36
FKBP59	FBgn0029174	10846.9	-1.80334	4.39389e-26
Tsp42Ed	FBgn0029507	5597.74	1.52137	0.00126636
Tsp42Ea	FBgn0029508	1378.45	6.31404	1.01677e-34
Aos1	FBgn0029512	2052.73	-1.98064	7.75695e-25
Or1a	FBgn0029521	197.49	4.5345	2.54012e-26
CR18275	FBgn0029523	65.3439	-3.59046	4.99774e-11
CR18166	FBgn0029526	197.097	-2.17386	1.67381e-05
CG13365	FBgn0029529	469.14	2.7947	8.18938e-25
CG13362	FBgn0029531	142.691	7.29699	5.58266e-18
CG14770	FBgn0029573	241.411	4.84848	4.06061e-20
	FBgn0029584	227.238	-5.28778	5.51944e-27
CG14806	FBgn0029594	848.716	2.59427	8.0131e-38
CG14419	FBgn0029639	53.1419	8.63561	3.3321e-11
CG3603	FBgn0029648	1139.85	-2.27784	1.07992e-19
CG12206	FBgn0029662	125.974	2.88522	5.82562e-12
HIP-R	FBgn0029676	1768.81	-3.11269	7.37491e-37
CG15239	FBgn0029681	2710.29	13.1872	1.09263e-27
CG2938	FBgn0029685	6110.51	-3.41426	8.41277e-98
CG2941	FBgn0029686	286.443	-2.51502	2.00307e-08
Vap33	FBgn0029687	8141.03	-2.31474	1.53851e-36
lva	FBgn0029688	9713.83	1.14746	0.0034932
CG3626	FBgn0029706	2819.53	-1.14911	0.000127849
CHOp24	FBgn0029709	15941.2	1.90652	4.74244e-31
CG3568	FBgn0029710	6828	-2.33	6.85034e-19
Usf	FBgn0029711	1587.08	-2.20133	2.14591e-30
CG11436	FBgn0029713	1214.68	-1.30828	3.15736e-06
mRpL30	FBgn0029718	827.776	1.51327	3.24216e-08
CG15473	FBgn0029719	187.213	-2.224	4.62721e-06
CG4041	FBgn0029736	3526.83	-1.84878	7.21583e-19
CG6903	FBgn0029737	4464.69	1.1128	0.00284356
Usp16-45	FBgn0029763	22505	2.74691	2.1063e-85
CG16756	FBgn0029765	38.4376	7.25589	1.04614e-07
CG15784	FBgn0029766	350.615	-2.18834	1.18497e-09
CG12730	FBgn0029771	22386.2	3.06853	2.02212e-79
RhoGAP5A	FBgn0029778	921.235	-2.56248	2.22683e-23
RpL35	FBgn0029785	10065.7	2.10784	4.69292e-24
CG3160	FBgn0029789	1633.28	-2.50263	1.7074e-35
CG4078	FBgn0029798	1186.53	-1.25912	0.00172725
lin-52	FBgn0029800	235.047	1.27246	0.00871499
CG3108	FBgn0029807	1704.22	10.2019	3.61792e-58
CG12239	FBgn0029810	229.276	9.79042	2.63293e-15
CG15765	FBgn0029814	135.241	9.05301	7.05409e-13
GAA1	FBgn0029818	5893.7	-2.16189	3.6695e-36
Usp30	FBgn0029819	1851.61	-1.28017	3.36782e-06
CG16721	FBgn0029820	10966.6	2.92579	2.83739e-41
Grip	FBgn0029830	2136.28	5.21528	2.06198e-92
CG5966	FBgn0029831	10843.4	8.56874	3.30641e-163
CG5937	FBgn0029834	576.468	9.11169	7.26146e-40
CG5928	FBgn0029836	134.237	9.89175	1.31407e-14
Tsp5D	FBgn0029837	107.591	9.62242	1.94045e-14
CG4666	FBgn0029838	1072.12	12.7651	6.80457e-26
raptor	FBgn0029840	1683.23	-1.6033	6.20426e-09
Efr	FBgn0029849	2260.92	1.11096	0.00481184
CG14445	FBgn0029851	148.77	-2.21041	0.00161152
CG3781	FBgn0029853	906.829	1.2416	8.10689e-05
CG3566	FBgn0029854	1155.54	1.63919	1.28036e-14
CG11700	FBgn0029856	173.89	1.8054	1.50343e-05
CG15896	FBgn0029858	356.812	-1.43211	0.000122352
CG15891	FBgn0029860	1148.82	2.58482	8.63078e-32
CG3823	FBgn0029863	169.468	6.12206	3.82657e-15
CG3842	FBgn0029866	460.43	6.81419	1.66199e-56
ND-B16,6	FBgn0029868	3736	1.65821	7.63599e-25
CG3918	FBgn0029873	1072.01	-1.56561	2.37738e-09
Pat1	FBgn0029878	3259.04	-1.65304	2.72321e-12
CG3226	FBgn0029882	1456.99	-1.84282	1.40877e-11
CG3224	FBgn0029885	1111.68	1.44941	4.32373e-08
ND-ASHI	FBgn0029888	2236.36	1.2075	9.82892e-09
CG14442	FBgn0029893	2286.19	-1.39344	7.33101e-05
CG14441	FBgn0029895	263.609	8.20004	4.16635e-27
CG3168	FBgn0029896	728.692	-1.68346	0.00577093
RpL17	FBgn0029897	11187.4	1.77011	6.89556e-09
CG14438	FBgn0029899	4818.93	1.44794	8.28208e-06
Nf-YC	FBgn0029905	1477.63	-1.48482	2.99511e-12
CG4557	FBgn0029912	2199.58	-1.34105	9.47289e-07
CG4586	FBgn0029924	13560.6	-2.7022	2.68897e-17
CG8300	FBgn0029937	2226.44	-2.59721	2.86713e-44
CG9650	FBgn0029939	347.545	7.401	2.11676e-36
CG1677	FBgn0029941	4548.2	-2.23126	1.2988e-12
Dok	FBgn0029944	7348.96	2.69874	1.11054e-63
CG9657	FBgn0029950	524.639	9.20446	3.59886e-31
Ir7g	FBgn0029968	59.3175	3.54463	2.29339e-07
CG10932	FBgn0029969	7500.07	-3.11018	1.9601e-55
CG1444	FBgn0029975	7866.11	1.39768	2.16962e-12
mahe	FBgn0029979	4611.58	-2.94611	9.80962e-28
CG2233	FBgn0029990	4143.27	6.69955	3.24836e-54
Upf2	FBgn0029992	1429.46	-1.53346	1.42004e-09
CG2254	FBgn0029994	2210.09	6.48107	1.66352e-96
UbcE2H	FBgn0029996	7726.23	1.55079	1.3044e-16
CG2258	FBgn0029997	1712.14	-4.94571	2.67443e-99
CG1575	FBgn0029999	1227.78	-1.29278	0.00036043
CG10958	FBgn0030004	409.916	-1.51835	0.00135395
alpha-PheRS	FBgn0030007	7240.26	-1.07575	3.967e-05
Gbeta5	FBgn0030011	831.696	4.00468	4.1931e-47
slpr	FBgn0030018	2444.29	-1.67968	1.65125e-12
CG2147	FBgn0030025	1634.29	1.16542	1.54933e-05
sni	FBgn0030026	490.155	-1.24726	0.000508645
CG15343	FBgn0030029	2867.14	-7.02035	1.08963e-89
CG10555	FBgn0030034	1876.67	-3.51638	4.18127e-64
CG11190	FBgn0030035	4232.45	-1.391	7.95975e-06
CG12116	FBgn0030041	1253.22	1.88376	1.06762e-13
CG12112	FBgn0030048	672.16	-2.69317	1.11425e-12
spirit	FBgn0030051	114.15	3.02632	1.55162e-05
Caf1-180	FBgn0030054	725.017	-1.67819	1.63829e-07
Ppt1	FBgn0030057	749.569	-2.59959	2.23102e-28
CG11294	FBgn0030058	71.9841	-4.70384	4.28808e-13
CG2004	FBgn0030060	1828.45	-1.28718	6.70043e-08
CG12075	FBgn0030065	340.876	3.09255	1.19758e-10
CG1885	FBgn0030066	767.811	-2.18147	1.43902e-15
HP1b	FBgn0030082	959.456	-1.08035	0.00345914
CG6999	FBgn0030085	56.7741	4.00871	1.14382e-09
CG7033	FBgn0030086	6994.87	-3.02121	4.85998e-41
fend	FBgn0030090	3845.9	2.50787	9.70076e-27
CG7065	FBgn0030091	1555.86	-1.69271	0.000111091
Bap111	FBgn0030093	3449.32	-1.93295	4.2955e-15
CG12056	FBgn0030099	637.375	1.30621	0.000140828
CG12118	FBgn0030101	1069.41	1.22793	0.00102198
Obp8a	FBgn0030103	49.298	8.52322	9.25581e-11
CG15369	FBgn0030105	63.1109	7.96785	1.64691e-09
CG15370	FBgn0030107	80.7111	9.21515	6.135e-13
CG17754	FBgn0030114	13589.3	2.67598	1.62561e-27
CG16892	FBgn0030122	1210.26	-1.37144	5.75417e-07
RpS28b	FBgn0030136	5305.24	2.24486	2.40882e-31
CG15317	FBgn0030137	470.466	1.26003	0.000972342
Gga	FBgn0030141	3207.06	-2.8664	1.63002e-35
CG3106	FBgn0030148	725.076	8.5068	1.19924e-65
CG1468	FBgn0030157	137.353	7.2336	1.86041e-20
CG9686	FBgn0030158	182.679	6.41821	4.66019e-21
CG9689	FBgn0030159	241.58	10.726	5.46887e-18
CG9691	FBgn0030160	719.507	11.3717	7.0992e-21
CG15249	FBgn0030161	89.9256	9.30689	2.89937e-12
CG2974	FBgn0030178	915.685	-1.29151	1.28849e-06
Ipod	FBgn0030187	976.634	12.6622	3.32836e-26
PPP4R2r	FBgn0030208	2822.84	-2.96184	6.35811e-42
CG15296	FBgn0030215	71.2185	9.0142	6.96998e-12
CG1628	FBgn0030218	2981.08	1.34576	0.000145716
CG15211	FBgn0030234	17240.9	4.32795	1.52775e-99
CG15209	FBgn0030237	3820.2	6.0405	3.66379e-281
CG2202	FBgn0030240	1043.93	-1.09351	0.000721685
feo	FBgn0030241	381.418	-1.31733	0.00197645
CG2157	FBgn0030244	216.669	10.5273	2.94677e-16
CG1637	FBgn0030245	17016.5	2.10065	1.40855e-36
CG2145	FBgn0030251	8312.04	9.6784	6.71819e-36
SmydA-4	FBgn0030257	116.554	9.70931	3.00314e-14
CG1545	FBgn0030259	34.3643	7.99619	5.22042e-09
CG15203	FBgn0030261	1032.08	11.2272	7.10279e-26
Klp10A	FBgn0030268	5307.68	-1.55333	1.64311e-12
CG15202	FBgn0030271	252.189	9.91172	1.53638e-15
Dlic	FBgn0030276	6968.44	-2.40807	5.65997e-45
CG1657	FBgn0030286	11610.7	3.14316	5.54269e-83
GCS1	FBgn0030289	6297.75	-1.20422	5.33363e-05
CG11752	FBgn0030292	983.194	2.75192	5.80116e-35
CG1737	FBgn0030293	3604.02	2.70014	5.20611e-19
Sk1	FBgn0030300	1382.18	1.11541	0.000233257
HP5	FBgn0030301	3250.19	-3.00767	1.02765e-43
Cyp4g15	FBgn0030304	422.804	8.24763	8.28432e-36
CG1749	FBgn0030305	4675.46	1.32048	2.46056e-09
Spase25	FBgn0030306	6922.34	1.26407	3.05216e-10
CG1572	FBgn0030309	12257.6	-2.07633	1.06056e-14
PGRP-SA	FBgn0030310	195.403	-1.85525	0.000743227
CG11696	FBgn0030314	931.042	-1.23066	1.13427e-05
rho-4	FBgn0030318	1874.93	-2.6296	5.42998e-23
CG2247	FBgn0030320	2143.08	-3.3057	1.10113e-60
Amun	FBgn0030328	6756.61	-1.78629	2.41635e-23
prtp	FBgn0030329	25477.7	2.26878	3.91659e-40
Tango10	FBgn0030330	1877.43	-1.07973	0.000490108
Karl	FBgn0030334	17907.4	1.11338	0.00113429
CG1578	FBgn0030336	1909.27	-2.61163	4.12517e-42
CG15740	FBgn0030340	4650.62	12.0314	9.93356e-72
p24-1	FBgn0030341	6393.18	1.17221	7.25788e-08
CG10347	FBgn0030342	2145.88	-1.51779	2.52982e-07
CG2025	FBgn0030344	3665.43	-1.63381	3.32578e-13
CG1847	FBgn0030345	2313.29	2.03665	2.68694e-15
CG15739	FBgn0030347	3833.73	4.72338	5.30189e-95
SelG	FBgn0030350	1171.55	3.19109	1.4228e-42
CG1840	FBgn0030351	40.4535	4.06321	2.35536e-07
Upf1	FBgn0030354	4326.03	-1.81664	3.46052e-16
CG1806	FBgn0030360	150.733	7.08268	3.27186e-19
regucalcin	FBgn0030362	389372	-6.6846	0
Tango4	FBgn0030365	2113.65	-1.13022	0.000128742
Usp7	FBgn0030366	7334.35	-2.61383	9.40631e-33
CG1924	FBgn0030377	281.068	-2.04329	3.89182e-09
CG15731	FBgn0030390	1201.8	12.0626	4.38546e-23
Cpr11A	FBgn0030394	154.584	7.72864	4.72814e-16
CG2556	FBgn0030396	158.205	2.35842	0.000248303
CG11138	FBgn0030400	1382.76	2.06806	4.8929e-06
CG2543	FBgn0030407	193.627	1.36729	0.00506152
CG2540	FBgn0030411	576.092	2.052	3.31502e-15
Tomosyn	FBgn0030412	3616.57	-2.17072	6.94012e-29
CG4407	FBgn0030431	1202.95	1.12497	0.00010787
mRpL49	FBgn0030433	1146.02	1.95286	1.57722e-14
CG4332	FBgn0030456	1772.1	-3.29578	3.32204e-44
CG12723	FBgn0030459	368.366	8.05446	1.67842e-10
CG15744	FBgn0030466	1798.15	-2.18858	2.16703e-20
CG1764	FBgn0030467	1590.87	1.44677	1.29585e-06
Rbp1-like	FBgn0030479	629.261	1.84423	2.41227e-09
Tim9a	FBgn0030480	708.964	2.15202	3.31387e-18
GstT4	FBgn0030484	12152	4.48979	3.55674e-136
CG1998	FBgn0030485	713.314	-3.38932	9.80622e-46
Set2	FBgn0030486	1414.57	-1.24321	3.59636e-05
CG11178	FBgn0030499	1581.94	-1.25312	2.86259e-07
Ndc80	FBgn0030500	368.41	-2.84631	2.09207e-20
Tango2	FBgn0030503	1365.54	-1.04286	0.000945241
NFAT	FBgn0030505	4801.58	1.18651	2.22572e-05
Lig4	FBgn0030506	846.266	-1.31876	0.00010104
CG12177	FBgn0030510	7942.65	4.27379	1.37163e-83
CG11158	FBgn0030511	941.334	1.522	1.06726e-09
CG11151	FBgn0030519	4438.13	3.4476	2.36816e-82
Pdcd4	FBgn0030520	10571.2	-3.95969	2.08674e-135
CG12480	FBgn0030537	232.034	9.78119	1.00043e-14
CG1368	FBgn0030539	499.63	10.8515	1.58663e-18
CG11584	FBgn0030541	418.743	11.4485	7.0436e-20
CG9411	FBgn0030569	2894.51	11.9036	2.5345e-49
CG12540	FBgn0030570	122.147	7.14002	2.02937e-18
mRpS25	FBgn0030572	759.615	1.80938	4.16673e-10
CG9413	FBgn0030574	233.363	5.90626	0.00226864
CG9522	FBgn0030587	104.043	3.76514	3.52364e-12
CG9518	FBgn0030590	683.94	9.57269	4.50794e-37
CG9512	FBgn0030593	871.687	3.98183	2.12378e-19
CG9509	FBgn0030594	4187.94	-3.91141	5.83046e-08
CG14406	FBgn0030595	121.434	-5.30435	9.25425e-16
CG9503	FBgn0030598	207.896	5.34484	2.01902e-24
CG5541	FBgn0030603	258.923	2.13078	0.00256979
ND-B18	FBgn0030605	1369.53	1.65505	3.11021e-15
dob	FBgn0030607	1074.5	-4.31372	1.44702e-29
CG9065	FBgn0030610	396.628	1.51445	1.32073e-05
CG15027	FBgn0030611	458.31	1.99708	3.5649e-12
CG5599	FBgn0030612	821.288	1.78824	1.15889e-07
Rab3-GEF	FBgn0030613	602.873	6.5585	1.48565e-09
Cyp4s3	FBgn0030615	153.094	1.67924	0.00426422
RpL37a	FBgn0030616	17782.1	2.24759	3.56154e-29
CG9095	FBgn0030617	501.009	8.21549	8.9969e-33
CG9114	FBgn0030628	517.447	-3.21246	1.90549e-35
CG9123	FBgn0030629	90.3447	-2.63287	3.66935e-05
CG12608	FBgn0030630	1460.46	-1.0927	0.00283072
CG6227	FBgn0030631	2094.65	-1.90223	4.04197e-25
CG9164	FBgn0030634	132.116	3.99173	7.73036e-11
CG6308	FBgn0030645	463.612	1.63676	5.46563e-09
	FBgn0030646	389.434	-2.88315	3.29158e-22
CG7860	FBgn0030653	24944.7	-3.11884	8.92829e-40
CG9215	FBgn0030659	1162.16	1.14385	0.00418878
CG9220	FBgn0030662	233.706	5.45503	1.75718e-05
CG8128	FBgn0030668	2551.06	2.30545	3.37213e-13
CG9281	FBgn0030672	5128.86	-1.82792	4.98899e-12
CG11679	FBgn0030678	991.721	-1.00349	0.00922083
CG17209	FBgn0030687	1764.01	-1.83505	5.53385e-10
CG8565	FBgn0030697	11.1877	-6.01441	0.00172851
CG8578	FBgn0030699	2391.3	-1.1431	7.45928e-06
CG8909	FBgn0030706	552.512	7.6271	5.24248e-14
Rrp47	FBgn0030711	899.797	1.69328	8.86885e-10
ND-20	FBgn0030718	3690.57	1.03571	0.00134878
eIF5	FBgn0030719	7020.14	1.4103	7.8849e-12
CG12507	FBgn0030729	149.614	10.0833	4.13179e-16
Mfe2	FBgn0030731	13307.2	-1.07252	0.000351952
CG3632	FBgn0030735	10348.2	2.44468	1.06205e-32
SWIP	FBgn0030739	1090.03	-2.62046	9.21062e-40
CG9919	FBgn0030742	1008.94	6.19113	1.00745e-100
CG9921	FBgn0030743	439.796	1.2513	0.00233383
CG4239	FBgn0030745	4938.71	3.59802	1.42218e-148
CG4301	FBgn0030747	356.894	4.04533	1.56045e-11
Traf-like	FBgn0030748	738.168	3.44062	1.016e-15
rngo	FBgn0030753	5566.57	-2.18427	2.01461e-39
CG9903	FBgn0030756	51.5865	8.55949	1.8303e-10
CG9902	FBgn0030757	117.763	-3.31343	1.31889e-05
CG13014	FBgn0030759	663.73	-1.30496	0.000411129
CG9782	FBgn0030763	381.192	9.80172	1.33964e-18
mthl1	FBgn0030766	557.289	2.12702	1.06289e-11
CG9723	FBgn0030768	1259.5	-1.99274	3.001e-23
CG9673	FBgn0030775	99.9784	4.05105	3.7471e-13
CG4653	FBgn0030776	119.778	3.4052	1.57597e-09
CG4678	FBgn0030778	1233.61	-3.17658	4.23116e-26
Sap30	FBgn0030788	2503.48	1.21017	6.06844e-08
CG9125	FBgn0030793	1136.66	-1.16637	8.55233e-05
CG13005	FBgn0030794	165.296	-1.7256	8.4876e-05
CG4829	FBgn0030796	9580.46	2.00955	1.2822e-07
CG13004	FBgn0030797	2010.71	3.01499	4.97101e-58
CG13003	FBgn0030798	219.792	7.06099	7.3391e-29
DENR	FBgn0030802	408.124	1.60006	9.10622e-07
CG4880	FBgn0030803	974.822	-3.19207	4.85502e-28
Ubr1	FBgn0030809	5045.23	-1.35675	5.21452e-07
wcy	FBgn0030812	1969.38	-1.82101	5.21112e-25
CG5070	FBgn0030824	118.214	8.81305	3.25997e-11
CG8675	FBgn0030834	1112.64	1.21141	1.34995e-05
CG5613	FBgn0030839	757.533	-4.46772	4.85533e-69
CG12991	FBgn0030847	239.909	4.93134	1.0442e-32
stas	FBgn0030850	3232.75	1.49905	1.27509e-14
ND-24	FBgn0030853	6109.03	1.19785	6.39091e-06
IntS2	FBgn0030858	4856.34	-2.91782	8.0025e-33
CG8173	FBgn0030864	304.406	-2.49115	3.13022e-11
Socs16D	FBgn0030869	1113.36	-2.66466	2.01131e-30
CG6398	FBgn0030870	919.176	9.93924	8.29342e-40
CG8142	FBgn0030871	641.478	-1.28864	0.000379919
CG6762	FBgn0030876	299.472	-1.18053	0.00678117
Arp8	FBgn0030877	869.216	-1.85461	5.25237e-13
CG7772	FBgn0030883	132.733	2.32389	3.67498e-07
CG6847	FBgn0030884	374.608	6.46266	2.57593e-32
CG6867	FBgn0030887	317.861	7.45447	2.21371e-06
upd2	FBgn0030904	27.5831	-6.46518	0.000232474
Hayan	FBgn0030925	538.411	8.33368	8.37074e-54
psh	FBgn0030926	683.693	8.4204	3.39071e-09
CG15046	FBgn0030927	150.816	6.8256	2.76132e-20
GalNAc-T2	FBgn0030930	2566.44	-1.43302	4.91227e-07
wgn	FBgn0030941	306.873	6.04509	3.11286e-23
CG6659	FBgn0030946	9752.92	-1.15826	0.00314351
CCKLR-17D3	FBgn0030954	349.755	3.72132	1.64445e-28
CG6891	FBgn0030955	37584.8	-1.2362	6.26356e-10
CR6900	FBgn0030958	86.0315	1.97608	0.000316717
Atg101	FBgn0030960	1125.37	1.13191	0.00486848
Pvf1	FBgn0030964	429.419	8.8668	7.90055e-29
CG7326	FBgn0030970	575.084	-2.22687	3.1861e-17
CG7332	FBgn0030973	1677.09	-1.15665	3.05396e-05
CG7358	FBgn0030974	5607.67	-1.28721	7.87658e-05
CG7406	FBgn0030980	257.831	10.8276	1.21064e-18
CG14191	FBgn0030981	359.053	7.97444	2.65092e-26
tgy	FBgn0030984	120.265	8.2002	1.14416e-12
Obp18a	FBgn0030985	44.2046	6.80279	1.56796e-08
CG7556	FBgn0030990	20011.3	1.80318	2.72949e-17
CG7453	FBgn0030991	12769.8	-1.70483	3.76835e-24
Mec2	FBgn0030993	23962.1	-4.4057	1.67201e-88
HP1D3csd	FBgn0030994	343.304	-4.50832	1.00816e-30
CG7990	FBgn0030997	366.691	6.02533	4.80144e-61
Muc18B	FBgn0031000	134.548	9.79676	9.29536e-13
CG7889	FBgn0031003	1140.29	-1.76291	4.96525e-11
CG7992	FBgn0031004	73.6876	8.18262	6.36455e-10
rictor	FBgn0031006	1967.28	-1.58061	2.72313e-14
CG8034	FBgn0031011	1047.09	2.30278	3.64013e-16
CG8051	FBgn0031012	2415.53	-1.5657	4.53045e-06
NAA15-16	FBgn0031020	9356.95	-1.69918	4.93219e-11
ND-18	FBgn0031021	2993.25	2.13698	1.51766e-43
CG12204	FBgn0031022	275.904	-1.8858	1.00365e-09
Tao	FBgn0031030	11572.5	-1.81431	1.03696e-16
CG14207	FBgn0031037	2229.12	1.75369	2.91556e-08
CG14210	FBgn0031040	304.031	1.90116	1.92658e-07
Rcd-1	FBgn0031047	4827.72	-1.10705	1.12213e-06
CG12237	FBgn0031048	2302.67	-1.00842	0.00067254
Sec61gamma	FBgn0031049	3241.9	2.61374	5.37269e-53
Arp10	FBgn0031050	1318.51	-1.34453	2.10205e-08
Ranbp21	FBgn0031051	1749.41	-2.10923	1.66584e-25
CG14215	FBgn0031052	1254.87	-2.1355	3.70207e-21
Ubqn	FBgn0031057	16924.5	-1.43028	4.18838e-06
CG14231	FBgn0031060	532.821	-1.69079	1.32504e-09
CG12531	FBgn0031064	505.11	8.88153	3.75955e-36
COX6B	FBgn0031066	4744.93	2.09488	9.72726e-34
Pmp70	FBgn0031069	7609.24	1.3736	0.00331584
CG12702	FBgn0031070	377.356	-2.8834	3.14191e-09
CG15618	FBgn0031077	1734.85	-1.8195	4.32716e-13
Nup205	FBgn0031078	2956.79	-2.68958	5.33921e-31
CG9572	FBgn0031089	489.461	9.30783	1.15651e-25
Rab35	FBgn0031090	6609.61	-1.12181	4.09556e-06
CG9578	FBgn0031094	561.266	-1.53802	3.37124e-07
obst-A	FBgn0031097	3836.76	9.99196	4.90802e-129
CG17068	FBgn0031098	1419.1	-2.42653	2.29421e-37
CG1812	FBgn0031119	587.1	-1.91461	1.01241e-07
Cyp6v1	FBgn0031126	1520.46	-2.64815	3.75669e-37
CG1304	FBgn0031141	70.6672	9.00286	7.9382e-12
Ntf-2	FBgn0031145	2367.47	-1.39083	5.49846e-07
Cbs	FBgn0031148	375.072	1.29627	0.00541729
CG1518	FBgn0031149	14341.5	-3.39913	1.71543e-47
CG14615	FBgn0031184	398.865	3.41019	1.73092e-25
Usp2	FBgn0031187	3337.6	-2.0459	1.57941e-28
CG17598	FBgn0031194	3933.82	1.38756	7.37021e-08
galectin	FBgn0031213	2174.39	-1.92499	2.16536e-12
Zir	FBgn0031216	2583.16	-1.82921	3.53966e-18
CG11377	FBgn0031217	1217.55	-1.29148	3.68675e-05
CG13694	FBgn0031219	75.9286	2.7312	0.00296675
CG3709	FBgn0031227	572.122	-1.74048	2.06151e-07
ND-15	FBgn0031228	3900.27	2.82452	3.43687e-74
CG11617	FBgn0031232	224.671	6.70201	8.4077e-31
CG17075	FBgn0031239	757.602	6.8849	2.96535e-43
CG11601	FBgn0031244	699.874	3.07076	7.34907e-56
CG11911	FBgn0031249	72.1324	6.36988	3.57227e-11
Ent1	FBgn0031250	1879.82	1.29613	1.06757e-06
CG4133	FBgn0031257	408.504	5.09187	2.61435e-22
CG4297	FBgn0031258	1673	5.67135	1.398e-30
Spp	FBgn0031260	23960.4	1.77332	2.34676e-17
Tspo	FBgn0031263	702.358	-3.59014	1.99917e-55
CG2807	FBgn0031266	2802.62	-1.59954	4.24662e-09
CG13689	FBgn0031270	225.926	2.22451	1.25838e-12
Saf6	FBgn0031281	672.238	-1.42642	1.60832e-08
CG3662	FBgn0031285	16138.9	2.91599	1.58908e-66
CG3862	FBgn0031286	771.196	-1.73699	3.16937e-09
CG4629	FBgn0031299	102.632	-2.7712	3.87643e-08
MFS3	FBgn0031307	9458.15	1.86361	1.46892e-22
	FBgn0031308	847.612	-2.38374	1.55856e-18
Tfb4	FBgn0031309	507.09	-1.7464	6.62769e-06
CG5080	FBgn0031313	1755.88	2.34816	3.46466e-21
IntS14	FBgn0031314	1054.01	-1.56385	1.06489e-11
CG14341	FBgn0031315	459.529	1.51724	1.32923e-07
CG4887	FBgn0031318	2911.23	-1.83277	5.05392e-22
CG5126	FBgn0031320	963.592	-1.47815	1.37545e-10
CG5397	FBgn0031327	56613.2	-3.00069	7.00593e-86
CG17660	FBgn0031356	3110.31	-1.88086	4.70444e-26
mRpL48	FBgn0031357	769.23	1.10436	0.00527611
Wdr62	FBgn0031374	1993.16	-2.25412	5.6526e-15
Npc2a	FBgn0031381	29512.3	2.32843	1.57313e-32
CG4238	FBgn0031384	336.393	-1.46543	0.00436327
CG4259	FBgn0031389	3789.83	-2.22496	2.17328e-09
tho2	FBgn0031390	3838.16	-1.20908	0.00250367
AIF	FBgn0031392	3056.06	-1.14639	0.00104247
mio	FBgn0031399	2823.21	-1.62869	4.79591e-12
CG15387	FBgn0031403	734.685	1.59891	3.80327e-05
eys	FBgn0031414	581.588	7.61446	7.86599e-46
CG9870	FBgn0031422	391.675	-3.16339	1.18496e-28
VGlut	FBgn0031424	248.767	8.78348	1.01605e-20
CG18641	FBgn0031426	128.402	9.80477	7.13361e-14
ND-B17,2	FBgn0031436	2181.71	2.5425	9.30477e-54
CG31689	FBgn0031449	1666.84	4.26737	3.03313e-18
Hrs	FBgn0031450	5208.12	-1.13435	0.000448861
daw	FBgn0031461	876.922	3.91876	1.57462e-13
G6P	FBgn0031463	35.4163	7.16829	1.5521e-07
	FBgn0031464	248.488	8.4225	2.55404e-24
CG3119	FBgn0031466	67.8938	8.97128	4.07804e-12
Cpr23B	FBgn0031467	86.315	9.2966	5.54268e-13
CG3104	FBgn0031473	89.6359	8.47103	5.61244e-11
CG2991	FBgn0031474	13410.3	1.52509	2.19897e-09
Prx6005	FBgn0031479	732.289	-1.57135	1.80447e-09
CG17265	FBgn0031488	194.699	1.83006	0.000884884
CG17224	FBgn0031489	5006.25	3.72889	1.35401e-35
CG17264	FBgn0031490	184.373	5.06103	4.15757e-18
CG3542	FBgn0031492	2251.89	-2.03362	1.92762e-31
CG3605	FBgn0031493	2703.25	-1.08102	0.000427137
GABPI	FBgn0031495	6058.34	-2.14344	4.86265e-22
SerRS	FBgn0031497	11454.8	-1.26809	1.24137e-10
ND-B14,5B	FBgn0031505	943.738	3.40695	5.113e-53
CG9664	FBgn0031515	2857.05	-2.98722	7.10323e-22
CG3326	FBgn0031519	114.252	-3.89189	1.00825e-17
pgant2	FBgn0031530	327.935	6.62734	3.30121e-44
Cog3	FBgn0031536	2321.3	-1.06617	0.00150227
CG3246	FBgn0031538	14928.2	5.77077	3.20123e-233
Sr-CIV	FBgn0031547	355.885	-3.09005	1.55551e-27
Spindly	FBgn0031549	600.278	-5.34168	1.11307e-63
IM33	FBgn0031561	92.0525	9.40426	1.08756e-13
CG3604	FBgn0031562	27.4456	6.75035	2.25932e-06
CG10031	FBgn0031563	496.063	10.8453	1.17903e-18
CG3964	FBgn0031574	216.392	-2.81894	2.83848e-08
Cep97	FBgn0031575	609.053	-1.63813	7.00001e-08
CG15422	FBgn0031579	80.1625	9.20198	7.76391e-13
CG15423	FBgn0031580	48.6217	5.78831	1.11208e-07
CG3714	FBgn0031589	6433.11	-1.23178	0.00154613
CG3652	FBgn0031600	2639.03	1.00946	0.00304604
Dim1	FBgn0031601	550.697	1.42639	5.62624e-06
CG15432	FBgn0031603	247.176	2.13659	1.24347e-09
CG15435	FBgn0031608	583.674	-2.21369	3.21629e-10
CG15436	FBgn0031610	312.21	-1.87166	4.73305e-07
FIG4	FBgn0031611	2653.12	-1.77003	9.41621e-10
HP6	FBgn0031613	25.0464	6.66798	2.83203e-06
CG15630	FBgn0031627	240.963	5.01335	1.34828e-11
CG3294	FBgn0031628	210.171	-2.04471	1.16825e-06
Clect27	FBgn0031629	9717.02	13.0821	1.8639e-80
CG15629	FBgn0031630	823.264	10.1323	6.42113e-37
Fnta	FBgn0031633	2732.31	-1.99422	7.11528e-24
Ir25a	FBgn0031634	100.282	6.67153	1.38694e-14
tank	FBgn0031635	3442.82	1.42925	1.03676e-10
mxt	FBgn0031637	2935.07	-1.35016	9.76067e-09
CG2837	FBgn0031646	251.002	10.7343	4.6468e-17
hoe2	FBgn0031649	1724.03	4.55079	1.12e-144
jet	FBgn0031652	427.082	2.25143	3.11355e-10
Jon25Biii	FBgn0031653	111.204	8.02214	1.61954e-10
Marcal1	FBgn0031655	347.267	-1.63277	2.25884e-07
mRpL28	FBgn0031660	6161.5	1.16209	4.33263e-05
CG9121	FBgn0031675	147.936	2.89582	0.000688685
senju	FBgn0031676	6240.18	2.3207	1.08359e-50
CG31918	FBgn0031678	3950.49	-3.50452	9.25168e-78
pgant5	FBgn0031681	4990.56	-1.94001	1.47082e-30
ND-13A	FBgn0031684	1399.28	2.05445	1.6772e-30
Cyp28d1	FBgn0031689	245.054	1.37801	0.00589818
TpnC25D	FBgn0031692	99.8966	9.47309	4.28808e-13
Cyp4ac1	FBgn0031693	3350	-5.43092	2.87835e-59
Cyp4ac2	FBgn0031694	221.455	-2.26778	1.97076e-05
Cyp4ac3	FBgn0031695	116.215	4.71737	4.20306e-20
Bub1	FBgn0031696	946.128	-1.5002	9.85143e-08
CG14024	FBgn0031697	73.6475	9.09504	1.0922e-12
fusl	FBgn0031702	286.59	7.89561	6.91377e-09
CG12512	FBgn0031703	2259.31	3.22975	1.48909e-52
Oscillin	FBgn0031717	8053.79	-4.00449	3.59602e-134
Cyp6a16	FBgn0031726	105.557	6.28548	3.4789e-16
CG11147	FBgn0031734	344.937	11.2133	9.89054e-20
CG11030	FBgn0031736	2159.26	-1.02986	0.00252645
obst-E	FBgn0031737	666.182	9.52962	4.79557e-35
CG9171	FBgn0031738	1580.2	2.23248	7.75535e-36
CG14005	FBgn0031739	186.741	1.2844	0.00628175
CG7239	FBgn0031740	891.413	-1.75245	1.72978e-10
CG11034	FBgn0031741	202.756	5.61973	5.33435e-05
rau	FBgn0031745	7064.2	-1.49553	3.54534e-05
lid	FBgn0031759	6942.28	-1.90277	4.817e-10
CG9135	FBgn0031769	2649.81	-1.56854	7.43855e-08
CG13995	FBgn0031770	109.364	8.75569	6.34925e-12
ND-51	FBgn0031771	11518.7	1.27786	2.35581e-11
CG9175	FBgn0031779	4312.47	1.25971	1.857e-05
WDR79	FBgn0031782	1085.62	-1.24152	0.000388786
AANATL2	FBgn0031791	482.762	-1.9974	4.76426e-07
CG9498	FBgn0031801	217.736	9.71437	4.1263e-15
CG9505	FBgn0031805	2876.01	-2.20746	7.05438e-12
CG9527	FBgn0031813	9053.76	2.21282	3.68284e-27
retm	FBgn0031814	8592.46	2.62701	1.45303e-24
CG16947	FBgn0031816	1589.15	-1.90921	7.07063e-10
CG9531	FBgn0031817	970.994	1.72869	1.31238e-07
Daxx	FBgn0031820	9246.43	2.23212	3.04976e-24
KFase	FBgn0031821	135.724	3.38801	1.89652e-10
CG9548	FBgn0031822	424.376	1.54592	9.04138e-07
COX5B	FBgn0031830	3257.47	1.79703	7.93067e-24
CG11050	FBgn0031836	2135.4	1.47342	9.74738e-06
Nse1	FBgn0031848	201.289	-2.79631	5.45179e-11
Tsp	FBgn0031850	960.574	7.30586	8.26093e-12
Nha1	FBgn0031865	144.286	6.37607	2.27116e-18
Nlg2	FBgn0031866	212.493	6.82411	6.42698e-34
CG10399	FBgn0031877	536.389	-1.24348	0.00327784
sip2	FBgn0031878	699.135	-3.38938	4.85087e-16
uif	FBgn0031879	9920.23	12.7757	5.73346e-93
MME1	FBgn0031881	637.759	1.41621	0.000408714
Mnn1	FBgn0031885	606.052	1.34264	0.00196888
Nuf2	FBgn0031886	346.343	-2.51226	1.6933e-15
CG4496	FBgn0031894	244.859	-5.86643	3.2392e-31
CG4502	FBgn0031896	890.799	-1.63392	2.04098e-05
CG13784	FBgn0031897	4764.16	1.64183	2.15509e-15
CG5171	FBgn0031907	1502.04	9.26709	2.68246e-74
CG5177	FBgn0031908	3420.9	8.66273	6.55524e-119
CG15818	FBgn0031910	59.4359	4.05856	2.9664e-10
CG5958	FBgn0031913	40832.1	5.09643	4.71854e-228
CG5973	FBgn0031914	11100.9	2.6403	5.65385e-45
CG6055	FBgn0031918	488.063	7.17107	3.68706e-39
CG6739	FBgn0031926	151.627	8.53738	7.26145e-14
CG18585	FBgn0031929	280.197	10.8997	6.06134e-18
CG13794	FBgn0031936	108.167	8.71251	2.48643e-11
CG13795	FBgn0031937	165.445	4.23986	2.04865e-15
CG13796	FBgn0031939	165.927	4.50321	3.50938e-17
CG7203	FBgn0031942	80.5461	9.14297	1.21482e-11
CG7154	FBgn0031947	1740.42	-1.22901	1.01368e-05
CG7149	FBgn0031948	3118.51	3.00008	2.64355e-37
cdc14	FBgn0031952	1643.85	3.95051	1.60777e-31
pes	FBgn0031969	3805.24	-1.2292	5.86015e-05
CG7227	FBgn0031970	1420.38	1.4768	0.0018438
Sirup	FBgn0031971	1419.84	1.70951	0.000591583
CG12560	FBgn0031974	1442.01	4.0161	7.02213e-58
Tg	FBgn0031975	372.287	10.4383	6.11487e-17
RpL36A	FBgn0031980	5760.1	3.16566	4.63577e-47
mon2	FBgn0031985	3792.64	-1.77495	1.30271e-16
CG8460	FBgn0031996	2742.45	-4.28897	2.82468e-97
PGAP5	FBgn0031997	466.615	-2.23628	4.77439e-18
CG8353	FBgn0032002	140.542	2.64214	1.0533e-09
CG8086	FBgn0032010	385.203	3.7975	5.79967e-44
Scgalpha	FBgn0032013	293.805	6.13989	2.81828e-49
CG7806	FBgn0032018	10537.6	-1.93222	2.00848e-18
CG7787	FBgn0032020	1219.76	1.03359	0.00346366
CG7781	FBgn0032021	1493.42	1.75549	1.63484e-08
CG14275	FBgn0032022	2961.62	10.9202	1.52303e-94
CG14274	FBgn0032023	81.8099	9.24154	3.68462e-13
CG7627	FBgn0032026	3091.06	-2.05347	9.43151e-25
CG17292	FBgn0032029	485.772	5.03911	7.0995e-40
CG13392	FBgn0032033	391.735	2.19613	5.09199e-11
CG13384	FBgn0032036	12021.9	-4.69266	4.69794e-167
CG13398	FBgn0032042	1138.07	-1.28245	1.15408e-05
CG13088	FBgn0032047	187.261	-1.55302	0.00463065
CG13096	FBgn0032050	3402.16	-1.66696	9.62975e-12
Uba4	FBgn0032054	2249.41	-1.12138	4.36213e-05
CG9314	FBgn0032061	67.6506	-1.90657	0.000857529
LManV	FBgn0032068	349.637	6.07693	2.2907e-05
LManVI	FBgn0032069	220.652	8.23882	1.05066e-18
Tsp29Fa	FBgn0032074	132.183	6.58754	5.49372e-24
Tsp29Fb	FBgn0032075	1430.89	11.6521	4.55101e-26
CG9510	FBgn0032076	585.515	2.18616	3.52016e-09
CG9515	FBgn0032077	356.459	2.55799	2.72803e-11
C1GalTA	FBgn0032078	10438	1.67321	3.72385e-11
CG31886	FBgn0032079	623.088	6.1906	9.85942e-71
CG18088	FBgn0032082	70.5982	7.4467	1.15206e-10
CG13101	FBgn0032084	81.0064	6.74958	1.62803e-12
CG9555	FBgn0032085	74.3805	5.22904	1.5597e-11
CG9568	FBgn0032087	970.054	11.7557	1.60432e-21
CG13102	FBgn0032088	569.97	9.31001	1.28719e-33
CG13108	FBgn0032100	73.8311	4.53944	2.33407e-10
borr	FBgn0032105	952.719	-3.64109	4.42361e-37
FucTB	FBgn0032117	5903.27	1.30861	5.7746e-07
CG33298	FBgn0032120	6721.72	-2.20861	6.3348e-11
Oatp30B	FBgn0032123	3915.43	3.4048	1.76627e-88
jp	FBgn0032129	376.472	6.03117	1.08344e-22
CG3838	FBgn0032130	1619.72	3.43806	2.57211e-49
Apoltp	FBgn0032136	1609.64	5.88818	2.09275e-75
CG13117	FBgn0032140	2767.01	-6.85307	2.12958e-131
CG17633	FBgn0032144	214.962	7.94519	5.61436e-26
IP3K1	FBgn0032147	682.914	-3.94725	1.89023e-38
CG4537	FBgn0032153	51.4273	2.45225	5.40797e-05
CG4594	FBgn0032161	402.718	-2.69365	6.44741e-18
CG4592	FBgn0032162	482.031	-2.37717	2.94532e-17
CG5853	FBgn0032167	5145.32	10.9195	2.34834e-145
CG4658	FBgn0032170	3961.39	-2.16536	4.4715e-24
CG5850	FBgn0032172	15867.1	-1.03972	0.00161789
Spn31A	FBgn0032178	123.659	9.74468	1.49209e-13
CG5734	FBgn0032191	3805.4	-1.17568	4.57281e-05
CG5731	FBgn0032192	112.236	1.74786	0.00122229
CG5727	FBgn0032193	419.856	1.46035	1.10172e-05
CG5694	FBgn0032197	2629.7	1.61407	2.30027e-08
REPTOR-BP	FBgn0032202	1931.33	4.28779	2.31169e-111
Hand	FBgn0032209	126.77	9.8421	4.91565e-15
Usp14	FBgn0032216	5177.98	-1.95804	1.05294e-15
CG5381	FBgn0032218	305.855	4.91653	7.4571e-16
CG4995	FBgn0032219	152.486	6.16855	1.17453e-23
CG5022	FBgn0032225	101.085	4.11318	1.20126e-14
CG5367	FBgn0032228	50.0116	-2.54915	0.00512933
CG5045	FBgn0032229	1647.44	-1.27559	7.77617e-09
CG5056	FBgn0032231	1520.86	1.10351	0.00506986
dpr19	FBgn0032233	178.698	4.85244	1.97675e-28
CG5096	FBgn0032235	375.346	5.16382	9.36109e-32
mRpS7	FBgn0032236	1238.66	1.13902	0.00122239
CG5355	FBgn0032242	5545.46	-2.45041	7.19435e-52
Klp31E	FBgn0032243	949.871	-1.27163	0.00853785
RfC3	FBgn0032244	184.646	-1.77832	0.000205439
Nse4	FBgn0032251	268.503	2.20194	7.3071e-08
loh	FBgn0032252	15437.9	5.41612	1.02399e-69
LManI	FBgn0032253	13202	-3.59445	3.97129e-33
CG7299	FBgn0032282	158.832	8.10862	2.30264e-14
CG7296	FBgn0032283	75.8892	9.04613	3.55729e-11
CG7294	FBgn0032284	77.4863	8.26884	1.20994e-10
CG6415	FBgn0032287	5031.1	10.3222	1.07711e-116
EMC3	FBgn0032292	3580.43	1.24479	5.54258e-09
CG6729	FBgn0032296	1482.05	-1.30564	0.00211659
CG17124	FBgn0032297	931.048	8.87595	7.18386e-73
CG17127	FBgn0032299	610.572	10.0446	3.3989e-27
CG6700	FBgn0032305	3587.44	-1.13695	0.000686463
CG16743	FBgn0032322	874.36	4.04547	4.78497e-95
CG4705	FBgn0032339	10195.9	2.38514	2.26981e-55
	FBgn0032340	5001.15	-4.49868	3.98405e-157
Reps	FBgn0032341	3398.02	-2.2479	6.64764e-36
CG6201	FBgn0032343	115.955	2.32895	0.0011641
CG6287	FBgn0032350	2497.12	-6.50022	1.09485e-153
Ppt2	FBgn0032358	1730.85	1.60303	1.16151e-05
spz4	FBgn0032362	404.517	11.4208	3.03398e-20
Vha100-5	FBgn0032373	534.552	10.2879	4.28373e-20
CycY	FBgn0032378	5413.25	-1.37294	5.39203e-09
CG6686	FBgn0032388	1887.74	-1.37026	4.87168e-08
CG6734	FBgn0032395	2442.14	-2.00153	3.41306e-17
CG14945	FBgn0032402	138.425	3.54902	2.28522e-12
CG14946	FBgn0032405	33094.1	1.9102	3.74277e-32
atilla	FBgn0032422	612.958	4.49575	5.68306e-13
CG6388	FBgn0032430	1838.63	-1.47844	2.35832e-06
Oatp33Ea	FBgn0032433	226.468	8.65127	1.28249e-20
Oatp33Eb	FBgn0032435	1109.93	8.23348	8.4072e-18
CG5418	FBgn0032436	4632.13	4.84015	3.41606e-67
CG5525	FBgn0032444	13149.2	-3.29207	5.65956e-83
PICK1	FBgn0032447	116.112	2.00095	5.76631e-06
CG5776	FBgn0032450	1118.43	-1.48602	4.57528e-05
CG15484	FBgn0032452	29.7488	-2.69218	0.00257638
CG6180	FBgn0032453	2946.63	-2.18386	3.08455e-41
CG5787	FBgn0032454	1842.97	-1.34923	2.4989e-05
MRP	FBgn0032456	8908.06	-2.0999	3.63354e-17
DnaJ-H	FBgn0032474	714.244	-1.15559	0.00304409
CG9395	FBgn0032506	141.322	5.20336	0.00657139
ND-B22	FBgn0032511	4051.6	1.85958	9.28583e-30
CG7110	FBgn0032521	515.617	-2.02773	4.36703e-08
CG16885	FBgn0032538	467.732	11.6095	1.0506e-20
CG4650	FBgn0032549	47.57	5.32324	2.623e-09
ChLD3	FBgn0032598	285.304	4.74734	4.98164e-11
yellow-b	FBgn0032601	344.408	4.9958	2.1306e-14
CG13283	FBgn0032613	1093.24	-4.56664	7.19118e-32
CG13284	FBgn0032614	962.621	2.05767	0.00159517
CG12288	FBgn0032620	529.578	1.62831	0.00608
SPH93	FBgn0032638	1073.83	-8.39258	1.23558e-10
CG18563	FBgn0032639	37.8378	-5.92936	1.11423e-07
CG5110	FBgn0032642	1251.92	2.61009	4.12049e-32
CG6412	FBgn0032646	1745.2	-1.17824	1.46397e-05
Oli	FBgn0032651	415.367	11.488	2.69976e-21
CG6870	FBgn0032652	664.74	12.115	2.48389e-23
CG5674	FBgn0032656	506.038	-1.51793	2.69651e-06
CG15152	FBgn0032665	137.76	6.96931	2.11977e-16
CG5758	FBgn0032666	214.328	5.95432	1.08576e-27
CG17681	FBgn0032668	261.647	-6.71011	1.87802e-39
CG5783	FBgn0032670	233.156	3.71363	3.76605e-15
CG7200	FBgn0032671	1125.64	-1.26961	1.18761e-06
bsf	FBgn0032679	8042.59	-1.36364	2.28497e-10
CG10283	FBgn0032681	1122.56	1.88221	8.7174e-15
CG10211	FBgn0032685	3439.08	13.505	1.05435e-28
CG15160	FBgn0032688	952.923	-1.35872	4.13185e-07
CG10413	FBgn0032689	20161.8	-2.19181	3.29451e-41
Grip71	FBgn0032705	819.776	-3.52185	7.53275e-28
Irk3	FBgn0032706	140.946	6.32558	5.46994e-23
CG17323	FBgn0032713	744.061	2.22273	1.64018e-08
CG17321	FBgn0032719	180.384	8.7971	1.63443e-15
mRpL13	FBgn0032720	342.729	1.52613	0.000367568
Tango6	FBgn0032728	900.729	-1.21744	0.000798059
Swip-1	FBgn0032731	12779	1.66761	4.40955e-24
CG15168	FBgn0032732	167.007	1.69474	2.6009e-05
Sidpn	FBgn0032741	459.965	10.1082	7.48195e-21
Ttc19	FBgn0032744	304.071	1.86373	1.38307e-07
CG10492	FBgn0032748	3411.2	1.65247	7.84282e-07
CG10702	FBgn0032752	195.737	3.30338	1.22463e-09
CG13086	FBgn0032770	631.82	-1.24306	0.00282378
CG17349	FBgn0032771	15	-5.06865	0.000720809
CG17350	FBgn0032772	138.846	4.88248	5.43227e-11
fon	FBgn0032773	7684.5	2.46911	1.83164e-11
CG17549	FBgn0032774	175.152	5.23635	2.62363e-18
CG17544	FBgn0032775	2811.97	-3.93964	1.96364e-60
CG16771	FBgn0032779	909.539	2.07239	4.68455e-15
RtcB	FBgn0032781	3005.39	-2.37777	1.38788e-61
CG10237	FBgn0032783	223.936	5.07403	5.75652e-23
CG10026	FBgn0032785	6787.67	1.28275	0.000917782
CG10195	FBgn0032787	803.679	-2.41955	1.54754e-25
CG10132	FBgn0032798	425.06	4.05468	3.45073e-45
CG10166	FBgn0032799	3474.28	1.5944	1.10274e-17
CG10165	FBgn0032801	1571.35	3.55694	4.59928e-68
CG13082	FBgn0032803	39.9061	5.74531	2.01004e-08
CG10268	FBgn0032811	1535.86	1.50688	2.26905e-07
CG10262	FBgn0032813	149.293	1.44853	0.00132169
Nf-YB	FBgn0032816	807.618	1.43319	3.23188e-08
CG10463	FBgn0032819	910.397	-1.36187	0.0027599
fbp	FBgn0032820	4706.17	1.9734	3.0367e-10
COX4	FBgn0032833	7665.92	1.13403	0.000293174
CG10730	FBgn0032843	203.488	3.99945	1.67181e-07
Taf13	FBgn0032847	525.22	1.53057	2.04409e-05
nesd	FBgn0032848	639.43	-4.16552	2.79969e-33
CG10949	FBgn0032858	464.154	-1.43339	0.0012373
Arpc2	FBgn0032859	11909.5	-1.36882	6.78196e-15
CG15130	FBgn0032860	26.2742	6.71387	3.66233e-06
Cdc23	FBgn0032863	441.78	-2.44839	1.43877e-13
CG2614	FBgn0032873	741.616	-1.41813	2.0678e-06
Cen	FBgn0032876	2800.23	-1.11701	3.79845e-07
CG2617	FBgn0032877	271.419	-2.26079	2.24036e-13
TM9SF2	FBgn0032880	35525.6	1.47573	1.01827e-07
Ns4	FBgn0032882	1229.69	-2.42685	1.84654e-19
CG9323	FBgn0032883	1908.56	-1.59305	5.97123e-18
CG9331	FBgn0032889	5302.05	-2.20727	4.77033e-41
twit	FBgn0032895	168.346	10.2402	1.56394e-16
CG9336	FBgn0032897	1161.86	6.58391	4.21564e-160
CG9338	FBgn0032899	2555.29	8.53993	3.43179e-31
RPA2	FBgn0032906	747.257	-1.95369	7.29367e-10
CG9272	FBgn0032907	330.787	-1.75977	9.65011e-08
CG9265	FBgn0032910	176.793	5.78042	3.86667e-14
CG14397	FBgn0032914	30.8788	7.83242	2.08795e-08
CG9248	FBgn0032923	3687.84	-3.98873	4.21964e-127
Nbr	FBgn0032924	1777.45	-1.3	0.000234905
CG9246	FBgn0032925	2074.92	-1.11114	2.34501e-05
Mcm10	FBgn0032929	491.625	-1.30618	0.00526177
CG8679	FBgn0032934	2239.71	4.03405	1.58388e-57
Atg18b	FBgn0032935	5586.66	1.67958	4.69305e-07
Tsp39D	FBgn0032943	278.192	3.32634	1.35206e-21
nrv3	FBgn0032946	706.067	1.98531	1.78678e-05
Lamp1	FBgn0032949	23984.5	1.11679	3.84142e-07
CG2201	FBgn0032955	4671.59	4.4362	7.41163e-150
CG1416	FBgn0032961	5566.5	-1.18382	9.65066e-07
CG3651	FBgn0032974	3310.13	-1.5287	7.62238e-07
CG3635	FBgn0032981	1422.02	4.18741	3.67127e-78
CG3262	FBgn0032986	7725.61	2.05496	2.14965e-26
RpL21	FBgn0032987	15664.4	2.43615	2.75608e-19
CG17486	FBgn0032997	3109.01	1.12017	0.000474153
CG14464	FBgn0033000	582.939	1.7276	3.32814e-09
CG10465	FBgn0033017	1463.81	1.10129	0.00122214
COX4L	FBgn0033020	69.2671	6.04076	8.83327e-15
TpnC4	FBgn0033027	24.3182	4.30876	3.96684e-06
Not3	FBgn0033029	11370.3	-1.14953	0.000136619
CG8245	FBgn0033031	90.8743	9.38442	1.37278e-13
Pngl	FBgn0033050	4512.52	-1.40783	2.09895e-11
Strica	FBgn0033051	3047.39	-4.68991	2.10189e-164
SCAP	FBgn0033052	1958.59	-2.45646	3.21384e-32
CG14591	FBgn0033054	149.853	3.17135	9.26242e-14
Tbce	FBgn0033055	1482.61	-1.25199	4.36866e-06
CCHa2-R	FBgn0033058	144.239	10.0345	5.61517e-16
Ars2	FBgn0033062	6745.32	-2.29382	3.64713e-39
CG15233	FBgn0033076	278.863	4.34161	4.62591e-35
Fmo-2	FBgn0033079	4874.84	8.08271	2.77752e-104
CG15908	FBgn0033085	250.152	2.3571	2.53455e-12
CG9410	FBgn0033086	714.401	1.56958	6.56025e-08
Hsepi	FBgn0033087	1237.96	-1.59276	8.44052e-10
CG3420	FBgn0033100	434.685	1.71563	2.79322e-10
CG15237	FBgn0033104	288.592	1.32561	0.000763106
Spn42Dc	FBgn0033113	1832.3	-3.17271	1.27417e-30
Spn42De	FBgn0033115	108.828	3.2353	7.33257e-06
Tsp42Ec	FBgn0033124	238.898	9.1408	7.78891e-15
Tsp42Ef	FBgn0033127	420.415	5.60953	3.79779e-26
Tsp42Eg	FBgn0033128	273.774	10.8675	8.00282e-18
Tsp42Eh	FBgn0033129	30.1725	7.81612	1.49296e-08
Tsp42Ei	FBgn0033130	87.5159	9.31254	5.59287e-13
Tsp42Ej	FBgn0033132	363.861	2.85604	8.59315e-18
Tsp42El	FBgn0033134	947.983	2.4981	2.17314e-12
Tsp42En	FBgn0033135	85.1823	7.69785	3.66516e-10
Tsp42Eq	FBgn0033138	162.26	4.24201	5.59945e-16
Tsp42Er	FBgn0033139	307.096	3.81642	4.05739e-13
CG12164	FBgn0033158	1797.36	12.6008	1.16052e-24
	FBgn0033162	1231.69	-1.59626	8.48885e-10
sPLA2	FBgn0033170	1028.53	1.92208	0.00301256
CG11141	FBgn0033177	2097.25	-1.70993	5.96743e-11
p47	FBgn0033179	3100.9	-1.46284	3.42835e-10
[truncated: 2,893 more rows]
