# Supplementary material for: Characterization of the Drosophila Adult Hematopoietic System Reveals a Rare Cell Population With Differentiation and Proliferation Potential
Source: Front Cell Dev Biol. 2021 Oct 13;9:739357. doi: 10.3389/fcell.2021.739357 (PMC8550105; doi:10.3389/fcell.2021.739357)
Supplement: Supplementary Table 9 — Quantifications of round or fusiform hemocytes in G1, S or G2/M phase of the cell cycle in control or in E. coli-infected adult flies (srp>FUCCI). [file Table_9.XLSX]

## Sheet: 1 week old flies
fusiform cells	GFP+ RFP-	GFP+ RFP+	GFP- RFP+	total	% G1	% G2M	% S
control	128	56	0	184	69.5652	30.4348	0
control	60	26	0	86	69.7674	30.2326	0
control	56	19	0	75	74.6667	25.3333	0
control	74	39	1	114	64.9123	34.2105	0.877193
control	75	22	0	97	77.3196	22.6804	0
control	75	15	0	90	83.3333	16.6667	0
infected	27	17	1	45	60	37.7778	2.22222
infected	55	37	4	96	57.2917	38.5417	4.16667
infected	45	25	1	71	63.3803	35.2113	1.40845
infected	35	17	1	53	66.0377	32.0755	1.88679
infected	22	4	1	27	81.4815	14.8148	3.7037
infected	59	7	0	66	89.3939	10.6061	0
infected	54	25	2	81	66.6667	30.8642	2.46914
infected	54	21	1	76	71.0526	27.6316	1.31579
round cells	GFP+ RFP-	GFP+ RFP+	GFP- RFP+	total	% G1	% G2M	% S
control	292	6	0	298	97.9866	2.01342	0
control	200	9	0	209	95.6938	4.30622	0
control	154	2	0	156	98.7179	1.28205	0
control	170	9	0	179	94.9721	5.02793	0
control	198	7	0	205	96.5854	3.41463	0
control	146	4	0	150	97.3333	2.66667	0
infected	230	6	0	236	97.4576	2.54237	0
infected	140	7	0	147	95.2381	4.7619	0
infected	226	9	2	237	95.3586	3.79747	0.843882
infected	170	9	0	179	94.9721	5.02793	0
infected	100	3	0	103	97.0874	2.91262	0
infected	158	2	0	160	98.75	1.25	0
infected	180	3	0	183	98.3607	1.63934	0
infected	132	4	0	136	97.0588	2.94118	0

## Sheet: 5 week old flies
fusiform cells	GFP+ RFP-	GFP+ RFP+	GFP- RFP+	total	% G1	% G2M	% S
control	75	37	0	112	66.9643	33.0357	0
control	83	39	0	122	68.0328	31.9672	0
control	60	15	0	75	80	20	0
control	57	21	0	78	73.0769	26.9231	0
infected	80	31	0	111	72.0721	27.9279	0
infected	102	55	0	157	64.9682	35.0318	0
infected	111	51	4	166	66.8675	30.7229	2.40964
infected	63	28	1	92	68.4783	30.4348	1.08696
infected	72	32	3	107	67.2897	29.9065	2.80374
infected	73	30	3	106	68.8679	28.3019	2.83019
